# Supplementary material for: Ionic Mechanisms of Propagated Repolarization in a One-Dimensional Strand of Human Ventricular Myocyte Model
Source: Int J Mol Sci. 2023 Oct 19;24(20):15378. doi: 10.3390/ijms242015378 (PMC10607672; doi:10.3390/ijms242015378)
Supplement: Supplementary file 1 [file ijms-24-15378-s001.zip]

Archive with 232 entries (183 files):
- APabolition230929/
- APabolition230929/.vs/
- APabolition230929/.vs/APabolition/
- APabolition230929/.vs/APabolition/v14/
- APabolition230929/.vs/APabolition/v14/.suo
- APabolition230929/.vs/APabolition/v16/
- APabolition230929/.vs/APabolition/v16/.suo
- APabolition230929/.vs/APabolition/v16/Server/
- APabolition230929/.vs/APabolition/v16/Server/sqlite3/
- APabolition230929/.vs/APabolition/v16/Server/sqlite3/db.lock
- APabolition230929/.vs/APabolition/v16/Server/sqlite3/storage.ide
- APabolition230929/APabolition/
- APabolition230929/APabolition.sln
- APabolition230929/APabolition.v12.suo
- APabolition230929/APabolition/APabolition.vbproj
- APabolition230929/APabolition/App.config
- APabolition230929/APabolition/bin/
- APabolition230929/APabolition/bin/Debug/
- APabolition230929/APabolition/bin/Debug/APabolition.exe
- APabolition230929/APabolition/bin/Debug/APabolition.exe.config
- APabolition230929/APabolition/bin/Debug/APabolition.pdb
- APabolition230929/APabolition/bin/Debug/APabolition.vshost.exe
- APabolition230929/APabolition/bin/Debug/APabolition.vshost.exe.config
- APabolition230929/APabolition/bin/Debug/APabolition.vshost.exe.manifest
- APabolition230929/APabolition/bin/Debug/APabolition.xml
- APabolition230929/APabolition/bin/Debug/CsvHuVEC.csv
- APabolition230929/APabolition/bin/Release/
- APabolition230929/APabolition/bin/Release/APabolition.exe
- APabolition230929/APabolition/bin/Release/APabolition.exe.config
- APabolition230929/APabolition/bin/Release/APabolition.pdb
- APabolition230929/APabolition/bin/Release/APabolition.vshost.exe
- APabolition230929/APabolition/bin/Release/APabolition.vshost.exe.config
- APabolition230929/APabolition/bin/Release/APabolition.vshost.exe.manifest
- APabolition230929/APabolition/bin/Release/APabolition.xml
- APabolition230929/APabolition/bin/Release/CsvHuVEC.csv
- APabolition230929/APabolition/CSVReadAndWriteE15.vb
- APabolition230929/APabolition/Graph2018.vb
- APabolition230929/APabolition/HuVECII.vb
- APabolition230929/APabolition/License.txt
- APabolition230929/APabolition/My Project/
- APabolition230929/APabolition/My Project/Application.Designer.vb
- APabolition230929/APabolition/My Project/Application.myapp
- APabolition230929/APabolition/My Project/AssemblyInfo.vb
- APabolition230929/APabolition/My Project/Resources.Designer.vb
- APabolition230929/APabolition/My Project/Resources.resx
- APabolition230929/APabolition/My Project/Settings.Designer.vb
- APabolition230929/APabolition/My Project/Settings.settings
- APabolition230929/APabolition/obj/
- APabolition230929/APabolition/obj/Debug/
- APabolition230929/APabolition/obj/Debug/.NETFramework,Version=v4.7.2.AssemblyAttributes.vb
- APabolition230929/APabolition/obj/Debug/APabolition.exe
- APabolition230929/APabolition/obj/Debug/APabolition.pdb
- APabolition230929/APabolition/obj/Debug/APabolition.Protocol.resources
- APabolition230929/APabolition/obj/Debug/APabolition.Resources.resources
- APabolition230929/APabolition/obj/Debug/APabolition.vbproj.AssemblyReference.cache
- APabolition230929/APabolition/obj/Debug/APabolition.vbproj.CoreCompileInputs.cache
- APabolition230929/APabolition/obj/Debug/APabolition.vbproj.FileListAbsolute.txt
- APabolition230929/APabolition/obj/Debug/APabolition.vbproj.GenerateResource.Cache
- APabolition230929/APabolition/obj/Debug/APabolition.vbprojAssemblyReference.cache
- APabolition230929/APabolition/obj/Debug/APabolition.vbprojResolveAssemblyReference.cache
- APabolition230929/APabolition/obj/Debug/APabolition.xml
- APabolition230929/APabolition/obj/Debug/DesignTimeResolveAssemblyReferences.cache
- APabolition230929/APabolition/obj/Debug/DesignTimeResolveAssemblyReferencesInput.cache
- APabolition230929/APabolition/obj/Debug/TempPE/
- APabolition230929/APabolition/obj/Debug/TempPE/My Project.Resources.Designer.vb.dll
- APabolition230929/APabolition/obj/Release/
- APabolition230929/APabolition/obj/Release/.NETFramework,Version=v4.5.2.AssemblyAttributes.vb
- APabolition230929/APabolition/obj/Release/.NETFramework,Version=v4.5.AssemblyAttributes.vb
- APabolition230929/APabolition/obj/Release/APabolition.exe
- APabolition230929/APabolition/obj/Release/APabolition.pdb
- APabolition230929/APabolition/obj/Release/APabolition.Protocol.resources
- APabolition230929/APabolition/obj/Release/APabolition.Resources.resources
- APabolition230929/APabolition/obj/Release/APabolition.vbproj.AssemblyReference.cache
- APabolition230929/APabolition/obj/Release/APabolition.vbproj.CoreCompileInputs.cache
- APabolition230929/APabolition/obj/Release/APabolition.vbproj.FileListAbsolute.txt
- APabolition230929/APabolition/obj/Release/APabolition.vbproj.GenerateResource.cache
- APabolition230929/APabolition/obj/Release/APabolition.vbprojAssemblyReference.cache
- APabolition230929/APabolition/obj/Release/APabolition.xml
- APabolition230929/APabolition/obj/Release/DesignTimeResolveAssemblyReferences.cache
- APabolition230929/APabolition/obj/Release/DesignTimeResolveAssemblyReferencesInput.cache
- APabolition230929/APabolition/obj/Release/TempPE/
- APabolition230929/APabolition/obj/Release/TempPE/My Project.Resources.Designer.vb.dll
- APabolition230929/APabolition/Protocol.Designer.vb
- APabolition230929/APabolition/Protocol.resx
- APabolition230929/APabolition/Protocol.vb
- I-Vcurve230929/
- I-Vcurve230929/.vs/
- I-Vcurve230929/.vs/ActionPotential11/
- I-Vcurve230929/.vs/ActionPotential11/v16/
- I-Vcurve230929/.vs/ActionPotential11/v16/.suo
- I-Vcurve230929/ActionPotential11/
- I-Vcurve230929/ActionPotential11.sln
- I-Vcurve230929/ActionPotential11.suo
- I-Vcurve230929/ActionPotential11/ActionPotential11.vbproj
- I-Vcurve230929/ActionPotential11/ActionPotential11.vbproj.user
- I-Vcurve230929/ActionPotential11/bin/
- I-Vcurve230929/ActionPotential11/bin/Debug/
- I-Vcurve230929/ActionPotential11/bin/Debug/ActionPotential
- I-Vcurve230929/ActionPotential11/bin/Debug/ActionPotential11.exe
- I-Vcurve230929/ActionPotential11/bin/Debug/ActionPotential11.pdb
- I-Vcurve230929/ActionPotential11/bin/Debug/ActionPotential11.vshost.exe
- I-Vcurve230929/ActionPotential11/bin/Debug/ActionPotential11.vshost.exe.manifest
- I-Vcurve230929/ActionPotential11/bin/Debug/ActionPotential11.xml
- I-Vcurve230929/ActionPotential11/bin/Release/
- I-Vcurve230929/ActionPotential11/bin/Release/ActionPotential
- I-Vcurve230929/ActionPotential11/bin/Release/ActionPotential10.exe
- I-Vcurve230929/ActionPotential11/bin/Release/ActionPotential11.exe
- I-Vcurve230929/ActionPotential11/bin/Release/ActionPotential11.pdb
- I-Vcurve230929/ActionPotential11/bin/Release/ActionPotential11.vshost.exe
- I-Vcurve230929/ActionPotential11/bin/Release/ActionPotential11.vshost.exe.manifest
- I-Vcurve230929/ActionPotential11/bin/Release/ActionPotential11.xml
- I-Vcurve230929/ActionPotential11/Form1.Designer.vb
- I-Vcurve230929/ActionPotential11/Form1.resx
- I-Vcurve230929/ActionPotential11/Form1.vb
- I-Vcurve230929/ActionPotential11/Graph2018.vb
- I-Vcurve230929/ActionPotential11/HuVECII.vb
- I-Vcurve230929/ActionPotential11/License.txt
- I-Vcurve230929/ActionPotential11/My Project/
- I-Vcurve230929/ActionPotential11/My Project/Application.Designer.vb
- I-Vcurve230929/ActionPotential11/My Project/Application.myapp
- I-Vcurve230929/ActionPotential11/My Project/AssemblyInfo.vb
- I-Vcurve230929/ActionPotential11/My Project/Resources.Designer.vb
- I-Vcurve230929/ActionPotential11/My Project/Resources.resx
- I-Vcurve230929/ActionPotential11/My Project/Settings.Designer.vb
- I-Vcurve230929/ActionPotential11/My Project/Settings.settings
- I-Vcurve230929/ActionPotential11/obj/
- I-Vcurve230929/ActionPotential11/obj/x86/
- I-Vcurve230929/ActionPotential11/obj/x86/Debug/
- I-Vcurve230929/ActionPotential11/obj/x86/Debug/ActionPotential11.exe
- I-Vcurve230929/ActionPotential11/obj/x86/Debug/ActionPotential11.Form1.resources
- I-Vcurve230929/ActionPotential11/obj/x86/Debug/ActionPotential11.pdb
- I-Vcurve230929/ActionPotential11/obj/x86/Debug/ActionPotential11.Resources.resources
- I-Vcurve230929/ActionPotential11/obj/x86/Debug/ActionPotential11.vbproj.FileListAbsolute.txt
- I-Vcurve230929/ActionPotential11/obj/x86/Debug/ActionPotential11.vbproj.GenerateResource.Cache
- I-Vcurve230929/ActionPotential11/obj/x86/Debug/ActionPotential11.xml
- I-Vcurve230929/ActionPotential11/obj/x86/Debug/DesignTimeResolveAssemblyReferences.cache
- I-Vcurve230929/ActionPotential11/obj/x86/Debug/DesignTimeResolveAssemblyReferencesInput.cache
- I-Vcurve230929/ActionPotential11/obj/x86/Debug/TempPE/
- I-Vcurve230929/ActionPotential11/obj/x86/Debug/TempPE/My Project.Resources.Designer.vb.dll
- I-Vcurve230929/ActionPotential11/obj/x86/Release/
- I-Vcurve230929/ActionPotential11/obj/x86/Release/.NETFramework,Version=v4.0,Profile=Client.AssemblyAttributes.vb
- I-Vcurve230929/ActionPotential11/obj/x86/Release/ActionPotential11.exe
- I-Vcurve230929/ActionPotential11/obj/x86/Release/ActionPotential11.Form1.resources
- I-Vcurve230929/ActionPotential11/obj/x86/Release/ActionPotential11.pdb
- I-Vcurve230929/ActionPotential11/obj/x86/Release/ActionPotential11.Resources.resources
- I-Vcurve230929/ActionPotential11/obj/x86/Release/ActionPotential11.vbproj.AssemblyReference.cache
- I-Vcurve230929/ActionPotential11/obj/x86/Release/ActionPotential11.vbproj.CoreCompileInputs.cache
- I-Vcurve230929/ActionPotential11/obj/x86/Release/ActionPotential11.vbproj.FileListAbsolute.txt
- I-Vcurve230929/ActionPotential11/obj/x86/Release/ActionPotential11.vbproj.GenerateResource.cache
- I-Vcurve230929/ActionPotential11/obj/x86/Release/ActionPotential11.xml
- I-Vcurve230929/ActionPotential11/obj/x86/Release/DesignTimeResolveAssemblyReferences.cache
- I-Vcurve230929/ActionPotential11/obj/x86/Release/DesignTimeResolveAssemblyReferencesInput.cache
- I-Vcurve230929/ActionPotential11/obj/x86/Release/TempPE/
- I-Vcurve230929/ActionPotential11/obj/x86/Release/TempPE/My Project.Resources.Designer.vb.dll
- ReadMe.txt
- RepolarizationPropagation230929/
- RepolarizationPropagation230929/.vs/
- RepolarizationPropagation230929/.vs/RepolarizationÄRû{/
- RepolarizationPropagation230929/.vs/RepolarizationÄRû{/v16/
- RepolarizationPropagation230929/.vs/RepolarizationÄRû{/v16/.suo
- RepolarizationPropagation230929/.vs/RepolarizationÄRû{/v16/Server/
- RepolarizationPropagation230929/.vs/RepolarizationÄRû{/v16/Server/sqlite3/
- RepolarizationPropagation230929/.vs/RepolarizationÄRû{/v16/Server/sqlite3/db.lock
- RepolarizationPropagation230929/.vs/RepolarizationÄRû{/v16/Server/sqlite3/storage.ide
- RepolarizationPropagation230929/.vs/RepolarizationÄRû{/v16/Server/sqlite3/storage.ide-shm
- RepolarizationPropagation230929/.vs/RepolarizationÄRû{/v16/Server/sqlite3/storage.ide-wal
- RepolarizationPropagation230929/RepolarizationÄRû{/
- RepolarizationPropagation230929/RepolarizationÄRû{.sln
- RepolarizationPropagation230929/RepolarizationÄRû{.suo
- RepolarizationPropagation230929/RepolarizationÄRû{.v12.suo
- RepolarizationPropagation230929/RepolarizationÄRû{/bin/
- RepolarizationPropagation230929/RepolarizationÄRû{/bin/Debug/
- RepolarizationPropagation230929/RepolarizationÄRû{/bin/Debug/RepolarizationÄRû{.exe
- RepolarizationPropagation230929/RepolarizationÄRû{/bin/Debug/RepolarizationÄRû{.pdb
- RepolarizationPropagation230929/RepolarizationÄRû{/bin/Debug/RepolarizationÄRû{.vshost.exe
- RepolarizationPropagation230929/RepolarizationÄRû{/bin/Debug/RepolarizationÄRû{.vshost.exe.manifest
- RepolarizationPropagation230929/RepolarizationÄRû{/bin/Debug/RepolarizationÄRû{.xml
- RepolarizationPropagation230929/RepolarizationÄRû{/bin/Release/
- RepolarizationPropagation230929/RepolarizationÄRû{/bin/Release/RepolarizationÄRû{.exe
- RepolarizationPropagation230929/RepolarizationÄRû{/bin/Release/RepolarizationÄRû{.pdb
- RepolarizationPropagation230929/RepolarizationÄRû{/bin/Release/RepolarizationÄRû{.vshost.exe
- RepolarizationPropagation230929/RepolarizationÄRû{/bin/Release/RepolarizationÄRû{.vshost.exe.manifest
- RepolarizationPropagation230929/RepolarizationÄRû{/bin/Release/RepolarizationÄRû{.xml
- RepolarizationPropagation230929/RepolarizationÄRû{/CSVRW.vb
- RepolarizationPropagation230929/RepolarizationÄRû{/Form1.Designer.vb
- RepolarizationPropagation230929/RepolarizationÄRû{/Form1.resx
- RepolarizationPropagation230929/RepolarizationÄRû{/Form1.vb
- RepolarizationPropagation230929/RepolarizationÄRû{/Graph2018.vb
- RepolarizationPropagation230929/RepolarizationÄRû{/HuVECII.vb
- RepolarizationPropagation230929/RepolarizationÄRû{/License.txt
- RepolarizationPropagation230929/RepolarizationÄRû{/My Project/
- RepolarizationPropagation230929/RepolarizationÄRû{/My Project/Application.Designer.vb
- RepolarizationPropagation230929/RepolarizationÄRû{/My Project/Application.myapp
- RepolarizationPropagation230929/RepolarizationÄRû{/My Project/AssemblyInfo.vb
- RepolarizationPropagation230929/RepolarizationÄRû{/My Project/Resources.Designer.vb
- RepolarizationPropagation230929/RepolarizationÄRû{/My Project/Resources.resx
- RepolarizationPropagation230929/RepolarizationÄRû{/My Project/Settings.Designer.vb
- RepolarizationPropagation230929/RepolarizationÄRû{/My Project/Settings.settings
- RepolarizationPropagation230929/RepolarizationÄRû{/obj/
- RepolarizationPropagation230929/RepolarizationÄRû{/obj/x86/
- RepolarizationPropagation230929/RepolarizationÄRû{/obj/x86/Debug/
- RepolarizationPropagation230929/RepolarizationÄRû{/obj/x86/Debug/.NETFramework,Version=v4.0,Profile=Client.AssemblyAttributes.vb
- RepolarizationPropagation230929/RepolarizationÄRû{/obj/x86/Debug/DesignTimeResolveAssemblyReferences.cache
- RepolarizationPropagation230929/RepolarizationÄRû{/obj/x86/Debug/DesignTimeResolveAssemblyReferencesInput.cache
- RepolarizationPropagation230929/RepolarizationÄRû{/obj/x86/Debug/RepolarizationÄRû{.exe
- RepolarizationPropagation230929/RepolarizationÄRû{/obj/x86/Debug/RepolarizationÄRû{.Form1.resources
- RepolarizationPropagation230929/RepolarizationÄRû{/obj/x86/Debug/RepolarizationÄRû{.pdb
- RepolarizationPropagation230929/RepolarizationÄRû{/obj/x86/Debug/RepolarizationÄRû{.Resources.resources
- RepolarizationPropagation230929/RepolarizationÄRû{/obj/x86/Debug/RepolarizationÄRû{.vbproj.AssemblyReference.cache
- RepolarizationPropagation230929/RepolarizationÄRû{/obj/x86/Debug/RepolarizationÄRû{.vbproj.CoreCompileInputs.cache
- RepolarizationPropagation230929/RepolarizationÄRû{/obj/x86/Debug/RepolarizationÄRû{.vbproj.FileListAbsolute.txt
- RepolarizationPropagation230929/RepolarizationÄRû{/obj/x86/Debug/RepolarizationÄRû{.vbproj.GenerateResource.cache
- RepolarizationPropagation230929/RepolarizationÄRû{/obj/x86/Debug/RepolarizationÄRû{.vbprojAssemblyReference.cache
- RepolarizationPropagation230929/RepolarizationÄRû{/obj/x86/Debug/RepolarizationÄRû{.xml
- RepolarizationPropagation230929/RepolarizationÄRû{/obj/x86/Debug/TempPE/
- RepolarizationPropagation230929/RepolarizationÄRû{/obj/x86/Debug/TempPE/My Project.Resources.Designer.vb.dll
- RepolarizationPropagation230929/RepolarizationÄRû{/obj/x86/Release/
- RepolarizationPropagation230929/RepolarizationÄRû{/obj/x86/Release/DesignTimeResolveAssemblyReferences.cache
- RepolarizationPropagation230929/RepolarizationÄRû{/obj/x86/Release/DesignTimeResolveAssemblyReferencesInput.cache
- RepolarizationPropagation230929/RepolarizationÄRû{/obj/x86/Release/RepolarizationÄRû{.exe
- RepolarizationPropagation230929/RepolarizationÄRû{/obj/x86/Release/RepolarizationÄRû{.Form1.resources
- RepolarizationPropagation230929/RepolarizationÄRû{/obj/x86/Release/RepolarizationÄRû{.pdb
- RepolarizationPropagation230929/RepolarizationÄRû{/obj/x86/Release/RepolarizationÄRû{.Resources.resources
- RepolarizationPropagation230929/RepolarizationÄRû{/obj/x86/Release/RepolarizationÄRû{.vbproj.FileListAbsolute.txt
- RepolarizationPropagation230929/RepolarizationÄRû{/obj/x86/Release/RepolarizationÄRû{.vbproj.GenerateResource.Cache
- RepolarizationPropagation230929/RepolarizationÄRû{/obj/x86/Release/RepolarizationÄRû{.vbprojAssemblyReference.cache
- RepolarizationPropagation230929/RepolarizationÄRû{/obj/x86/Release/RepolarizationÄRû{.xml
- RepolarizationPropagation230929/RepolarizationÄRû{/obj/x86/Release/TempPE/
- RepolarizationPropagation230929/RepolarizationÄRû{/obj/x86/Release/TempPE/My Project.Resources.Designer.vb.dll
- RepolarizationPropagation230929/RepolarizationÄRû{/RepolarizationÄRû{.vbproj
- RepolarizationPropagation230929/RepolarizationÄRû{/RepolarizationÄRû{.vbproj.user
- SupplementalMaterials_Himeno_et_al.pdf
