# Supplementary material for: Ionic Mechanisms of Propagated Repolarization in a One-Dimensional Strand of Human Ventricular Myocyte Model
Source: Int J Mol Sci. 2023 Oct 19;24(20):15378. doi: 10.3390/ijms242015378 (PMC10607672; doi:10.3390/ijms242015378)
Supplement: Supplementary file 1 [file ijms-24-15378-s001.zip › APabolition230929/APabolition.sln]

Microsoft Visual Studio Solution File, Format Version 12.00
# Visual Studio Version 16
VisualStudioVersion = 16.0.29519.181
MinimumVisualStudioVersion = 10.0.40219.1
Project("{F184B08F-C81C-45F6-A57F-5ABD9991F28F}") = "APabolition", "APabolition\APabolition.vbproj", "{449A32D7-8D4C-43AA-87C4-34228CBE7860}"
EndProject
Global
	GlobalSection(SolutionConfigurationPlatforms) = preSolution
		Debug|Any CPU = Debug|Any CPU
		Release|Any CPU = Release|Any CPU
	EndGlobalSection
	GlobalSection(ProjectConfigurationPlatforms) = postSolution
		{449A32D7-8D4C-43AA-87C4-34228CBE7860}.Debug|Any CPU.ActiveCfg = Debug|Any CPU
		{449A32D7-8D4C-43AA-87C4-34228CBE7860}.Debug|Any CPU.Build.0 = Debug|Any CPU
		{449A32D7-8D4C-43AA-87C4-34228CBE7860}.Release|Any CPU.ActiveCfg = Release|Any CPU
		{449A32D7-8D4C-43AA-87C4-34228CBE7860}.Release|Any CPU.Build.0 = Release|Any CPU
	EndGlobalSection
	GlobalSection(SolutionProperties) = preSolution
		HideSolutionNode = FALSE
	EndGlobalSection
	GlobalSection(ExtensibilityGlobals) = postSolution
		SolutionGuid = {61C27667-EB73-4DF0-AA91-02597AD23B75}
	EndGlobalSection
EndGlobal
