# Supplementary material for: Ionic Mechanisms of Propagated Repolarization in a One-Dimensional Strand of Human Ventricular Myocyte Model
Source: Int J Mol Sci. 2023 Oct 19;24(20):15378. doi: 10.3390/ijms242015378 (PMC10607672; doi:10.3390/ijms242015378)
Supplement: Supplementary file 1 [file ijms-24-15378-s001.zip › APabolition230929/APabolition/bin/Debug/CsvHuVEC.csv]

time	Catot_jnc	Catot_iz	Catot_blk	Nai	Ki	Ca_SRup	Catot_SRrl	Vm	TnChCa	CaMCa	bufferSRCa	Lb_jnc	Hb_jnc	Lb_iz	Hb_iz	O_TM	I2_TM	Is_TM	O_LSM	I1_LSM	I2_LSM	Is_LSM	Yooo	Yooc	Yoco	Yocc	Ycoo	Ycoc	Ycco	Yco_iz	Yoc_iz	Yoo_iz	Yco_blk	Yoc_blk	Yoo_blk	P1_6_NaK	P7_NaK	P8_13_NaK	y1_IKr	y2_IKr	y3_IKr	Ov_IKs	C2IKs_iz	OcIKs_iz	C2IKs_blk	OcIKs_blk	y1_IKto	y2_IKto	Pbspm
0.000000000000000E+000	0.000000000000000E+000	0.000000000000000E+000	0.000000000000000E+000	0.000000000000000E+000	0.000000000000000E+000	0.000000000000000E+000	0.000000000000000E+000	0.000000000000000E+000	0.000000000000000E+000	0.000000000000000E+000	0.000000000000000E+000	0.000000000000000E+000	0.000000000000000E+000	0.000000000000000E+000	0.000000000000000E+000	0.000000000000000E+000	0.000000000000000E+000	0.000000000000000E+000	0.000000000000000E+000	0.000000000000000E+000	0.000000000000000E+000	0.000000000000000E+000	0.000000000000000E+000	0.000000000000000E+000	0.000000000000000E+000	0.000000000000000E+000	0.000000000000000E+000	0.000000000000000E+000	0.000000000000000E+000	0.000000000000000E+000	0.000000000000000E+000	0.000000000000000E+000	0.000000000000000E+000	0.000000000000000E+000	0.000000000000000E+000	0.000000000000000E+000	0.000000000000000E+000	0.000000000000000E+000	0.000000000000000E+000	0.000000000000000E+000	0.000000000000000E+000	0.000000000000000E+000	0.000000000000000E+000	0.000000000000000E+000	0.000000000000000E+000	0.000000000000000E+000	0.000000000000000E+000	0.000000000000000E+000	0.000000000000000E+000
[truncated: 28 more columns]
