# Supplementary material for: Ionic Mechanisms of Propagated Repolarization in a One-Dimensional Strand of Human Ventricular Myocyte Model
Source: Int J Mol Sci. 2023 Oct 19;24(20):15378. doi: 10.3390/ijms242015378 (PMC10607672; doi:10.3390/ijms242015378)
Supplement: Supplementary file 1 [file ijms-24-15378-s001.zip › APabolition230929/APabolition/My Project/Application.Designer.vb]

'------------------------------------------------------------------------------
' <auto-generated>
'     このコードはツールによって生成されました。
'     ランタイム バージョン:4.0.30319.42000
'
'     このファイルへの変更は、以下の状況下で不正な動作の原因になったり、
'     コードが再生成されるときに損失したりします。
' </auto-generated>
'------------------------------------------------------------------------------

Option Strict On
Option Explicit On


Namespace My
    
    'メモ: このファイルは自動生成されました。直接変更しないでください。変更したり、
    ' ビルド エラーが発生した場合は、プロジェクト デザイナー へ移動し (プロジェクト
    ' プロパティに移動するか、またはソリューション エクスプローラーのマイ プロジェクト
    ' ノード上でダブルクリック)、アプリケーション タブ上で変更を行います。
    '
    Partial Friend Class MyApplication
        
        <Global.System.Diagnostics.DebuggerStepThroughAttribute()>  _
        Public Sub New()
            MyBase.New(Global.Microsoft.VisualBasic.ApplicationServices.AuthenticationMode.Windows)
            Me.IsSingleInstance = false
            Me.EnableVisualStyles = true
            Me.SaveMySettingsOnExit = true
            Me.ShutDownStyle = Global.Microsoft.VisualBasic.ApplicationServices.ShutdownMode.AfterMainFormCloses
        End Sub
        
        <Global.System.Diagnostics.DebuggerStepThroughAttribute()>  _
        Protected Overrides Sub OnCreateMainForm()
            Me.MainForm = Global.APabolition.Protocol
        End Sub
    End Class
End Namespace
