# Supplementary material for: Ionic Mechanisms of Propagated Repolarization in a One-Dimensional Strand of Human Ventricular Myocyte Model
Source: Int J Mol Sci. 2023 Oct 19;24(20):15378. doi: 10.3390/ijms242015378 (PMC10607672; doi:10.3390/ijms242015378)
Supplement: Supplementary file 1 [file ijms-24-15378-s001.zip › APabolition230929/APabolition/My Project/Application.myapp]

<?xml version="1.0" encoding="utf-8"?>
<MyApplicationData xmlns:xsi="http://www.w3.org/2001/XMLSchema-instance" xmlns:xsd="http://www.w3.org/2001/XMLSchema">
  <MySubMain>true</MySubMain>
  <MainForm>Protocol</MainForm>
  <SingleInstance>false</SingleInstance>
  <ShutdownMode>0</ShutdownMode>
  <EnableVisualStyles>true</EnableVisualStyles>
  <AuthenticationMode>0</AuthenticationMode>
  <SaveMySettingsOnExit>true</SaveMySettingsOnExit>
</MyApplicationData>
