# Supplementary material for: Ionic Mechanisms of Propagated Repolarization in a One-Dimensional Strand of Human Ventricular Myocyte Model
Source: Int J Mol Sci. 2023 Oct 19;24(20):15378. doi: 10.3390/ijms242015378 (PMC10607672; doi:10.3390/ijms242015378)
Supplement: Supplementary file 1 [file ijms-24-15378-s001.zip › APabolition230929/APabolition/obj/Debug/APabolition.vbproj.FileListAbsolute.txt]

C:\Users\Fuji-5\Documents\FukuokaProject2020\再分極伝播NY\APabolition\APabolition\obj\Debug\APabolition.vbprojAssemblyReference.cache
C:\Users\Fuji-5\Documents\FukuokaProject2020\再分極伝播NY\APabolition\APabolition\obj\Debug\APabolition.Protocol.resources
C:\Users\Fuji-5\Documents\FukuokaProject2020\再分極伝播NY\APabolition\APabolition\obj\Debug\APabolition.Resources.resources
C:\Users\Fuji-5\Documents\FukuokaProject2020\再分極伝播NY\APabolition\APabolition\obj\Debug\APabolition.vbproj.GenerateResource.cache
C:\Users\Fuji-5\Documents\FukuokaProject2020\再分極伝播NY\APabolition\APabolition\bin\Debug\APabolition.exe.config
C:\Users\Fuji-5\Documents\FukuokaProject2020\再分極伝播NY\APabolition\APabolition\bin\Debug\APabolition.exe
C:\Users\Fuji-5\Documents\FukuokaProject2020\再分極伝播NY\APabolition\APabolition\bin\Debug\APabolition.pdb
C:\Users\Fuji-5\Documents\FukuokaProject2020\再分極伝播NY\APabolition\APabolition\bin\Debug\APabolition.xml
C:\Users\Fuji-5\Documents\FukuokaProject2020\再分極伝播NY\APabolition\APabolition\obj\Debug\APabolition.exe
C:\Users\Fuji-5\Documents\FukuokaProject2020\再分極伝播NY\APabolition\APabolition\obj\Debug\APabolition.xml
C:\Users\Fuji-5\Documents\FukuokaProject2020\再分極伝播NY\APabolition\APabolition\obj\Debug\APabolition.pdb
C:\Users\Fuji-5\Documents\FukuokaProjec220525\再分極伝播NY\APabolition221109\APabolition\bin\Debug\APabolition.exe.config
C:\Users\Fuji-5\Documents\FukuokaProjec220525\再分極伝播NY\APabolition221109\APabolition\bin\Debug\APabolition.exe
C:\Users\Fuji-5\Documents\FukuokaProjec220525\再分極伝播NY\APabolition221109\APabolition\bin\Debug\APabolition.pdb
C:\Users\Fuji-5\Documents\FukuokaProjec220525\再分極伝播NY\APabolition221109\APabolition\bin\Debug\APabolition.xml
C:\Users\Fuji-5\Documents\FukuokaProjec220525\再分極伝播NY\APabolition221109\APabolition\obj\Debug\APabolition.vbprojAssemblyReference.cache
C:\Users\Fuji-5\Documents\FukuokaProjec220525\再分極伝播NY\APabolition221109\APabolition\obj\Debug\APabolition.Protocol.resources
C:\Users\Fuji-5\Documents\FukuokaProjec220525\再分極伝播NY\APabolition221109\APabolition\obj\Debug\APabolition.Resources.resources
C:\Users\Fuji-5\Documents\FukuokaProjec220525\再分極伝播NY\APabolition221109\APabolition\obj\Debug\APabolition.vbproj.GenerateResource.cache
C:\Users\Fuji-5\Documents\FukuokaProjec220525\再分極伝播NY\APabolition221109\APabolition\obj\Debug\APabolition.exe
C:\Users\Fuji-5\Documents\FukuokaProjec220525\再分極伝播NY\APabolition221109\APabolition\obj\Debug\APabolition.xml
C:\Users\Fuji-5\Documents\FukuokaProjec220525\再分極伝播NY\APabolition221109\APabolition\obj\Debug\APabolition.pdb
C:\Users\Fuji-5\Documents\FukuokaProjec220525\再分極伝播NY\APabolition221109A\APabolition\bin\Debug\APabolition.exe.config
C:\Users\Fuji-5\Documents\FukuokaProjec220525\再分極伝播NY\APabolition221109A\APabolition\bin\Debug\APabolition.exe
C:\Users\Fuji-5\Documents\FukuokaProjec220525\再分極伝播NY\APabolition221109A\APabolition\bin\Debug\APabolition.pdb
C:\Users\Fuji-5\Documents\FukuokaProjec220525\再分極伝播NY\APabolition221109A\APabolition\bin\Debug\APabolition.xml
C:\Users\Fuji-5\Documents\FukuokaProjec220525\再分極伝播NY\APabolition221109A\APabolition\obj\Debug\APabolition.vbprojAssemblyReference.cache
C:\Users\Fuji-5\Documents\FukuokaProjec220525\再分極伝播NY\APabolition221109A\APabolition\obj\Debug\APabolition.Protocol.resources
C:\Users\Fuji-5\Documents\FukuokaProjec220525\再分極伝播NY\APabolition221109A\APabolition\obj\Debug\APabolition.Resources.resources
C:\Users\Fuji-5\Documents\FukuokaProjec220525\再分極伝播NY\APabolition221109A\APabolition\obj\Debug\APabolition.vbproj.GenerateResource.cache
C:\Users\Fuji-5\Documents\FukuokaProjec220525\再分極伝播NY\APabolition221109A\APabolition\obj\Debug\APabolition.exe
C:\Users\Fuji-5\Documents\FukuokaProjec220525\再分極伝播NY\APabolition221109A\APabolition\obj\Debug\APabolition.xml
C:\Users\Fuji-5\Documents\FukuokaProjec220525\再分極伝播NY\APabolition221109A\APabolition\obj\Debug\APabolition.pdb
C:\Users\Fuji-5\Documents\FukuokaProjec220525\再分極伝播NY\APabolition221110\APabolition\bin\Debug\APabolition.exe.config
C:\Users\Fuji-5\Documents\FukuokaProjec220525\再分極伝播NY\APabolition221110\APabolition\bin\Debug\APabolition.exe
C:\Users\Fuji-5\Documents\FukuokaProjec220525\再分極伝播NY\APabolition221110\APabolition\bin\Debug\APabolition.pdb
C:\Users\Fuji-5\Documents\FukuokaProjec220525\再分極伝播NY\APabolition221110\APabolition\bin\Debug\APabolition.xml
C:\Users\Fuji-5\Documents\FukuokaProjec220525\再分極伝播NY\APabolition221110\APabolition\obj\Debug\APabolition.vbprojAssemblyReference.cache
C:\Users\Fuji-5\Documents\FukuokaProjec220525\再分極伝播NY\APabolition221110\APabolition\obj\Debug\APabolition.Protocol.resources
C:\Users\Fuji-5\Documents\FukuokaProjec220525\再分極伝播NY\APabolition221110\APabolition\obj\Debug\APabolition.Resources.resources
C:\Users\Fuji-5\Documents\FukuokaProjec220525\再分極伝播NY\APabolition221110\APabolition\obj\Debug\APabolition.vbproj.GenerateResource.cache
C:\Users\Fuji-5\Documents\FukuokaProjec220525\再分極伝播NY\APabolition221110\APabolition\obj\Debug\APabolition.exe
C:\Users\Fuji-5\Documents\FukuokaProjec220525\再分極伝播NY\APabolition221110\APabolition\obj\Debug\APabolition.xml
C:\Users\Fuji-5\Documents\FukuokaProjec220525\再分極伝播NY\APabolition221110\APabolition\obj\Debug\APabolition.pdb
C:\Users\Fuji-5\Documents\FukuokaProjec220525\再分極伝播NY\APabolition2211112\APabolition\bin\Debug\APabolition.exe.config
C:\Users\Fuji-5\Documents\FukuokaProjec220525\再分極伝播NY\APabolition2211112\APabolition\bin\Debug\APabolition.exe
C:\Users\Fuji-5\Documents\FukuokaProjec220525\再分極伝播NY\APabolition2211112\APabolition\bin\Debug\APabolition.pdb
C:\Users\Fuji-5\Documents\FukuokaProjec220525\再分極伝播NY\APabolition2211112\APabolition\bin\Debug\APabolition.xml
C:\Users\Fuji-5\Documents\FukuokaProjec220525\再分極伝播NY\APabolition2211112\APabolition\obj\Debug\APabolition.vbprojAssemblyReference.cache
C:\Users\Fuji-5\Documents\FukuokaProjec220525\再分極伝播NY\APabolition2211112\APabolition\obj\Debug\APabolition.Protocol.resources
C:\Users\Fuji-5\Documents\FukuokaProjec220525\再分極伝播NY\APabolition2211112\APabolition\obj\Debug\APabolition.Resources.resources
C:\Users\Fuji-5\Documents\FukuokaProjec220525\再分極伝播NY\APabolition2211112\APabolition\obj\Debug\APabolition.vbproj.GenerateResource.cache
C:\Users\Fuji-5\Documents\FukuokaProjec220525\再分極伝播NY\APabolition2211112\APabolition\obj\Debug\APabolition.exe
C:\Users\Fuji-5\Documents\FukuokaProjec220525\再分極伝播NY\APabolition2211112\APabolition\obj\Debug\APabolition.xml
C:\Users\Fuji-5\Documents\FukuokaProjec220525\再分極伝播NY\APabolition2211112\APabolition\obj\Debug\APabolition.pdb
C:\Users\Fuji-5\Documents\FukuokaProjec220525\再分極伝播NY\APabolition2211113\APabolition\obj\Debug\APabolition.vbprojAssemblyReference.cache
C:\Users\Fuji-5\Documents\FukuokaProjec220525\再分極伝播NY\APabolition2211113\APabolition\obj\Debug\APabolition.Protocol.resources
C:\Users\Fuji-5\Documents\FukuokaProjec220525\再分極伝播NY\APabolition2211113\APabolition\obj\Debug\APabolition.Resources.resources
C:\Users\Fuji-5\Documents\FukuokaProjec220525\再分極伝播NY\APabolition2211113\APabolition\obj\Debug\APabolition.vbproj.GenerateResource.cache
C:\Users\Fuji-5\Documents\FukuokaProjec220525\再分極伝播NY\APabolition2211113\APabolition\obj\Debug\APabolition.exe
C:\Users\Fuji-5\Documents\FukuokaProjec220525\再分極伝播NY\APabolition2211113\APabolition\obj\Debug\APabolition.xml
C:\Users\Fuji-5\Documents\FukuokaProjec220525\再分極伝播NY\APabolition2211113\APabolition\obj\Debug\APabolition.pdb
C:\Users\Fuji-5\Documents\FukuokaProjec220525\再分極伝播NY\APabolition2211113\APabolition\bin\Debug\APabolition.exe.config
C:\Users\Fuji-5\Documents\FukuokaProjec220525\再分極伝播NY\APabolition2211113\APabolition\bin\Debug\APabolition.exe
C:\Users\Fuji-5\Documents\FukuokaProjec220525\再分極伝播NY\APabolition2211113\APabolition\bin\Debug\APabolition.pdb
C:\Users\Fuji-5\Documents\FukuokaProjec220525\再分極伝播NY\APabolition2211113\APabolition\bin\Debug\APabolition.xml
C:\Users\Biosimulation\Documents\FukuokaProjec220525\再分極伝播NY\APabolition2211115A\APabolition\bin\Debug\APabolition.exe.config
C:\Users\Biosimulation\Documents\FukuokaProjec220525\再分極伝播NY\APabolition2211115A\APabolition\bin\Debug\APabolition.exe
C:\Users\Biosimulation\Documents\FukuokaProjec220525\再分極伝播NY\APabolition2211115A\APabolition\bin\Debug\APabolition.pdb
C:\Users\Biosimulation\Documents\FukuokaProjec220525\再分極伝播NY\APabolition2211115A\APabolition\bin\Debug\APabolition.xml
C:\Users\Biosimulation\Documents\FukuokaProjec220525\再分極伝播NY\APabolition2211115A\APabolition\obj\Debug\APabolition.vbproj.AssemblyReference.cache
C:\Users\Biosimulation\Documents\FukuokaProjec220525\再分極伝播NY\APabolition2211115A\APabolition\obj\Debug\APabolition.Protocol.resources
C:\Users\Biosimulation\Documents\FukuokaProjec220525\再分極伝播NY\APabolition2211115A\APabolition\obj\Debug\APabolition.Resources.resources
C:\Users\Biosimulation\Documents\FukuokaProjec220525\再分極伝播NY\APabolition2211115A\APabolition\obj\Debug\APabolition.vbproj.GenerateResource.cache
C:\Users\Biosimulation\Documents\FukuokaProjec220525\再分極伝播NY\APabolition2211115A\APabolition\obj\Debug\APabolition.vbproj.CoreCompileInputs.cache
C:\Users\Biosimulation\Documents\FukuokaProjec220525\再分極伝播NY\APabolition2211115A\APabolition\obj\Debug\APabolition.exe
C:\Users\Biosimulation\Documents\FukuokaProjec220525\再分極伝播NY\APabolition2211115A\APabolition\obj\Debug\APabolition.xml
C:\Users\Biosimulation\Documents\FukuokaProjec220525\再分極伝播NY\APabolition2211115A\APabolition\obj\Debug\APabolition.pdb
F:\M2\APabolition2211115A\APabolition2211115A\APabolition\bin\Debug\APabolition.exe.config
F:\M2\APabolition2211115A\APabolition2211115A\APabolition\obj\Debug\APabolition.exe
F:\M2\APabolition2211115A\APabolition2211115A\APabolition\obj\Debug\APabolition.xml
F:\M2\APabolition2211115A\APabolition2211115A\APabolition\obj\Debug\APabolition.pdb
F:\M2\APabolition2211115A\APabolition2211115A\APabolition\obj\Debug\APabolition.vbprojResolveAssemblyReference.cache
F:\M2\APabolition2211115A\APabolition2211115A\APabolition\obj\Debug\APabolition.Protocol.resources
F:\M2\APabolition2211115A\APabolition2211115A\APabolition\obj\Debug\APabolition.Resources.resources
F:\M2\APabolition2211115A\APabolition2211115A\APabolition\obj\Debug\APabolition.vbproj.GenerateResource.Cache
F:\M2\APabolition2211115A\APabolition2211115A\APabolition\bin\Debug\APabolition.exe
F:\M2\APabolition2211115A\APabolition2211115A\APabolition\bin\Debug\APabolition.pdb
F:\M2\APabolition2211115A\APabolition2211115A\APabolition\bin\Debug\APabolition.xml
F:\M2\APabolition2211117_s-enomoto\APabolition2211115A\APabolition\bin\Debug\APabolition.exe.config
F:\M2\APabolition2211117_s-enomoto\APabolition2211115A\APabolition\obj\Debug\APabolition.exe
F:\M2\APabolition2211117_s-enomoto\APabolition2211115A\APabolition\obj\Debug\APabolition.xml
F:\M2\APabolition2211117_s-enomoto\APabolition2211115A\APabolition\obj\Debug\APabolition.pdb
F:\M2\APabolition2211117_s-enomoto\APabolition2211115A\APabolition\bin\Debug\APabolition.exe
F:\M2\APabolition2211117_s-enomoto\APabolition2211115A\APabolition\bin\Debug\APabolition.pdb
F:\M2\APabolition2211117_s-enomoto\APabolition2211115A\APabolition\bin\Debug\APabolition.xml
F:\M2\APabolition2211117_s-enomoto\APabolition2211115A\APabolition\obj\Debug\APabolition.vbprojResolveAssemblyReference.cache
F:\M2\APabolition2211117_s-enomoto\APabolition2211115A\APabolition\obj\Debug\APabolition.Protocol.resources
F:\M2\APabolition2211117_s-enomoto\APabolition2211115A\APabolition\obj\Debug\APabolition.Resources.resources
F:\M2\APabolition2211117_s-enomoto\APabolition2211115A\APabolition\obj\Debug\APabolition.vbproj.GenerateResource.Cache
C:\Users\Fuji-5\Desktop\APabolition2211117_s-enomoto\APabolition2211117_s-enomoto\APabolition2211115A\APabolition\bin\Debug\APabolition.exe.config
C:\Users\Fuji-5\Desktop\APabolition2211117_s-enomoto\APabolition2211117_s-enomoto\APabolition2211115A\APabolition\bin\Debug\APabolition.exe
C:\Users\Fuji-5\Desktop\APabolition2211117_s-enomoto\APabolition2211117_s-enomoto\APabolition2211115A\APabolition\bin\Debug\APabolition.pdb
C:\Users\Fuji-5\Desktop\APabolition2211117_s-enomoto\APabolition2211117_s-enomoto\APabolition2211115A\APabolition\bin\Debug\APabolition.xml
C:\Users\Fuji-5\Desktop\APabolition2211117_s-enomoto\APabolition2211117_s-enomoto\APabolition2211115A\APabolition\obj\Debug\APabolition.vbprojAssemblyReference.cache
C:\Users\Fuji-5\Desktop\APabolition2211117_s-enomoto\APabolition2211117_s-enomoto\APabolition2211115A\APabolition\obj\Debug\APabolition.Protocol.resources
C:\Users\Fuji-5\Desktop\APabolition2211117_s-enomoto\APabolition2211117_s-enomoto\APabolition2211115A\APabolition\obj\Debug\APabolition.Resources.resources
C:\Users\Fuji-5\Desktop\APabolition2211117_s-enomoto\APabolition2211117_s-enomoto\APabolition2211115A\APabolition\obj\Debug\APabolition.vbproj.GenerateResource.cache
C:\Users\Fuji-5\Desktop\APabolition2211117_s-enomoto\APabolition2211117_s-enomoto\APabolition2211115A\APabolition\obj\Debug\APabolition.exe
C:\Users\Fuji-5\Desktop\APabolition2211117_s-enomoto\APabolition2211117_s-enomoto\APabolition2211115A\APabolition\obj\Debug\APabolition.xml
C:\Users\Fuji-5\Desktop\APabolition2211117_s-enomoto\APabolition2211117_s-enomoto\APabolition2211115A\APabolition\obj\Debug\APabolition.pdb
C:\Users\Fuji-5\Desktop\APabolition2211117_s-enomoto\APabolition2211117_s-enomoto\APabolition2211115A - コピー\APabolition\obj\Debug\APabolition.vbprojAssemblyReference.cache
C:\Users\Fuji-5\Desktop\APabolition2211117_s-enomoto\APabolition2211117_s-enomoto\APabolition2211115A - コピー\APabolition\obj\Debug\APabolition.Protocol.resources
C:\Users\Fuji-5\Desktop\APabolition2211117_s-enomoto\APabolition2211117_s-enomoto\APabolition2211115A - コピー\APabolition\obj\Debug\APabolition.Resources.resources
C:\Users\Fuji-5\Desktop\APabolition2211117_s-enomoto\APabolition2211117_s-enomoto\APabolition2211115A - コピー\APabolition\obj\Debug\APabolition.vbproj.GenerateResource.cache
C:\Users\Fuji-5\Desktop\APabolition2211117_s-enomoto\APabolition2211117_s-enomoto\APabolition2211115A - コピー\APabolition\obj\Debug\APabolition.exe
C:\Users\Fuji-5\Desktop\APabolition2211117_s-enomoto\APabolition2211117_s-enomoto\APabolition2211115A - コピー\APabolition\obj\Debug\APabolition.xml
C:\Users\Fuji-5\Desktop\APabolition2211117_s-enomoto\APabolition2211117_s-enomoto\APabolition2211115A - コピー\APabolition\obj\Debug\APabolition.pdb
C:\Users\Fuji-5\Desktop\APabolition2211117_s-enomoto\APabolition2211117_s-enomoto\APabolition2211115A - コピー\APabolition\bin\Debug\APabolition.exe.config
C:\Users\Fuji-5\Desktop\APabolition2211117_s-enomoto\APabolition2211117_s-enomoto\APabolition2211115A - コピー\APabolition\bin\Debug\APabolition.exe
C:\Users\Fuji-5\Desktop\APabolition2211117_s-enomoto\APabolition2211117_s-enomoto\APabolition2211115A - コピー\APabolition\bin\Debug\APabolition.pdb
C:\Users\Fuji-5\Desktop\APabolition2211117_s-enomoto\APabolition2211117_s-enomoto\APabolition2211115A - コピー\APabolition\bin\Debug\APabolition.xml
C:\Users\Fuji-5\Documents\FukuokaProjec220525\再分極伝播NY\ABOLITION221119\APabolition2211120\APabolition\bin\Debug\APabolition.exe.config
C:\Users\Fuji-5\Documents\FukuokaProjec220525\再分極伝播NY\ABOLITION221119\APabolition2211120\APabolition\bin\Debug\APabolition.exe
C:\Users\Fuji-5\Documents\FukuokaProjec220525\再分極伝播NY\ABOLITION221119\APabolition2211120\APabolition\bin\Debug\APabolition.pdb
C:\Users\Fuji-5\Documents\FukuokaProjec220525\再分極伝播NY\ABOLITION221119\APabolition2211120\APabolition\bin\Debug\APabolition.xml
C:\Users\Fuji-5\Documents\FukuokaProjec220525\再分極伝播NY\ABOLITION221119\APabolition2211120\APabolition\obj\Debug\APabolition.vbprojAssemblyReference.cache
C:\Users\Fuji-5\Documents\FukuokaProjec220525\再分極伝播NY\ABOLITION221119\APabolition2211120\APabolition\obj\Debug\APabolition.Protocol.resources
C:\Users\Fuji-5\Documents\FukuokaProjec220525\再分極伝播NY\ABOLITION221119\APabolition2211120\APabolition\obj\Debug\APabolition.Resources.resources
C:\Users\Fuji-5\Documents\FukuokaProjec220525\再分極伝播NY\ABOLITION221119\APabolition2211120\APabolition\obj\Debug\APabolition.vbproj.GenerateResource.cache
C:\Users\Fuji-5\Documents\FukuokaProjec220525\再分極伝播NY\ABOLITION221119\APabolition2211120\APabolition\obj\Debug\APabolition.exe
C:\Users\Fuji-5\Documents\FukuokaProjec220525\再分極伝播NY\ABOLITION221119\APabolition2211120\APabolition\obj\Debug\APabolition.xml
C:\Users\Fuji-5\Documents\FukuokaProjec220525\再分極伝播NY\ABOLITION221119\APabolition2211120\APabolition\obj\Debug\APabolition.pdb
C:\Users\Fuji-5\Documents\FukuokaProjec220525\再分極伝播NY\ABOLITION221119\APabolition2211121\APabolition\bin\Debug\APabolition.exe.config
C:\Users\Fuji-5\Documents\FukuokaProjec220525\再分極伝播NY\ABOLITION221119\APabolition2211121\APabolition\bin\Debug\APabolition.exe
C:\Users\Fuji-5\Documents\FukuokaProjec220525\再分極伝播NY\ABOLITION221119\APabolition2211121\APabolition\bin\Debug\APabolition.pdb
C:\Users\Fuji-5\Documents\FukuokaProjec220525\再分極伝播NY\ABOLITION221119\APabolition2211121\APabolition\bin\Debug\APabolition.xml
C:\Users\Fuji-5\Documents\FukuokaProjec220525\再分極伝播NY\ABOLITION221119\APabolition2211121\APabolition\obj\Debug\APabolition.vbprojAssemblyReference.cache
C:\Users\Fuji-5\Documents\FukuokaProjec220525\再分極伝播NY\ABOLITION221119\APabolition2211121\APabolition\obj\Debug\APabolition.Protocol.resources
C:\Users\Fuji-5\Documents\FukuokaProjec220525\再分極伝播NY\ABOLITION221119\APabolition2211121\APabolition\obj\Debug\APabolition.Resources.resources
C:\Users\Fuji-5\Documents\FukuokaProjec220525\再分極伝播NY\ABOLITION221119\APabolition2211121\APabolition\obj\Debug\APabolition.vbproj.GenerateResource.cache
C:\Users\Fuji-5\Documents\FukuokaProjec220525\再分極伝播NY\ABOLITION221119\APabolition2211121\APabolition\obj\Debug\APabolition.exe
C:\Users\Fuji-5\Documents\FukuokaProjec220525\再分極伝播NY\ABOLITION221119\APabolition2211121\APabolition\obj\Debug\APabolition.xml
C:\Users\Fuji-5\Documents\FukuokaProjec220525\再分極伝播NY\ABOLITION221119\APabolition2211121\APabolition\obj\Debug\APabolition.pdb
G:\榎本プロジェクト\ABOLITION221119\APabolition221121B\APabolition\bin\Debug\APabolition.exe.config
G:\榎本プロジェクト\ABOLITION221119\APabolition221121B\APabolition\obj\Debug\APabolition.exe
G:\榎本プロジェクト\ABOLITION221119\APabolition221121B\APabolition\obj\Debug\APabolition.xml
G:\榎本プロジェクト\ABOLITION221119\APabolition221121B\APabolition\obj\Debug\APabolition.pdb
G:\榎本プロジェクト\ABOLITION221119\APabolition221121B\APabolition\bin\Debug\APabolition.exe
G:\榎本プロジェクト\ABOLITION221119\APabolition221121B\APabolition\bin\Debug\APabolition.pdb
G:\榎本プロジェクト\ABOLITION221119\APabolition221121B\APabolition\bin\Debug\APabolition.xml
G:\榎本プロジェクト\ABOLITION221119\APabolition221121B\APabolition\obj\Debug\APabolition.vbprojResolveAssemblyReference.cache
G:\榎本プロジェクト\ABOLITION221119\APabolition221121B\APabolition\obj\Debug\APabolition.Protocol.resources
G:\榎本プロジェクト\ABOLITION221119\APabolition221121B\APabolition\obj\Debug\APabolition.Resources.resources
G:\榎本プロジェクト\ABOLITION221119\APabolition221121B\APabolition\obj\Debug\APabolition.vbproj.GenerateResource.Cache
C:\Users\Fuji-3\Desktop\榎本プロジェクト\ABOLITION221119\APabolition221121B\APabolition\bin\Debug\APabolition.exe.config
C:\Users\Fuji-3\Desktop\榎本プロジェクト\ABOLITION221119\APabolition221121B\APabolition\obj\Debug\APabolition.exe
C:\Users\Fuji-3\Desktop\榎本プロジェクト\ABOLITION221119\APabolition221121B\APabolition\obj\Debug\APabolition.xml
C:\Users\Fuji-3\Desktop\榎本プロジェクト\ABOLITION221119\APabolition221121B\APabolition\obj\Debug\APabolition.pdb
C:\Users\Fuji-3\Desktop\榎本プロジェクト\ABOLITION221119\APabolition221121B\APabolition\obj\Debug\APabolition.vbprojResolveAssemblyReference.cache
C:\Users\Fuji-3\Desktop\榎本プロジェクト\ABOLITION221119\APabolition221121B\APabolition\obj\Debug\APabolition.Protocol.resources
C:\Users\Fuji-3\Desktop\榎本プロジェクト\ABOLITION221119\APabolition221121B\APabolition\obj\Debug\APabolition.Resources.resources
C:\Users\Fuji-3\Desktop\榎本プロジェクト\ABOLITION221119\APabolition221121B\APabolition\obj\Debug\APabolition.vbproj.GenerateResource.Cache
