# Supplementary material for: Ionic Mechanisms of Propagated Repolarization in a One-Dimensional Strand of Human Ventricular Myocyte Model
Source: Int J Mol Sci. 2023 Oct 19;24(20):15378. doi: 10.3390/ijms242015378 (PMC10607672; doi:10.3390/ijms242015378)
Supplement: Supplementary file 1 [file ijms-24-15378-s001.zip › APabolition230929/APabolition/obj/Release/APabolition.vbproj.CoreCompileInputs.cache]

47e593e23b3b4d40aee0683e0b7f11fb2df4fb46
