# Supplementary material for: Ionic Mechanisms of Propagated Repolarization in a One-Dimensional Strand of Human Ventricular Myocyte Model
Source: Int J Mol Sci. 2023 Oct 19;24(20):15378. doi: 10.3390/ijms242015378 (PMC10607672; doi:10.3390/ijms242015378)
Supplement: Supplementary file 1 [file ijms-24-15378-s001.zip › APabolition230929/APabolition/obj/Release/APabolition.vbproj.FileListAbsolute.txt]

C:\Users\Fuji-5\Documents\FukuokaProjec220525\再分極伝播NY\ABOLITION221119\APabolition221121A\APabolition\bin\Release\APabolition.exe.config
C:\Users\Fuji-5\Documents\FukuokaProjec220525\再分極伝播NY\ABOLITION221119\APabolition221121A\APabolition\bin\Release\APabolition.exe
C:\Users\Fuji-5\Documents\FukuokaProjec220525\再分極伝播NY\ABOLITION221119\APabolition221121A\APabolition\bin\Release\APabolition.pdb
C:\Users\Fuji-5\Documents\FukuokaProjec220525\再分極伝播NY\ABOLITION221119\APabolition221121A\APabolition\bin\Release\APabolition.xml
C:\Users\Fuji-5\Documents\FukuokaProjec220525\再分極伝播NY\ABOLITION221119\APabolition221121A\APabolition\obj\Release\APabolition.vbprojAssemblyReference.cache
C:\Users\Fuji-5\Documents\FukuokaProjec220525\再分極伝播NY\ABOLITION221119\APabolition221121A\APabolition\obj\Release\APabolition.Protocol.resources
C:\Users\Fuji-5\Documents\FukuokaProjec220525\再分極伝播NY\ABOLITION221119\APabolition221121A\APabolition\obj\Release\APabolition.Resources.resources
C:\Users\Fuji-5\Documents\FukuokaProjec220525\再分極伝播NY\ABOLITION221119\APabolition221121A\APabolition\obj\Release\APabolition.vbproj.GenerateResource.cache
C:\Users\Fuji-5\Documents\FukuokaProjec220525\再分極伝播NY\ABOLITION221119\APabolition221121A\APabolition\obj\Release\APabolition.exe
C:\Users\Fuji-5\Documents\FukuokaProjec220525\再分極伝播NY\ABOLITION221119\APabolition221121A\APabolition\obj\Release\APabolition.xml
C:\Users\Fuji-5\Documents\FukuokaProjec220525\再分極伝播NY\ABOLITION221119\APabolition221121A\APabolition\obj\Release\APabolition.pdb
E:\榎本プロジェクト\ABOLITION221119\APabolition221121B\APabolition\bin\Release\APabolition.exe.config
E:\榎本プロジェクト\ABOLITION221119\APabolition221121B\APabolition\bin\Release\APabolition.exe
E:\榎本プロジェクト\ABOLITION221119\APabolition221121B\APabolition\bin\Release\APabolition.pdb
E:\榎本プロジェクト\ABOLITION221119\APabolition221121B\APabolition\bin\Release\APabolition.xml
E:\榎本プロジェクト\ABOLITION221119\APabolition221121B\APabolition\obj\Release\APabolition.vbproj.AssemblyReference.cache
E:\榎本プロジェクト\ABOLITION221119\APabolition221121B\APabolition\obj\Release\APabolition.Protocol.resources
E:\榎本プロジェクト\ABOLITION221119\APabolition221121B\APabolition\obj\Release\APabolition.Resources.resources
E:\榎本プロジェクト\ABOLITION221119\APabolition221121B\APabolition\obj\Release\APabolition.vbproj.GenerateResource.cache
E:\榎本プロジェクト\ABOLITION221119\APabolition221121B\APabolition\obj\Release\APabolition.vbproj.CoreCompileInputs.cache
E:\榎本プロジェクト\ABOLITION221119\APabolition221121B\APabolition\obj\Release\APabolition.exe
E:\榎本プロジェクト\ABOLITION221119\APabolition221121B\APabolition\obj\Release\APabolition.xml
E:\榎本プロジェクト\ABOLITION221119\APabolition221121B\APabolition\obj\Release\APabolition.pdb
C:\Users\Fuji-3\Desktop\榎本プロジェクト\ABOLITION221119\APabolition221121B\APabolition\bin\Release\APabolition.exe.config
C:\Users\Fuji-3\Desktop\榎本プロジェクト\ABOLITION221119\APabolition221121B\APabolition\obj\Release\APabolition.exe
C:\Users\Fuji-3\Desktop\榎本プロジェクト\ABOLITION221119\APabolition221121B\APabolition\obj\Release\APabolition.xml
C:\Users\Fuji-3\Desktop\榎本プロジェクト\ABOLITION221119\APabolition221121B\APabolition\obj\Release\APabolition.pdb
C:\Users\Fuji-3\Desktop\榎本プロジェクト\ABOLITION221119\APabolition221121B\APabolition\obj\Release\APabolition.Protocol.resources
C:\Users\Fuji-3\Desktop\榎本プロジェクト\ABOLITION221119\APabolition221121B\APabolition\obj\Release\APabolition.Resources.resources
C:\Users\Fuji-3\Desktop\榎本プロジェクト\ABOLITION221119\APabolition221121B\APabolition\obj\Release\APabolition.vbproj.GenerateResource.Cache
C:\Users\Fuji-3\Desktop\榎本プロジェクト\ABOLITION221119\APabolition221121B\APabolition\bin\Release\APabolition.exe
C:\Users\Fuji-3\Desktop\榎本プロジェクト\ABOLITION221119\APabolition221121B\APabolition\bin\Release\APabolition.pdb
C:\Users\Fuji-3\Desktop\榎本プロジェクト\ABOLITION221119\APabolition221121B\APabolition\bin\Release\APabolition.xml
C:\Users\Fuji-3\Desktop\榎本プロジェクト\ABOLITION221119\APabolition221121C\APabolition\bin\Release\APabolition.exe.config
C:\Users\Fuji-3\Desktop\榎本プロジェクト\ABOLITION221119\APabolition221121C\APabolition\obj\Release\APabolition.exe
C:\Users\Fuji-3\Desktop\榎本プロジェクト\ABOLITION221119\APabolition221121C\APabolition\obj\Release\APabolition.xml
C:\Users\Fuji-3\Desktop\榎本プロジェクト\ABOLITION221119\APabolition221121C\APabolition\obj\Release\APabolition.pdb
C:\Users\Fuji-3\Desktop\榎本プロジェクト\ABOLITION221119\APabolition221121C\APabolition\bin\Release\APabolition.exe
C:\Users\Fuji-3\Desktop\榎本プロジェクト\ABOLITION221119\APabolition221121C\APabolition\bin\Release\APabolition.pdb
C:\Users\Fuji-3\Desktop\榎本プロジェクト\ABOLITION221119\APabolition221121C\APabolition\bin\Release\APabolition.xml
C:\Users\Fuji-3\Desktop\榎本プロジェクト\ABOLITION221119\APabolition221121C\APabolition\obj\Release\APabolition.Protocol.resources
C:\Users\Fuji-3\Desktop\榎本プロジェクト\ABOLITION221119\APabolition221121C\APabolition\obj\Release\APabolition.Resources.resources
C:\Users\Fuji-3\Desktop\榎本プロジェクト\ABOLITION221119\APabolition221121C\APabolition\obj\Release\APabolition.vbproj.GenerateResource.Cache
C:\Users\Fuji-1\Desktop\200902 立命館訪問\榎本プロジェクト\ABOLITION221119\APabolition221127\APabolition\bin\Release\APabolition.exe.config
C:\Users\Fuji-1\Desktop\200902 立命館訪問\榎本プロジェクト\ABOLITION221119\APabolition221127\APabolition\obj\Release\APabolition.exe
C:\Users\Fuji-1\Desktop\200902 立命館訪問\榎本プロジェクト\ABOLITION221119\APabolition221127\APabolition\obj\Release\APabolition.xml
C:\Users\Fuji-1\Desktop\200902 立命館訪問\榎本プロジェクト\ABOLITION221119\APabolition221127\APabolition\obj\Release\APabolition.pdb
C:\Users\Fuji-1\Desktop\200902 立命館訪問\榎本プロジェクト\ABOLITION221119\APabolition221127\APabolition\bin\Release\APabolition.exe
C:\Users\Fuji-1\Desktop\200902 立命館訪問\榎本プロジェクト\ABOLITION221119\APabolition221127\APabolition\bin\Release\APabolition.pdb
C:\Users\Fuji-1\Desktop\200902 立命館訪問\榎本プロジェクト\ABOLITION221119\APabolition221127\APabolition\bin\Release\APabolition.xml
C:\Users\Fuji-1\Desktop\200902 立命館訪問\榎本プロジェクト\ABOLITION221119\APabolition221127\APabolition\obj\Release\APabolition.Protocol.resources
C:\Users\Fuji-1\Desktop\200902 立命館訪問\榎本プロジェクト\ABOLITION221119\APabolition221127\APabolition\obj\Release\APabolition.Resources.resources
C:\Users\Fuji-1\Desktop\200902 立命館訪問\榎本プロジェクト\ABOLITION221119\APabolition221127\APabolition\obj\Release\APabolition.vbproj.GenerateResource.Cache
C:\Users\Fuji-1\Desktop\200902 立命館訪問\榎本プロジェクト\ABOLITION221119\APabolition221128\APabolition\bin\Release\APabolition.exe.config
C:\Users\Fuji-1\Desktop\200902 立命館訪問\榎本プロジェクト\ABOLITION221119\APabolition221128\APabolition\obj\Release\APabolition.exe
C:\Users\Fuji-1\Desktop\200902 立命館訪問\榎本プロジェクト\ABOLITION221119\APabolition221128\APabolition\obj\Release\APabolition.xml
C:\Users\Fuji-1\Desktop\200902 立命館訪問\榎本プロジェクト\ABOLITION221119\APabolition221128\APabolition\obj\Release\APabolition.pdb
C:\Users\Fuji-1\Desktop\200902 立命館訪問\榎本プロジェクト\ABOLITION221119\APabolition221128\APabolition\obj\Release\APabolition.Protocol.resources
C:\Users\Fuji-1\Desktop\200902 立命館訪問\榎本プロジェクト\ABOLITION221119\APabolition221128\APabolition\obj\Release\APabolition.Resources.resources
C:\Users\Fuji-1\Desktop\200902 立命館訪問\榎本プロジェクト\ABOLITION221119\APabolition221128\APabolition\obj\Release\APabolition.vbproj.GenerateResource.Cache
C:\Users\Fuji-1\Desktop\200902 立命館訪問\榎本プロジェクト\ABOLITION221119\APabolition221128\APabolition\bin\Release\APabolition.exe
C:\Users\Fuji-1\Desktop\200902 立命館訪問\榎本プロジェクト\ABOLITION221119\APabolition221128\APabolition\bin\Release\APabolition.pdb
C:\Users\Fuji-1\Desktop\200902 立命館訪問\榎本プロジェクト\ABOLITION221119\APabolition221128\APabolition\bin\Release\APabolition.xml
C:\Users\Fuji-1\Desktop\221128立命館ファイル\榎本プロジェクト\ABOLITION221119\APabolition221128\APabolition\bin\Release\APabolition.exe.config
C:\Users\Fuji-1\Desktop\221128立命館ファイル\榎本プロジェクト\ABOLITION221119\APabolition221128\APabolition\obj\Release\APabolition.exe
C:\Users\Fuji-1\Desktop\221128立命館ファイル\榎本プロジェクト\ABOLITION221119\APabolition221128\APabolition\obj\Release\APabolition.xml
C:\Users\Fuji-1\Desktop\221128立命館ファイル\榎本プロジェクト\ABOLITION221119\APabolition221128\APabolition\obj\Release\APabolition.pdb
C:\Users\Fuji-1\Desktop\221128立命館ファイル\榎本プロジェクト\ABOLITION221119\APabolition221128\APabolition\bin\Release\APabolition.exe
C:\Users\Fuji-1\Desktop\221128立命館ファイル\榎本プロジェクト\ABOLITION221119\APabolition221128\APabolition\bin\Release\APabolition.pdb
C:\Users\Fuji-1\Desktop\221128立命館ファイル\榎本プロジェクト\ABOLITION221119\APabolition221128\APabolition\bin\Release\APabolition.xml
C:\Users\Fuji-1\Desktop\221128立命館ファイル\榎本プロジェクト\ABOLITION221119\APabolition221128\APabolition\obj\Release\APabolition.Protocol.resources
C:\Users\Fuji-1\Desktop\221128立命館ファイル\榎本プロジェクト\ABOLITION221119\APabolition221128\APabolition\obj\Release\APabolition.Resources.resources
C:\Users\Fuji-1\Desktop\221128立命館ファイル\榎本プロジェクト\ABOLITION221119\APabolition221128\APabolition\obj\Release\APabolition.vbproj.GenerateResource.Cache
C:\Users\Biosimulation\Desktop\221128立命館ファイル\榎本プロジェクト\ABOLITION221119\APabolition221128\APabolition\bin\Release\APabolition.exe.config
C:\Users\Biosimulation\Desktop\221128立命館ファイル\榎本プロジェクト\ABOLITION221119\APabolition221128\APabolition\bin\Release\APabolition.exe
C:\Users\Biosimulation\Desktop\221128立命館ファイル\榎本プロジェクト\ABOLITION221119\APabolition221128\APabolition\bin\Release\APabolition.pdb
C:\Users\Biosimulation\Desktop\221128立命館ファイル\榎本プロジェクト\ABOLITION221119\APabolition221128\APabolition\bin\Release\APabolition.xml
C:\Users\Biosimulation\Desktop\221128立命館ファイル\榎本プロジェクト\ABOLITION221119\APabolition221128\APabolition\obj\Release\APabolition.vbproj.AssemblyReference.cache
C:\Users\Biosimulation\Desktop\221128立命館ファイル\榎本プロジェクト\ABOLITION221119\APabolition221128\APabolition\obj\Release\APabolition.Protocol.resources
C:\Users\Biosimulation\Desktop\221128立命館ファイル\榎本プロジェクト\ABOLITION221119\APabolition221128\APabolition\obj\Release\APabolition.Resources.resources
C:\Users\Biosimulation\Desktop\221128立命館ファイル\榎本プロジェクト\ABOLITION221119\APabolition221128\APabolition\obj\Release\APabolition.vbproj.GenerateResource.cache
C:\Users\Biosimulation\Desktop\221128立命館ファイル\榎本プロジェクト\ABOLITION221119\APabolition221128\APabolition\obj\Release\APabolition.vbproj.CoreCompileInputs.cache
C:\Users\Biosimulation\Desktop\221128立命館ファイル\榎本プロジェクト\ABOLITION221119\APabolition221128\APabolition\obj\Release\APabolition.exe
C:\Users\Biosimulation\Desktop\221128立命館ファイル\榎本プロジェクト\ABOLITION221119\APabolition221128\APabolition\obj\Release\APabolition.xml
C:\Users\Biosimulation\Desktop\221128立命館ファイル\榎本プロジェクト\ABOLITION221119\APabolition221128\APabolition\obj\Release\APabolition.pdb
C:\Users\Biosimulation\Desktop\221128立命館ファイル\榎本プロジェクト\ABOLITION221119\APabolition221130\APabolition\bin\Release\APabolition.exe.config
C:\Users\Biosimulation\Desktop\221128立命館ファイル\榎本プロジェクト\ABOLITION221119\APabolition221130\APabolition\bin\Release\APabolition.exe
C:\Users\Biosimulation\Desktop\221128立命館ファイル\榎本プロジェクト\ABOLITION221119\APabolition221130\APabolition\bin\Release\APabolition.pdb
C:\Users\Biosimulation\Desktop\221128立命館ファイル\榎本プロジェクト\ABOLITION221119\APabolition221130\APabolition\bin\Release\APabolition.xml
C:\Users\Biosimulation\Desktop\221128立命館ファイル\榎本プロジェクト\ABOLITION221119\APabolition221130\APabolition\obj\Release\APabolition.vbproj.AssemblyReference.cache
C:\Users\Biosimulation\Desktop\221128立命館ファイル\榎本プロジェクト\ABOLITION221119\APabolition221130\APabolition\obj\Release\APabolition.Protocol.resources
C:\Users\Biosimulation\Desktop\221128立命館ファイル\榎本プロジェクト\ABOLITION221119\APabolition221130\APabolition\obj\Release\APabolition.Resources.resources
C:\Users\Biosimulation\Desktop\221128立命館ファイル\榎本プロジェクト\ABOLITION221119\APabolition221130\APabolition\obj\Release\APabolition.vbproj.GenerateResource.cache
C:\Users\Biosimulation\Desktop\221128立命館ファイル\榎本プロジェクト\ABOLITION221119\APabolition221130\APabolition\obj\Release\APabolition.vbproj.CoreCompileInputs.cache
C:\Users\Biosimulation\Desktop\221128立命館ファイル\榎本プロジェクト\ABOLITION221119\APabolition221130\APabolition\obj\Release\APabolition.exe
C:\Users\Biosimulation\Desktop\221128立命館ファイル\榎本プロジェクト\ABOLITION221119\APabolition221130\APabolition\obj\Release\APabolition.xml
C:\Users\Biosimulation\Desktop\221128立命館ファイル\榎本プロジェクト\ABOLITION221119\APabolition221130\APabolition\obj\Release\APabolition.pdb
C:\Users\Biosimulation\Documents\FukuokaProjec220525\再分極伝播NY\ABOLITION221119\APabolition221130\APabolition\bin\Release\APabolition.exe.config
C:\Users\Biosimulation\Documents\FukuokaProjec220525\再分極伝播NY\ABOLITION221119\APabolition221130\APabolition\bin\Release\APabolition.exe
C:\Users\Biosimulation\Documents\FukuokaProjec220525\再分極伝播NY\ABOLITION221119\APabolition221130\APabolition\bin\Release\APabolition.pdb
C:\Users\Biosimulation\Documents\FukuokaProjec220525\再分極伝播NY\ABOLITION221119\APabolition221130\APabolition\bin\Release\APabolition.xml
C:\Users\Biosimulation\Documents\FukuokaProjec220525\再分極伝播NY\ABOLITION221119\APabolition221130\APabolition\obj\Release\APabolition.vbproj.AssemblyReference.cache
C:\Users\Biosimulation\Documents\FukuokaProjec220525\再分極伝播NY\ABOLITION221119\APabolition221130\APabolition\obj\Release\APabolition.Protocol.resources
C:\Users\Biosimulation\Documents\FukuokaProjec220525\再分極伝播NY\ABOLITION221119\APabolition221130\APabolition\obj\Release\APabolition.Resources.resources
C:\Users\Biosimulation\Documents\FukuokaProjec220525\再分極伝播NY\ABOLITION221119\APabolition221130\APabolition\obj\Release\APabolition.vbproj.GenerateResource.cache
C:\Users\Biosimulation\Documents\FukuokaProjec220525\再分極伝播NY\ABOLITION221119\APabolition221130\APabolition\obj\Release\APabolition.vbproj.CoreCompileInputs.cache
C:\Users\Biosimulation\Documents\FukuokaProjec220525\再分極伝播NY\ABOLITION221119\APabolition221130\APabolition\obj\Release\APabolition.exe
C:\Users\Biosimulation\Documents\FukuokaProjec220525\再分極伝播NY\ABOLITION221119\APabolition221130\APabolition\obj\Release\APabolition.xml
C:\Users\Biosimulation\Documents\FukuokaProjec220525\再分極伝播NY\ABOLITION221119\APabolition221130\APabolition\obj\Release\APabolition.pdb
C:\Users\Fuji-1\Documents\FukuokaProject2212\再分極伝播NY\ABOLITION221119\APabolition221130\APabolition\bin\Release\APabolition.exe.config
C:\Users\Fuji-1\Documents\FukuokaProject2212\再分極伝播NY\ABOLITION221119\APabolition221130\APabolition\obj\Release\APabolition.exe
C:\Users\Fuji-1\Documents\FukuokaProject2212\再分極伝播NY\ABOLITION221119\APabolition221130\APabolition\obj\Release\APabolition.xml
C:\Users\Fuji-1\Documents\FukuokaProject2212\再分極伝播NY\ABOLITION221119\APabolition221130\APabolition\obj\Release\APabolition.pdb
C:\Users\Fuji-1\Documents\FukuokaProject2212\再分極伝播NY\ABOLITION221119\APabolition221130\APabolition\bin\Release\APabolition.exe
C:\Users\Fuji-1\Documents\FukuokaProject2212\再分極伝播NY\ABOLITION221119\APabolition221130\APabolition\bin\Release\APabolition.pdb
C:\Users\Fuji-1\Documents\FukuokaProject2212\再分極伝播NY\ABOLITION221119\APabolition221130\APabolition\bin\Release\APabolition.xml
C:\Users\Fuji-1\Documents\FukuokaProject2212\再分極伝播NY\ABOLITION221119\APabolition221130\APabolition\obj\Release\APabolition.Protocol.resources
C:\Users\Fuji-1\Documents\FukuokaProject2212\再分極伝播NY\ABOLITION221119\APabolition221130\APabolition\obj\Release\APabolition.Resources.resources
C:\Users\Fuji-1\Documents\FukuokaProject2212\再分極伝播NY\ABOLITION221119\APabolition221130\APabolition\obj\Release\APabolition.vbproj.GenerateResource.Cache
C:\Users\Fuji-1\Documents\FukuokaProject2212\再分極伝播NY\ABOLITION221119\APabolition221130B\APabolition\bin\Release\APabolition.exe.config
C:\Users\Fuji-1\Documents\FukuokaProject2212\再分極伝播NY\ABOLITION221119\APabolition221130B\APabolition\obj\Release\APabolition.exe
C:\Users\Fuji-1\Documents\FukuokaProject2212\再分極伝播NY\ABOLITION221119\APabolition221130B\APabolition\obj\Release\APabolition.xml
C:\Users\Fuji-1\Documents\FukuokaProject2212\再分極伝播NY\ABOLITION221119\APabolition221130B\APabolition\obj\Release\APabolition.pdb
C:\Users\Fuji-1\Documents\FukuokaProject2212\再分極伝播NY\ABOLITION221119\APabolition221130B\APabolition\bin\Release\APabolition.exe
C:\Users\Fuji-1\Documents\FukuokaProject2212\再分極伝播NY\ABOLITION221119\APabolition221130B\APabolition\bin\Release\APabolition.pdb
C:\Users\Fuji-1\Documents\FukuokaProject2212\再分極伝播NY\ABOLITION221119\APabolition221130B\APabolition\bin\Release\APabolition.xml
C:\Users\Fuji-1\Documents\FukuokaProject2212\再分極伝播NY\ABOLITION221119\APabolition221130B\APabolition\obj\Release\APabolition.Protocol.resources
C:\Users\Fuji-1\Documents\FukuokaProject2212\再分極伝播NY\ABOLITION221119\APabolition221130B\APabolition\obj\Release\APabolition.Resources.resources
C:\Users\Fuji-1\Documents\FukuokaProject2212\再分極伝播NY\ABOLITION221119\APabolition221130B\APabolition\obj\Release\APabolition.vbproj.GenerateResource.Cache
C:\Users\Fuji-1\Documents\FukuokaProject2212\再分極伝播FujiNY230919\ABOLITION221119\APabolition221130B\APabolition\bin\Release\APabolition.exe.config
C:\Users\Fuji-1\Documents\FukuokaProject2212\再分極伝播FujiNY230919\ABOLITION221119\APabolition221130B\APabolition\obj\Release\APabolition.exe
C:\Users\Fuji-1\Documents\FukuokaProject2212\再分極伝播FujiNY230919\ABOLITION221119\APabolition221130B\APabolition\obj\Release\APabolition.xml
C:\Users\Fuji-1\Documents\FukuokaProject2212\再分極伝播FujiNY230919\ABOLITION221119\APabolition221130B\APabolition\obj\Release\APabolition.pdb
C:\Users\Fuji-1\Documents\FukuokaProject2212\再分極伝播FujiNY230919\ABOLITION221119\APabolition221130B\APabolition\bin\Release\APabolition.exe
C:\Users\Fuji-1\Documents\FukuokaProject2212\再分極伝播FujiNY230919\ABOLITION221119\APabolition221130B\APabolition\bin\Release\APabolition.pdb
C:\Users\Fuji-1\Documents\FukuokaProject2212\再分極伝播FujiNY230919\ABOLITION221119\APabolition221130B\APabolition\bin\Release\APabolition.xml
C:\Users\Fuji-1\Documents\FukuokaProject2212\再分極伝播FujiNY230919\ABOLITION221119\APabolition221130B\APabolition\obj\Release\APabolition.Protocol.resources
C:\Users\Fuji-1\Documents\FukuokaProject2212\再分極伝播FujiNY230919\ABOLITION221119\APabolition221130B\APabolition\obj\Release\APabolition.Resources.resources
C:\Users\Fuji-1\Documents\FukuokaProject2212\再分極伝播FujiNY230919\ABOLITION221119\APabolition221130B\APabolition\obj\Release\APabolition.vbproj.GenerateResource.Cache
C:\Users\Fuji-1\Documents\FukuokaProject2212\再分極伝播FujiNY230927\ABOLITION221119\APabolition221130B\APabolition\bin\Release\APabolition.exe.config
C:\Users\Fuji-1\Documents\FukuokaProject2212\再分極伝播FujiNY230927\ABOLITION221119\APabolition221130B\APabolition\obj\Release\APabolition.exe
C:\Users\Fuji-1\Documents\FukuokaProject2212\再分極伝播FujiNY230927\ABOLITION221119\APabolition221130B\APabolition\obj\Release\APabolition.xml
C:\Users\Fuji-1\Documents\FukuokaProject2212\再分極伝播FujiNY230927\ABOLITION221119\APabolition221130B\APabolition\obj\Release\APabolition.pdb
C:\Users\Fuji-1\Documents\FukuokaProject2212\再分極伝播FujiNY230927\ABOLITION221119\APabolition221130B\APabolition\bin\Release\APabolition.exe
C:\Users\Fuji-1\Documents\FukuokaProject2212\再分極伝播FujiNY230927\ABOLITION221119\APabolition221130B\APabolition\bin\Release\APabolition.pdb
C:\Users\Fuji-1\Documents\FukuokaProject2212\再分極伝播FujiNY230927\ABOLITION221119\APabolition221130B\APabolition\bin\Release\APabolition.xml
C:\Users\Fuji-1\Documents\FukuokaProject2212\再分極伝播FujiNY230927\ABOLITION221119\APabolition221130B\APabolition\obj\Release\APabolition.Protocol.resources
C:\Users\Fuji-1\Documents\FukuokaProject2212\再分極伝播FujiNY230927\ABOLITION221119\APabolition221130B\APabolition\obj\Release\APabolition.Resources.resources
C:\Users\Fuji-1\Documents\FukuokaProject2212\再分極伝播FujiNY230927\ABOLITION221119\APabolition221130B\APabolition\obj\Release\APabolition.vbproj.GenerateResource.Cache
C:\Users\hime\Documents\Desk\amanoLab\Arrhythmia\Biomolecules\Revision\ProgramsForResubmission\APabolition221130B\APabolition221130B\APabolition\bin\Release\APabolition.exe.config
C:\Users\hime\Documents\Desk\amanoLab\Arrhythmia\Biomolecules\Revision\ProgramsForResubmission\APabolition221130B\APabolition221130B\APabolition\bin\Release\APabolition.exe
C:\Users\hime\Documents\Desk\amanoLab\Arrhythmia\Biomolecules\Revision\ProgramsForResubmission\APabolition221130B\APabolition221130B\APabolition\bin\Release\APabolition.pdb
C:\Users\hime\Documents\Desk\amanoLab\Arrhythmia\Biomolecules\Revision\ProgramsForResubmission\APabolition221130B\APabolition221130B\APabolition\bin\Release\APabolition.xml
C:\Users\hime\Documents\Desk\amanoLab\Arrhythmia\Biomolecules\Revision\ProgramsForResubmission\APabolition221130B\APabolition221130B\APabolition\obj\Release\APabolition.vbproj.AssemblyReference.cache
C:\Users\hime\Documents\Desk\amanoLab\Arrhythmia\Biomolecules\Revision\ProgramsForResubmission\APabolition221130B\APabolition221130B\APabolition\obj\Release\APabolition.Protocol.resources
C:\Users\hime\Documents\Desk\amanoLab\Arrhythmia\Biomolecules\Revision\ProgramsForResubmission\APabolition221130B\APabolition221130B\APabolition\obj\Release\APabolition.Resources.resources
C:\Users\hime\Documents\Desk\amanoLab\Arrhythmia\Biomolecules\Revision\ProgramsForResubmission\APabolition221130B\APabolition221130B\APabolition\obj\Release\APabolition.vbproj.GenerateResource.cache
C:\Users\hime\Documents\Desk\amanoLab\Arrhythmia\Biomolecules\Revision\ProgramsForResubmission\APabolition221130B\APabolition221130B\APabolition\obj\Release\APabolition.vbproj.CoreCompileInputs.cache
C:\Users\hime\Documents\Desk\amanoLab\Arrhythmia\Biomolecules\Revision\ProgramsForResubmission\APabolition221130B\APabolition221130B\APabolition\obj\Release\APabolition.exe
C:\Users\hime\Documents\Desk\amanoLab\Arrhythmia\Biomolecules\Revision\ProgramsForResubmission\APabolition221130B\APabolition221130B\APabolition\obj\Release\APabolition.xml
C:\Users\hime\Documents\Desk\amanoLab\Arrhythmia\Biomolecules\Revision\ProgramsForResubmission\APabolition221130B\APabolition221130B\APabolition\obj\Release\APabolition.pdb
C:\Users\hime\Documents\Desk\amanoLab\Arrhythmia\Biomolecules\Revision\ProgramsForResubmission\APabolition221130B\APabolition\bin\Release\APabolition.exe.config
C:\Users\hime\Documents\Desk\amanoLab\Arrhythmia\Biomolecules\Revision\ProgramsForResubmission\APabolition221130B\APabolition\bin\Release\APabolition.exe
C:\Users\hime\Documents\Desk\amanoLab\Arrhythmia\Biomolecules\Revision\ProgramsForResubmission\APabolition221130B\APabolition\bin\Release\APabolition.pdb
C:\Users\hime\Documents\Desk\amanoLab\Arrhythmia\Biomolecules\Revision\ProgramsForResubmission\APabolition221130B\APabolition\bin\Release\APabolition.xml
C:\Users\hime\Documents\Desk\amanoLab\Arrhythmia\Biomolecules\Revision\ProgramsForResubmission\APabolition221130B\APabolition\obj\Release\APabolition.vbproj.AssemblyReference.cache
C:\Users\hime\Documents\Desk\amanoLab\Arrhythmia\Biomolecules\Revision\ProgramsForResubmission\APabolition221130B\APabolition\obj\Release\APabolition.Protocol.resources
C:\Users\hime\Documents\Desk\amanoLab\Arrhythmia\Biomolecules\Revision\ProgramsForResubmission\APabolition221130B\APabolition\obj\Release\APabolition.Resources.resources
C:\Users\hime\Documents\Desk\amanoLab\Arrhythmia\Biomolecules\Revision\ProgramsForResubmission\APabolition221130B\APabolition\obj\Release\APabolition.vbproj.GenerateResource.cache
C:\Users\hime\Documents\Desk\amanoLab\Arrhythmia\Biomolecules\Revision\ProgramsForResubmission\APabolition221130B\APabolition\obj\Release\APabolition.vbproj.CoreCompileInputs.cache
C:\Users\hime\Documents\Desk\amanoLab\Arrhythmia\Biomolecules\Revision\ProgramsForResubmission\APabolition221130B\APabolition\obj\Release\APabolition.exe
C:\Users\hime\Documents\Desk\amanoLab\Arrhythmia\Biomolecules\Revision\ProgramsForResubmission\APabolition221130B\APabolition\obj\Release\APabolition.xml
C:\Users\hime\Documents\Desk\amanoLab\Arrhythmia\Biomolecules\Revision\ProgramsForResubmission\APabolition221130B\APabolition\obj\Release\APabolition.pdb
