# Supplementary material for: Ionic Mechanisms of Propagated Repolarization in a One-Dimensional Strand of Human Ventricular Myocyte Model
Source: Int J Mol Sci. 2023 Oct 19;24(20):15378. doi: 10.3390/ijms242015378 (PMC10607672; doi:10.3390/ijms242015378)
Supplement: Supplementary file 1 [file ijms-24-15378-s001.zip › APabolition230929/APabolition/Protocol.Designer.vb]

<Global.Microsoft.VisualBasic.CompilerServices.DesignerGenerated()>
Partial Class Protocol
    Inherits System.Windows.Forms.Form

    'フォームがコンポーネントの一覧をクリーンアップするために dispose をオーバーライドします。
    <System.Diagnostics.DebuggerNonUserCode()>
    Protected Overrides Sub Dispose(ByVal disposing As Boolean)
        Try
            If disposing AndAlso components IsNot Nothing Then
                components.Dispose()
            End If
        Finally
            MyBase.Dispose(disposing)
        End Try
    End Sub

    'Windows フォーム デザイナーで必要です。
    Private components As System.ComponentModel.IContainer

    'メモ: 以下のプロシージャは Windows フォーム デザイナーで必要です。
    'Windows フォーム デザイナーを使用して変更できます。  
    'コード エディターを使って変更しないでください。
    <System.Diagnostics.DebuggerStepThrough()>
    Private Sub InitializeComponent()
        Me.Label21 = New System.Windows.Forms.Label()
        Me.pbabolition = New System.Windows.Forms.PictureBox()
        Me.Label27 = New System.Windows.Forms.Label()
        Me.GroupBox3 = New System.Windows.Forms.GroupBox()
        Me.txtKo = New System.Windows.Forms.TextBox()
        Me.Label15 = New System.Windows.Forms.Label()
        Me.txtNao = New System.Windows.Forms.TextBox()
        Me.Label36 = New System.Windows.Forms.Label()
        Me.Label35 = New System.Windows.Forms.Label()
        Me.txtfNaCa = New System.Windows.Forms.TextBox()
        Me.txtCao = New System.Windows.Forms.TextBox()
        Me.Label6 = New System.Windows.Forms.Label()
        Me.txtscaleICaL = New System.Windows.Forms.TextBox()
        Me.Label34 = New System.Windows.Forms.Label()
        Me.Label23 = New System.Windows.Forms.Label()
        Me.txtscaleIKr = New System.Windows.Forms.TextBox()
        Me.Label17 = New System.Windows.Forms.Label()
        Me.txtfNaK = New System.Windows.Forms.TextBox()
        Me.cbErase = New System.Windows.Forms.Button()
        Me.GroupBox2 = New System.Windows.Forms.GroupBox()
        Me.txtpeakICaL = New System.Windows.Forms.TextBox()
        Me.Label30 = New System.Windows.Forms.Label()
        Me.txtpeakIK1 = New System.Windows.Forms.TextBox()
        Me.Label39 = New System.Windows.Forms.Label()
        Me.txtATPmit = New System.Windows.Forms.TextBox()
        Me.txtATPcyt = New System.Windows.Forms.TextBox()
        Me.Label38 = New System.Windows.Forms.Label()
        Me.Label37 = New System.Windows.Forms.Label()
        Me.txtRep = New System.Windows.Forms.TextBox()
        Me.Label20 = New System.Windows.Forms.Label()
        Me.Label16 = New System.Windows.Forms.Label()
        Me.txtCajnc = New System.Windows.Forms.TextBox()
        Me.Label13 = New System.Windows.Forms.Label()
        Me.txtCaSR = New System.Windows.Forms.TextBox()
        Me.Label7 = New System.Windows.Forms.Label()
        Me.txtCapeak = New System.Windows.Forms.TextBox()
        Me.Label10 = New System.Windows.Forms.Label()
        Me.Label12 = New System.Windows.Forms.Label()
        Me.Label11 = New System.Windows.Forms.Label()
        Me.txtCaiz = New System.Windows.Forms.TextBox()
        Me.txtdVmdt = New System.Windows.Forms.TextBox()
        Me.txtCa_ndLR = New System.Windows.Forms.TextBox()
        Me.Label3 = New System.Windows.Forms.Label()
        Me.txtNai = New System.Windows.Forms.TextBox()
        Me.Label5 = New System.Windows.Forms.Label()
        Me.txtAPD = New System.Windows.Forms.TextBox()
        Me.Label4 = New System.Windows.Forms.Label()
        Me.cbReset = New System.Windows.Forms.Button()
        Me.GroupBox1 = New System.Windows.Forms.GroupBox()
        Me.txtplateauPotential = New System.Windows.Forms.TextBox()
        Me.Label40 = New System.Windows.Forms.Label()
        Me.txtPulseDuration = New System.Windows.Forms.TextBox()
        Me.Label33 = New System.Windows.Forms.Label()
        Me.txtSoffset = New System.Windows.Forms.TextBox()
        Me.txtSonset = New System.Windows.Forms.TextBox()
        Me.Label8 = New System.Windows.Forms.Label()
        Me.txtstartVm = New System.Windows.Forms.TextBox()
        Me.Label42 = New System.Windows.Forms.Label()
        Me.Label26 = New System.Windows.Forms.Label()
        Me.Label25 = New System.Windows.Forms.Label()
        Me.Label28 = New System.Windows.Forms.Label()
        Me.txtVtest = New System.Windows.Forms.TextBox()
        Me.rbHeun = New System.Windows.Forms.RadioButton()
        Me.rbEuler = New System.Windows.Forms.RadioButton()
        Me.chkDefault = New System.Windows.Forms.CheckBox()
        Me.chkFwrite = New System.Windows.Forms.CheckBox()
        Me.Label2 = New System.Windows.Forms.Label()
        Me.Label1 = New System.Windows.Forms.Label()
        Me.txtStimulus = New System.Windows.Forms.TextBox()
        Me.txtRepeat = New System.Windows.Forms.TextBox()
        Me.ButtonStart = New System.Windows.Forms.Button()
        Me.ButtonEnd = New System.Windows.Forms.Button()
        Me.pbVm = New System.Windows.Forms.PictureBox()
        Me.pbImo = New System.Windows.Forms.PictureBox()
        Me.pbImi = New System.Windows.Forms.PictureBox()
        Me.pbItot = New System.Windows.Forms.PictureBox()
        Me.chkIKpl = New System.Windows.Forms.CheckBox()
        Me.chkIKr = New System.Windows.Forms.CheckBox()
        Me.chkIK1 = New System.Windows.Forms.CheckBox()
        Me.chkIKto = New System.Windows.Forms.CheckBox()
        Me.chkItoK = New System.Windows.Forms.CheckBox()
        Me.chkINatotICatot = New System.Windows.Forms.CheckBox()
        Me.chkICaL = New System.Windows.Forms.CheckBox()
        Me.chkINaL = New System.Windows.Forms.CheckBox()
        Me.chkINaTreduced = New System.Windows.Forms.CheckBox()
        Me.pbGate = New System.Windows.Forms.PictureBox()
        Me.chkpOCaL = New System.Windows.Forms.CheckBox()
        Me.chkpONaL = New System.Windows.Forms.CheckBox()
        Me.chkpOK1 = New System.Windows.Forms.CheckBox()
        Me.Label29 = New System.Windows.Forms.Label()
        Me.TextBox1 = New System.Windows.Forms.TextBox()
        Me.TextBox3 = New System.Windows.Forms.TextBox()
        Me.TextBox5 = New System.Windows.Forms.TextBox()
        Me.TextBox6 = New System.Windows.Forms.TextBox()
        Me.TextBox7 = New System.Windows.Forms.TextBox()
        Me.TextBox8 = New System.Windows.Forms.TextBox()
        Me.Label9 = New System.Windows.Forms.Label()
        Me.Label14 = New System.Windows.Forms.Label()
        Me.Label18 = New System.Windows.Forms.Label()
        Me.Label31 = New System.Windows.Forms.Label()
        Me.Label32 = New System.Windows.Forms.Label()
        Me.Label19 = New System.Windows.Forms.Label()
        Me.Label22 = New System.Windows.Forms.Label()
        Me.chkIKs = New System.Windows.Forms.CheckBox()
        Me.pbCai = New System.Windows.Forms.PictureBox()
        Me.TextBox2 = New System.Windows.Forms.TextBox()
        Me.TextBox4 = New System.Windows.Forms.TextBox()
        Me.chkIbNSC = New System.Windows.Forms.CheckBox()
        Me.chkpOKr = New System.Windows.Forms.CheckBox()
        Me.chkpOKto = New System.Windows.Forms.CheckBox()
        CType(Me.pbabolition, System.ComponentModel.ISupportInitialize).BeginInit()
        Me.GroupBox3.SuspendLayout()
        Me.GroupBox2.SuspendLayout()
        Me.GroupBox1.SuspendLayout()
        CType(Me.pbVm, System.ComponentModel.ISupportInitialize).BeginInit()
        CType(Me.pbImo, System.ComponentModel.ISupportInitialize).BeginInit()
        CType(Me.pbImi, System.ComponentModel.ISupportInitialize).BeginInit()
        CType(Me.pbItot, System.ComponentModel.ISupportInitialize).BeginInit()
        CType(Me.pbGate, System.ComponentModel.ISupportInitialize).BeginInit()
        CType(Me.pbCai, System.ComponentModel.ISupportInitialize).BeginInit()
        Me.SuspendLayout()
        '
        'Label21
        '
        Me.Label21.AutoSize = True
        Me.Label21.BackColor = System.Drawing.Color.White
        Me.Label21.Font = New System.Drawing.Font("Verdana", 14.25!)
        Me.Label21.ForeColor = System.Drawing.Color.Black
        Me.Label21.ImeMode = System.Windows.Forms.ImeMode.NoControl
        Me.Label21.Location = New System.Drawing.Point(774, 790)
        Me.Label21.Name = "Label21"
        Me.Label21.Size = New System.Drawing.Size(98, 23)
        Me.Label21.TabIndex = 159
        Me.Label21.Text = "time[ms]"
        '
        'pbabolition
        '
        Me.pbabolition.BackColor = System.Drawing.SystemColors.ButtonHighlight
        Me.pbabolition.ImeMode = System.Windows.Forms.ImeMode.NoControl
        Me.pbabolition.Location = New System.Drawing.Point(182, 413)
        Me.pbabolition.Name = "pbabolition"
        Me.pbabolition.Size = New System.Drawing.Size(700, 400)
        Me.pbabolition.TabIndex = 157
        Me.pbabolition.TabStop = False
        '
        'Label27
        '
        Me.Label27.AutoSize = True
        Me.Label27.BackColor = System.Drawing.Color.White
        Me.Label27.Font = New System.Drawing.Font("Verdana", 14.25!)
        Me.Label27.ForeColor = System.Drawing.Color.Black
        Me.Label27.ImeMode = System.Windows.Forms.ImeMode.NoControl
        Me.Label27.Location = New System.Drawing.Point(717, 387)
        Me.Label27.Name = "Label27"
        Me.Label27.Size = New System.Drawing.Size(98, 23)
        Me.Label27.TabIndex = 156
        Me.Label27.Text = "time[ms]"
        '
        'GroupBox3
        '
        Me.GroupBox3.BackColor = System.Drawing.Color.FromArgb(CType(CType(255, Byte), Integer), CType(CType(255, Byte), Integer), CType(CType(220, Byte), Integer))
        Me.GroupBox3.Controls.Add(Me.txtKo)
        Me.GroupBox3.Controls.Add(Me.Label15)
        Me.GroupBox3.Controls.Add(Me.txtNao)
        Me.GroupBox3.Controls.Add(Me.Label36)
        Me.GroupBox3.Controls.Add(Me.Label35)
        Me.GroupBox3.Controls.Add(Me.txtfNaCa)
        Me.GroupBox3.Controls.Add(Me.txtCao)
        Me.GroupBox3.Controls.Add(Me.Label6)
        Me.GroupBox3.Controls.Add(Me.txtscaleICaL)
        Me.GroupBox3.Controls.Add(Me.Label34)
        Me.GroupBox3.Controls.Add(Me.Label23)
        Me.GroupBox3.Controls.Add(Me.txtscaleIKr)
        Me.GroupBox3.Controls.Add(Me.Label17)
        Me.GroupBox3.Controls.Add(Me.txtfNaK)
        Me.GroupBox3.ForeColor = System.Drawing.Color.Black
        Me.GroupBox3.Location = New System.Drawing.Point(1, 439)
        Me.GroupBox3.Name = "GroupBox3"
        Me.GroupBox3.Size = New System.Drawing.Size(170, 112)
        Me.GroupBox3.TabIndex = 154
        Me.GroupBox3.TabStop = False
        Me.GroupBox3.Text = "EAD / DAD"
        '
        'txtKo
        '
        Me.txtKo.Font = New System.Drawing.Font("Verdana", 8.25!)
        Me.txtKo.Location = New System.Drawing.Point(47, 88)
        Me.txtKo.Name = "txtKo"
        Me.txtKo.Size = New System.Drawing.Size(31, 21)
        Me.txtKo.TabIndex = 206
        Me.txtKo.Text = "4.5"
        '
        'Label15
        '
        Me.Label15.AutoSize = True
        Me.Label15.Font = New System.Drawing.Font("Verdana", 8.25!)
        Me.Label15.ImeMode = System.Windows.Forms.ImeMode.NoControl
        Me.Label15.Location = New System.Drawing.Point(6, 89)
        Me.Label15.Name = "Label15"
        Me.Label15.Size = New System.Drawing.Size(31, 13)
        Me.Label15.TabIndex = 205
        Me.Label15.Text = "Ko="
        '
        'txtNao
        '
        Me.txtNao.Font = New System.Drawing.Font("Verdana", 8.25!)
        Me.txtNao.Location = New System.Drawing.Point(47, 65)
        Me.txtNao.Name = "txtNao"
        Me.txtNao.Size = New System.Drawing.Size(31, 21)
        Me.txtNao.TabIndex = 204
        Me.txtNao.Text = "140"
        '
        'Label36
        '
        Me.Label36.AutoSize = True
        Me.Label36.Font = New System.Drawing.Font("Verdana", 8.25!)
        Me.Label36.ImeMode = System.Windows.Forms.ImeMode.NoControl
        Me.Label36.Location = New System.Drawing.Point(3, 66)
        Me.Label36.Name = "Label36"
        Me.Label36.Size = New System.Drawing.Size(38, 13)
        Me.Label36.TabIndex = 203
        Me.Label36.Text = "Nao="
        '
        'Label35
        '
        Me.Label35.AutoSize = True
        Me.Label35.Font = New System.Drawing.Font("Verdana", 8.25!)
        Me.Label35.ImeMode = System.Windows.Forms.ImeMode.NoControl
        Me.Label35.Location = New System.Drawing.Point(82, 19)
        Me.Label35.Name = "Label35"
        Me.Label35.Size = New System.Drawing.Size(43, 13)
        Me.Label35.TabIndex = 202
        Me.Label35.Text = "Na/Ca"
        '
        'txtfNaCa
        '
        Me.txtfNaCa.Font = New System.Drawing.Font("Verdana", 8.25!)
        Me.txtfNaCa.Location = New System.Drawing.Point(131, 12)
        Me.txtfNaCa.Name = "txtfNaCa"
        Me.txtfNaCa.Size = New System.Drawing.Size(31, 21)
        Me.txtfNaCa.TabIndex = 201
        Me.txtfNaCa.Text = "1"
        '
        'txtCao
        '
        Me.txtCao.Font = New System.Drawing.Font("Verdana", 8.25!)
        Me.txtCao.Location = New System.Drawing.Point(128, 63)
        Me.txtCao.Name = "txtCao"
        Me.txtCao.Size = New System.Drawing.Size(31, 21)
        Me.txtCao.TabIndex = 200
        Me.txtCao.Text = "1.8"
        '
        'Label6
        '
        Me.Label6.AutoSize = True
        Me.Label6.Font = New System.Drawing.Font("Verdana", 8.25!)
        Me.Label6.ImeMode = System.Windows.Forms.ImeMode.NoControl
        Me.Label6.Location = New System.Drawing.Point(78, 67)
        Me.Label6.Name = "Label6"
        Me.Label6.Size = New System.Drawing.Size(49, 13)
        Me.Label6.TabIndex = 199
        Me.Label6.Text = "[Ca]o="
        '
        'txtscaleICaL
        '
        Me.txtscaleICaL.Font = New System.Drawing.Font("Verdana", 8.25!)
        Me.txtscaleICaL.Location = New System.Drawing.Point(131, 39)
        Me.txtscaleICaL.Name = "txtscaleICaL"
        Me.txtscaleICaL.Size = New System.Drawing.Size(31, 21)
        Me.txtscaleICaL.TabIndex = 198
        Me.txtscaleICaL.Text = "1"
        '
        'Label34
        '
        Me.Label34.AutoSize = True
        Me.Label34.Font = New System.Drawing.Font("Verdana", 8.25!)
        Me.Label34.ImeMode = System.Windows.Forms.ImeMode.NoControl
        Me.Label34.Location = New System.Drawing.Point(85, 43)
        Me.Label34.Name = "Label34"
        Me.Label34.Size = New System.Drawing.Size(34, 13)
        Me.Label34.TabIndex = 197
        Me.Label34.Text = "ICaL"
        '
        'Label23
        '
        Me.Label23.AutoSize = True
        Me.Label23.Font = New System.Drawing.Font("Verdana", 8.25!)
        Me.Label23.ImeMode = System.Windows.Forms.ImeMode.NoControl
        Me.Label23.Location = New System.Drawing.Point(6, 44)
        Me.Label23.Name = "Label23"
        Me.Label23.Size = New System.Drawing.Size(25, 13)
        Me.Label23.TabIndex = 196
        Me.Label23.Text = "IKr"
        '
        'txtscaleIKr
        '
        Me.txtscaleIKr.Font = New System.Drawing.Font("Verdana", 8.25!)
        Me.txtscaleIKr.Location = New System.Drawing.Point(45, 39)
        Me.txtscaleIKr.Name = "txtscaleIKr"
        Me.txtscaleIKr.Size = New System.Drawing.Size(31, 21)
        Me.txtscaleIKr.TabIndex = 195
        Me.txtscaleIKr.Text = "1"
        '
        'Label17
        '
        Me.Label17.AutoSize = True
        Me.Label17.Font = New System.Drawing.Font("Verdana", 8.25!)
        Me.Label17.ImeMode = System.Windows.Forms.ImeMode.NoControl
        Me.Label17.Location = New System.Drawing.Point(6, 19)
        Me.Label17.Name = "Label17"
        Me.Label17.Size = New System.Drawing.Size(35, 13)
        Me.Label17.TabIndex = 194
        Me.Label17.Text = "Na/K"
        '
        'txtfNaK
        '
        Me.txtfNaK.Font = New System.Drawing.Font("Verdana", 8.25!)
        Me.txtfNaK.Location = New System.Drawing.Point(45, 15)
        Me.txtfNaK.Name = "txtfNaK"
        Me.txtfNaK.Size = New System.Drawing.Size(31, 21)
        Me.txtfNaK.TabIndex = 193
        Me.txtfNaK.Text = "1"
        '
        'cbErase
        '
        Me.cbErase.BackColor = System.Drawing.SystemColors.ButtonHighlight
        Me.cbErase.Font = New System.Drawing.Font("Verdana", 15.75!)
        Me.cbErase.ForeColor = System.Drawing.Color.Black
        Me.cbErase.ImeMode = System.Windows.Forms.ImeMode.NoControl
        Me.cbErase.Location = New System.Drawing.Point(90, 38)
        Me.cbErase.Name = "cbErase"
        Me.cbErase.Size = New System.Drawing.Size(81, 35)
        Me.cbErase.TabIndex = 153
        Me.cbErase.Text = "Erase"
        Me.cbErase.UseVisualStyleBackColor = False
        '
        'GroupBox2
        '
        Me.GroupBox2.BackColor = System.Drawing.Color.FromArgb(CType(CType(210, Byte), Integer), CType(CType(255, Byte), Integer), CType(CType(192, Byte), Integer))
        Me.GroupBox2.Controls.Add(Me.txtpeakICaL)
        Me.GroupBox2.Controls.Add(Me.Label30)
        Me.GroupBox2.Controls.Add(Me.txtpeakIK1)
        Me.GroupBox2.Controls.Add(Me.Label39)
        Me.GroupBox2.Controls.Add(Me.txtATPmit)
        Me.GroupBox2.Controls.Add(Me.txtATPcyt)
        Me.GroupBox2.Controls.Add(Me.Label38)
        Me.GroupBox2.Controls.Add(Me.Label37)
        Me.GroupBox2.Controls.Add(Me.txtRep)
        Me.GroupBox2.Controls.Add(Me.Label20)
        Me.GroupBox2.Controls.Add(Me.Label16)
        Me.GroupBox2.Controls.Add(Me.txtCajnc)
        Me.GroupBox2.Controls.Add(Me.Label13)
        Me.GroupBox2.Controls.Add(Me.txtCaSR)
        Me.GroupBox2.Controls.Add(Me.Label7)
        Me.GroupBox2.Controls.Add(Me.txtCapeak)
        Me.GroupBox2.Controls.Add(Me.Label10)
        Me.GroupBox2.Controls.Add(Me.Label12)
        Me.GroupBox2.Controls.Add(Me.Label11)
        Me.GroupBox2.Controls.Add(Me.txtCaiz)
        Me.GroupBox2.Controls.Add(Me.txtdVmdt)
        Me.GroupBox2.Controls.Add(Me.txtCa_ndLR)
        Me.GroupBox2.Controls.Add(Me.Label3)
        Me.GroupBox2.Controls.Add(Me.txtNai)
        Me.GroupBox2.Controls.Add(Me.Label5)
        Me.GroupBox2.Controls.Add(Me.txtAPD)
        Me.GroupBox2.Controls.Add(Me.Label4)
        Me.GroupBox2.ForeColor = System.Drawing.Color.Black
        Me.GroupBox2.Location = New System.Drawing.Point(3, 551)
        Me.GroupBox2.Name = "GroupBox2"
        Me.GroupBox2.Size = New System.Drawing.Size(168, 387)
        Me.GroupBox2.TabIndex = 152
        Me.GroupBox2.TabStop = False
        Me.GroupBox2.Text = "Results"
        '
        'txtpeakICaL
        '
        Me.txtpeakICaL.Font = New System.Drawing.Font("Verdana", 8.25!)
        Me.txtpeakICaL.Location = New System.Drawing.Point(83, 37)
        Me.txtpeakICaL.Name = "txtpeakICaL"
        Me.txtpeakICaL.Size = New System.Drawing.Size(75, 21)
        Me.txtpeakICaL.TabIndex = 212
        '
        'Label30
        '
        Me.Label30.AutoSize = True
        Me.Label30.Font = New System.Drawing.Font("Verdana", 8.25!)
        Me.Label30.ImeMode = System.Windows.Forms.ImeMode.NoControl
        Me.Label30.Location = New System.Drawing.Point(13, 39)
        Me.Label30.Name = "Label30"
        Me.Label30.Size = New System.Drawing.Size(62, 13)
        Me.Label30.TabIndex = 211
        Me.Label30.Text = "peakICaL"
        '
        'txtpeakIK1
        '
        Me.txtpeakIK1.Font = New System.Drawing.Font("Verdana", 8.25!)
        Me.txtpeakIK1.Location = New System.Drawing.Point(83, 13)
        Me.txtpeakIK1.Name = "txtpeakIK1"
        Me.txtpeakIK1.Size = New System.Drawing.Size(75, 21)
        Me.txtpeakIK1.TabIndex = 210
        '
        'Label39
        '
        Me.Label39.AutoSize = True
        Me.Label39.Font = New System.Drawing.Font("Verdana", 8.25!)
        Me.Label39.ImeMode = System.Windows.Forms.ImeMode.NoControl
        Me.Label39.Location = New System.Drawing.Point(13, 15)
        Me.Label39.Name = "Label39"
        Me.Label39.Size = New System.Drawing.Size(59, 13)
        Me.Label39.TabIndex = 209
        Me.Label39.Text = "peak IK1"
        '
        'txtATPmit
        '
        Me.txtATPmit.Font = New System.Drawing.Font("Verdana", 8.25!)
        Me.txtATPmit.Location = New System.Drawing.Point(124, 281)
        Me.txtATPmit.Name = "txtATPmit"
        Me.txtATPmit.Size = New System.Drawing.Size(44, 21)
        Me.txtATPmit.TabIndex = 208
        '
        'txtATPcyt
        '
        Me.txtATPcyt.Font = New System.Drawing.Font("Verdana", 8.25!)
        Me.txtATPcyt.Location = New System.Drawing.Point(51, 280)
        Me.txtATPcyt.Name = "txtATPcyt"
        Me.txtATPcyt.Size = New System.Drawing.Size(42, 21)
        Me.txtATPcyt.TabIndex = 206
        '
        'Label38
        '
        Me.Label38.AutoSize = True
        Me.Label38.Font = New System.Drawing.Font("Verdana", 8.25!)
        Me.Label38.ImeMode = System.Windows.Forms.ImeMode.NoControl
        Me.Label38.Location = New System.Drawing.Point(92, 283)
        Me.Label38.Name = "Label38"
        Me.Label38.Size = New System.Drawing.Size(32, 13)
        Me.Label38.TabIndex = 207
        Me.Label38.Text = "_mit"
        '
        'Label37
        '
        Me.Label37.AutoSize = True
        Me.Label37.Font = New System.Drawing.Font("Verdana", 8.25!)
        Me.Label37.ImeMode = System.Windows.Forms.ImeMode.NoControl
        Me.Label37.Location = New System.Drawing.Point(-1, 281)
        Me.Label37.Name = "Label37"
        Me.Label37.Size = New System.Drawing.Size(61, 13)
        Me.Label37.TabIndex = 205
        Me.Label37.Text = "ATP_cyt="
        '
        'txtRep
        '
        Me.txtRep.Font = New System.Drawing.Font("Verdana", 8.25!)
        Me.txtRep.Location = New System.Drawing.Point(83, 91)
        Me.txtRep.Name = "txtRep"
        Me.txtRep.Size = New System.Drawing.Size(75, 21)
        Me.txtRep.TabIndex = 33
        '
        'Label20
        '
        Me.Label20.AutoSize = True
        Me.Label20.Font = New System.Drawing.Font("Verdana", 8.25!)
        Me.Label20.ImeMode = System.Windows.Forms.ImeMode.NoControl
        Me.Label20.Location = New System.Drawing.Point(13, 93)
        Me.Label20.Name = "Label20"
        Me.Label20.Size = New System.Drawing.Size(59, 13)
        Me.Label20.TabIndex = 32
        Me.Label20.Text = "min. rate"
        '
        'Label16
        '
        Me.Label16.AutoSize = True
        Me.Label16.Font = New System.Drawing.Font("Verdana", 8.25!)
        Me.Label16.ImeMode = System.Windows.Forms.ImeMode.NoControl
        Me.Label16.Location = New System.Drawing.Point(15, 187)
        Me.Label16.Name = "Label16"
        Me.Label16.Size = New System.Drawing.Size(47, 13)
        Me.Label16.TabIndex = 31
        Me.Label16.Text = "Ca_jnc"
        '
        'txtCajnc
        '
        Me.txtCajnc.Font = New System.Drawing.Font("Verdana", 8.25!)
        Me.txtCajnc.Location = New System.Drawing.Point(83, 185)
        Me.txtCajnc.Name = "txtCajnc"
        Me.txtCajnc.Size = New System.Drawing.Size(75, 21)
        Me.txtCajnc.TabIndex = 30
        Me.txtCajnc.Text = "0"
        '
        'Label13
        '
        Me.Label13.AutoSize = True
        Me.Label13.Font = New System.Drawing.Font("Verdana", 8.25!)
        Me.Label13.ImeMode = System.Windows.Forms.ImeMode.NoControl
        Me.Label13.Location = New System.Drawing.Point(11, 256)
        Me.Label13.Name = "Label13"
        Me.Label13.Size = New System.Drawing.Size(61, 13)
        Me.Label13.TabIndex = 29
        Me.Label13.Text = "Ca_SRrel"
        '
        'txtCaSR
        '
        Me.txtCaSR.Font = New System.Drawing.Font("Verdana", 8.25!)
        Me.txtCaSR.Location = New System.Drawing.Point(83, 254)
        Me.txtCaSR.Name = "txtCaSR"
        Me.txtCaSR.Size = New System.Drawing.Size(75, 21)
        Me.txtCaSR.TabIndex = 28
        '
        'Label7
        '
        Me.Label7.AutoSize = True
        Me.Label7.Font = New System.Drawing.Font("Verdana", 8.25!)
        Me.Label7.ImeMode = System.Windows.Forms.ImeMode.NoControl
        Me.Label7.Location = New System.Drawing.Point(15, 236)
        Me.Label7.Name = "Label7"
        Me.Label7.Size = New System.Drawing.Size(47, 13)
        Me.Label7.TabIndex = 27
        Me.Label7.Text = "Ca_blk"
        '
        'txtCapeak
        '
        Me.txtCapeak.Font = New System.Drawing.Font("Verdana", 8.25!)
        Me.txtCapeak.Location = New System.Drawing.Point(83, 231)
        Me.txtCapeak.Name = "txtCapeak"
        Me.txtCapeak.Size = New System.Drawing.Size(75, 21)
        Me.txtCapeak.TabIndex = 26
        Me.txtCapeak.Text = "0"
        '
        'Label10
        '
        Me.Label10.AutoSize = True
        Me.Label10.Font = New System.Drawing.Font("Verdana", 8.25!)
        Me.Label10.ImeMode = System.Windows.Forms.ImeMode.NoControl
        Me.Label10.Location = New System.Drawing.Point(16, 210)
        Me.Label10.Name = "Label10"
        Me.Label10.Size = New System.Drawing.Size(39, 13)
        Me.Label10.TabIndex = 23
        Me.Label10.Text = "Ca_iz"
        '
        'Label12
        '
        Me.Label12.AutoSize = True
        Me.Label12.Font = New System.Drawing.Font("Verdana", 8.25!)
        Me.Label12.ImeMode = System.Windows.Forms.ImeMode.NoControl
        Me.Label12.Location = New System.Drawing.Point(8, 202)
        Me.Label12.Name = "Label12"
        Me.Label12.Size = New System.Drawing.Size(0, 13)
        Me.Label12.TabIndex = 21
        '
        'Label11
        '
        Me.Label11.AutoSize = True
        Me.Label11.Font = New System.Drawing.Font("Verdana", 8.25!)
        Me.Label11.ImeMode = System.Windows.Forms.ImeMode.NoControl
        Me.Label11.Location = New System.Drawing.Point(15, 161)
        Me.Label11.Name = "Label11"
        Me.Label11.Size = New System.Drawing.Size(44, 13)
        Me.Label11.TabIndex = 20
        Me.Label11.Text = "Ca_nd"
        '
        'txtCaiz
        '
        Me.txtCaiz.Font = New System.Drawing.Font("Verdana", 8.25!)
        Me.txtCaiz.Location = New System.Drawing.Point(83, 208)
        Me.txtCaiz.Name = "txtCaiz"
        Me.txtCaiz.Size = New System.Drawing.Size(75, 21)
        Me.txtCaiz.TabIndex = 19
        Me.txtCaiz.Text = "0"
        '
        'txtdVmdt
        '
        Me.txtdVmdt.Font = New System.Drawing.Font("Verdana", 8.25!)
        Me.txtdVmdt.Location = New System.Drawing.Point(83, 69)
        Me.txtdVmdt.Name = "txtdVmdt"
        Me.txtdVmdt.Size = New System.Drawing.Size(75, 21)
        Me.txtdVmdt.TabIndex = 2
        '
        'txtCa_ndLR
        '
        Me.txtCa_ndLR.Font = New System.Drawing.Font("Verdana", 8.25!)
        Me.txtCa_ndLR.Location = New System.Drawing.Point(83, 161)
        Me.txtCa_ndLR.Name = "txtCa_ndLR"
        Me.txtCa_ndLR.Size = New System.Drawing.Size(75, 21)
        Me.txtCa_ndLR.TabIndex = 18
        '
        'Label3
        '
        Me.Label3.AutoSize = True
        Me.Label3.Font = New System.Drawing.Font("Verdana", 8.25!)
        Me.Label3.ImeMode = System.Windows.Forms.ImeMode.NoControl
        Me.Label3.Location = New System.Drawing.Point(13, 71)
        Me.Label3.Name = "Label3"
        Me.Label3.Size = New System.Drawing.Size(63, 13)
        Me.Label3.TabIndex = 2
        Me.Label3.Text = "max. rate"
        '
        'txtNai
        '
        Me.txtNai.Font = New System.Drawing.Font("Verdana", 8.25!)
        Me.txtNai.Location = New System.Drawing.Point(83, 137)
        Me.txtNai.Name = "txtNai"
        Me.txtNai.Size = New System.Drawing.Size(75, 21)
        Me.txtNai.TabIndex = 6
        '
        'Label5
        '
        Me.Label5.AutoSize = True
        Me.Label5.Font = New System.Drawing.Font("Verdana", 8.25!)
        Me.Label5.ImeMode = System.Windows.Forms.ImeMode.NoControl
        Me.Label5.Location = New System.Drawing.Point(15, 119)
        Me.Label5.Name = "Label5"
        Me.Label5.Size = New System.Drawing.Size(45, 13)
        Me.Label5.TabIndex = 11
        Me.Label5.Text = "APD90"
        '
        'txtAPD
        '
        Me.txtAPD.Font = New System.Drawing.Font("Verdana", 8.25!)
        Me.txtAPD.Location = New System.Drawing.Point(83, 114)
        Me.txtAPD.Name = "txtAPD"
        Me.txtAPD.Size = New System.Drawing.Size(75, 21)
        Me.txtAPD.TabIndex = 7
        '
        'Label4
        '
        Me.Label4.AutoSize = True
        Me.Label4.Font = New System.Drawing.Font("Verdana", 8.25!)
        Me.Label4.ImeMode = System.Windows.Forms.ImeMode.NoControl
        Me.Label4.Location = New System.Drawing.Point(14, 141)
        Me.Label4.Name = "Label4"
        Me.Label4.Size = New System.Drawing.Size(49, 13)
        Me.Label4.TabIndex = 10
        Me.Label4.Text = "Nai_blk"
        '
        'cbReset
        '
        Me.cbReset.BackColor = System.Drawing.SystemColors.ButtonHighlight
        Me.cbReset.Font = New System.Drawing.Font("Verdana", 15.75!)
        Me.cbReset.ForeColor = System.Drawing.Color.Black
        Me.cbReset.ImeMode = System.Windows.Forms.ImeMode.NoControl
        Me.cbReset.Location = New System.Drawing.Point(3, 38)
        Me.cbReset.Name = "cbReset"
        Me.cbReset.Size = New System.Drawing.Size(81, 35)
        Me.cbReset.TabIndex = 151
        Me.cbReset.Text = "Reset"
        Me.cbReset.UseVisualStyleBackColor = False
        '
        'GroupBox1
        '
        Me.GroupBox1.BackColor = System.Drawing.Color.FromArgb(CType(CType(210, Byte), Integer), CType(CType(255, Byte), Integer), CType(CType(255, Byte), Integer))
        Me.GroupBox1.Controls.Add(Me.txtplateauPotential)
        Me.GroupBox1.Controls.Add(Me.Label40)
        Me.GroupBox1.Controls.Add(Me.txtPulseDuration)
        Me.GroupBox1.Controls.Add(Me.Label33)
        Me.GroupBox1.Controls.Add(Me.txtSoffset)
        Me.GroupBox1.Controls.Add(Me.txtSonset)
        Me.GroupBox1.Controls.Add(Me.Label8)
        Me.GroupBox1.Controls.Add(Me.txtstartVm)
        Me.GroupBox1.Controls.Add(Me.Label42)
        Me.GroupBox1.Controls.Add(Me.Label26)
        Me.GroupBox1.Controls.Add(Me.Label25)
        Me.GroupBox1.Controls.Add(Me.Label28)
        Me.GroupBox1.Controls.Add(Me.txtVtest)
        Me.GroupBox1.Controls.Add(Me.rbHeun)
        Me.GroupBox1.Controls.Add(Me.rbEuler)
        Me.GroupBox1.Controls.Add(Me.chkDefault)
        Me.GroupBox1.Controls.Add(Me.chkFwrite)
        Me.GroupBox1.Controls.Add(Me.Label2)
        Me.GroupBox1.Controls.Add(Me.Label1)
        Me.GroupBox1.Controls.Add(Me.txtStimulus)
        Me.GroupBox1.Controls.Add(Me.txtRepeat)
        Me.GroupBox1.ForeColor = System.Drawing.Color.Black
        Me.GroupBox1.Location = New System.Drawing.Point(3, 73)
        Me.GroupBox1.Name = "GroupBox1"
        Me.GroupBox1.Size = New System.Drawing.Size(168, 363)
        Me.GroupBox1.TabIndex = 147
        Me.GroupBox1.TabStop = False
        Me.GroupBox1.Text = "Simulation"
        '
        'txtplateauPotential
        '
        Me.txtplateauPotential.Font = New System.Drawing.Font("Verdana", 9.0!)
        Me.txtplateauPotential.Location = New System.Drawing.Point(107, 263)
        Me.txtplateauPotential.Name = "txtplateauPotential"
        Me.txtplateauPotential.Size = New System.Drawing.Size(55, 22)
        Me.txtplateauPotential.TabIndex = 150
        '
        'Label40
        '
        Me.Label40.AutoSize = True
        Me.Label40.Font = New System.Drawing.Font("Verdana", 9.0!)
        Me.Label40.ImeMode = System.Windows.Forms.ImeMode.NoControl
        Me.Label40.Location = New System.Drawing.Point(1, 266)
        Me.Label40.Name = "Label40"
        Me.Label40.Size = New System.Drawing.Size(78, 14)
        Me.Label40.TabIndex = 149
        Me.Label40.Text = "plateau Vm"
        '
        'txtPulseDuration
        '
        Me.txtPulseDuration.Font = New System.Drawing.Font("Verdana", 9.0!)
        Me.txtPulseDuration.Location = New System.Drawing.Point(107, 235)
        Me.txtPulseDuration.Name = "txtPulseDuration"
        Me.txtPulseDuration.Size = New System.Drawing.Size(55, 22)
        Me.txtPulseDuration.TabIndex = 148
        '
        'Label33
        '
        Me.Label33.AutoSize = True
        Me.Label33.Font = New System.Drawing.Font("Verdana", 9.0!)
        Me.Label33.ImeMode = System.Windows.Forms.ImeMode.NoControl
        Me.Label33.Location = New System.Drawing.Point(1, 238)
        Me.Label33.Name = "Label33"
        Me.Label33.Size = New System.Drawing.Size(99, 14)
        Me.Label33.TabIndex = 147
        Me.Label33.Text = "pulse Duration"
        '
        'txtSoffset
        '
        Me.txtSoffset.Font = New System.Drawing.Font("Verdana", 9.0!)
        Me.txtSoffset.Location = New System.Drawing.Point(97, 149)
        Me.txtSoffset.Name = "txtSoffset"
        Me.txtSoffset.Size = New System.Drawing.Size(50, 22)
        Me.txtSoffset.TabIndex = 146
        Me.txtSoffset.Text = "Soffset"
        '
        'txtSonset
        '
        Me.txtSonset.Font = New System.Drawing.Font("Verdana", 9.0!)
        Me.txtSonset.Location = New System.Drawing.Point(17, 149)
        Me.txtSonset.Name = "txtSonset"
        Me.txtSonset.Size = New System.Drawing.Size(50, 22)
        Me.txtSonset.TabIndex = 145
        Me.txtSonset.Text = "Sonsetms"
        '
        'Label8
        '
        Me.Label8.AutoSize = True
        Me.Label8.Font = New System.Drawing.Font("Verdana", 9.0!)
        Me.Label8.ImeMode = System.Windows.Forms.ImeMode.NoControl
        Me.Label8.Location = New System.Drawing.Point(1, 178)
        Me.Label8.Name = "Label8"
        Me.Label8.Size = New System.Drawing.Size(85, 14)
        Me.Label8.TabIndex = 144
        Me.Label8.Text = "startVm(mV)"
        '
        'txtstartVm
        '
        Me.txtstartVm.Font = New System.Drawing.Font("Verdana", 9.0!)
        Me.txtstartVm.Location = New System.Drawing.Point(89, 175)
        Me.txtstartVm.Name = "txtstartVm"
        Me.txtstartVm.Size = New System.Drawing.Size(76, 22)
        Me.txtstartVm.TabIndex = 143
        Me.txtstartVm.Text = "20"
        '
        'Label42
        '
        Me.Label42.AutoSize = True
        Me.Label42.Font = New System.Drawing.Font("Verdana", 9.0!)
        Me.Label42.ImeMode = System.Windows.Forms.ImeMode.NoControl
        Me.Label42.Location = New System.Drawing.Point(72, 152)
        Me.Label42.Name = "Label42"
        Me.Label42.Size = New System.Drawing.Size(17, 14)
        Me.Label42.TabIndex = 140
        Me.Label42.Text = "~"
        '
        'Label26
        '
        Me.Label26.AutoSize = True
        Me.Label26.Font = New System.Drawing.Font("Verdana", 9.0!)
        Me.Label26.ImeMode = System.Windows.Forms.ImeMode.NoControl
        Me.Label26.Location = New System.Drawing.Point(87, 130)
        Me.Label26.Name = "Label26"
        Me.Label26.Size = New System.Drawing.Size(88, 14)
        Me.Label26.TabIndex = 139
        Me.Label26.Text = "S offset [mS]"
        '
        'Label25
        '
        Me.Label25.AutoSize = True
        Me.Label25.Font = New System.Drawing.Font("Verdana", 9.0!)
        Me.Label25.ImeMode = System.Windows.Forms.ImeMode.NoControl
        Me.Label25.Location = New System.Drawing.Point(-1, 130)
        Me.Label25.Name = "Label25"
        Me.Label25.Size = New System.Drawing.Size(88, 14)
        Me.Label25.TabIndex = 137
        Me.Label25.Text = "S onset [mS]"
        '
        'Label28
        '
        Me.Label28.AutoSize = True
        Me.Label28.Font = New System.Drawing.Font("Verdana", 9.0!)
        Me.Label28.ImeMode = System.Windows.Forms.ImeMode.NoControl
        Me.Label28.Location = New System.Drawing.Point(1, 209)
        Me.Label28.Name = "Label28"
        Me.Label28.Size = New System.Drawing.Size(69, 14)
        Me.Label28.TabIndex = 135
        Me.Label28.Text = "Vtest(mV)"
        '
        'txtVtest
        '
        Me.txtVtest.Font = New System.Drawing.Font("Verdana", 12.0!, System.Drawing.FontStyle.Regular, System.Drawing.GraphicsUnit.Point, CType(0, Byte))
        Me.txtVtest.ForeColor = System.Drawing.Color.Red
        Me.txtVtest.Location = New System.Drawing.Point(89, 206)
        Me.txtVtest.Name = "txtVtest"
        Me.txtVtest.Size = New System.Drawing.Size(76, 27)
        Me.txtVtest.TabIndex = 134
        Me.txtVtest.Text = "20"
        '
        'rbHeun
        '
        Me.rbHeun.AutoSize = True
        Me.rbHeun.Font = New System.Drawing.Font("Verdana", 9.0!)
        Me.rbHeun.ImeMode = System.Windows.Forms.ImeMode.NoControl
        Me.rbHeun.Location = New System.Drawing.Point(6, 79)
        Me.rbHeun.Name = "rbHeun"
        Me.rbHeun.Size = New System.Drawing.Size(58, 18)
        Me.rbHeun.TabIndex = 133
        Me.rbHeun.Text = "Heun"
        Me.rbHeun.UseVisualStyleBackColor = True
        '
        'rbEuler
        '
        Me.rbEuler.AutoSize = True
        Me.rbEuler.Checked = True
        Me.rbEuler.Font = New System.Drawing.Font("Verdana", 9.0!)
        Me.rbEuler.ImeMode = System.Windows.Forms.ImeMode.NoControl
        Me.rbEuler.Location = New System.Drawing.Point(6, 61)
        Me.rbEuler.Name = "rbEuler"
        Me.rbEuler.Size = New System.Drawing.Size(57, 18)
        Me.rbEuler.TabIndex = 132
        Me.rbEuler.TabStop = True
        Me.rbEuler.Text = "Euler"
        Me.rbEuler.UseVisualStyleBackColor = True
        '
        'chkDefault
        '
        Me.chkDefault.AutoSize = True
        Me.chkDefault.Font = New System.Drawing.Font("Verdana", 9.0!)
        Me.chkDefault.ImeMode = System.Windows.Forms.ImeMode.NoControl
        Me.chkDefault.Location = New System.Drawing.Point(6, 10)
        Me.chkDefault.Name = "chkDefault"
        Me.chkDefault.Size = New System.Drawing.Size(101, 18)
        Me.chkDefault.TabIndex = 130
        Me.chkDefault.Text = "defaultStart"
        Me.chkDefault.UseVisualStyleBackColor = True
        '
        'chkFwrite
        '
        Me.chkFwrite.AutoSize = True
        Me.chkFwrite.Checked = True
        Me.chkFwrite.CheckState = System.Windows.Forms.CheckState.Checked
        Me.chkFwrite.Font = New System.Drawing.Font("Verdana", 9.0!)
        Me.chkFwrite.ImeMode = System.Windows.Forms.ImeMode.NoControl
        Me.chkFwrite.Location = New System.Drawing.Point(6, 25)
        Me.chkFwrite.Name = "chkFwrite"
        Me.chkFwrite.Size = New System.Drawing.Size(94, 18)
        Me.chkFwrite.TabIndex = 20
        Me.chkFwrite.Text = "replace file"
        Me.chkFwrite.UseVisualStyleBackColor = True
        '
        'Label2
        '
        Me.Label2.AutoSize = True
        Me.Label2.Font = New System.Drawing.Font("Verdana", 9.0!)
        Me.Label2.ImeMode = System.Windows.Forms.ImeMode.NoControl
        Me.Label2.Location = New System.Drawing.Point(44, 42)
        Me.Label2.Name = "Label2"
        Me.Label2.Size = New System.Drawing.Size(56, 14)
        Me.Label2.TabIndex = 4
        Me.Label2.Text = "Repeat "
        '
        'Label1
        '
        Me.Label1.AutoSize = True
        Me.Label1.Font = New System.Drawing.Font("Verdana", 9.0!)
        Me.Label1.ImeMode = System.Windows.Forms.ImeMode.NoControl
        Me.Label1.Location = New System.Drawing.Point(6, 105)
        Me.Label1.Name = "Label1"
        Me.Label1.Size = New System.Drawing.Size(90, 14)
        Me.Label1.TabIndex = 2
        Me.Label1.Text = "Stimulus (pA)"
        '
        'txtStimulus
        '
        Me.txtStimulus.Font = New System.Drawing.Font("Verdana", 9.0!)
        Me.txtStimulus.Location = New System.Drawing.Point(106, 104)
        Me.txtStimulus.Name = "txtStimulus"
        Me.txtStimulus.Size = New System.Drawing.Size(50, 22)
        Me.txtStimulus.TabIndex = 1
        Me.txtStimulus.Text = "-12"
        '
        'txtRepeat
        '
        Me.txtRepeat.Font = New System.Drawing.Font("Verdana", 9.0!)
        Me.txtRepeat.Location = New System.Drawing.Point(101, 39)
        Me.txtRepeat.Name = "txtRepeat"
        Me.txtRepeat.Size = New System.Drawing.Size(39, 22)
        Me.txtRepeat.TabIndex = 3
        Me.txtRepeat.Text = "1"
        '
        'ButtonStart
        '
        Me.ButtonStart.BackColor = System.Drawing.SystemColors.ButtonHighlight
        Me.ButtonStart.Font = New System.Drawing.Font("Verdana", 15.75!)
        Me.ButtonStart.ForeColor = System.Drawing.Color.Red
        Me.ButtonStart.ImeMode = System.Windows.Forms.ImeMode.NoControl
        Me.ButtonStart.Location = New System.Drawing.Point(3, 3)
        Me.ButtonStart.Name = "ButtonStart"
        Me.ButtonStart.Size = New System.Drawing.Size(81, 36)
        Me.ButtonStart.TabIndex = 148
        Me.ButtonStart.Text = "Start"
        Me.ButtonStart.UseVisualStyleBackColor = False
        '
        'ButtonEnd
        '
        Me.ButtonEnd.BackColor = System.Drawing.SystemColors.ButtonHighlight
        Me.ButtonEnd.Font = New System.Drawing.Font("Verdana", 15.75!)
        Me.ButtonEnd.ForeColor = System.Drawing.Color.FromArgb(CType(CType(0, Byte), Integer), CType(CType(0, Byte), Integer), CType(CType(192, Byte), Integer))
        Me.ButtonEnd.ImeMode = System.Windows.Forms.ImeMode.NoControl
        Me.ButtonEnd.Location = New System.Drawing.Point(90, 3)
        Me.ButtonEnd.Name = "ButtonEnd"
        Me.ButtonEnd.Size = New System.Drawing.Size(81, 36)
        Me.ButtonEnd.TabIndex = 150
        Me.ButtonEnd.Text = "End"
        Me.ButtonEnd.UseVisualStyleBackColor = False
        '
        'pbVm
        '
        Me.pbVm.BackColor = System.Drawing.SystemColors.ButtonHighlight
        Me.pbVm.ImeMode = System.Windows.Forms.ImeMode.NoControl
        Me.pbVm.Location = New System.Drawing.Point(182, 3)
        Me.pbVm.Name = "pbVm"
        Me.pbVm.Size = New System.Drawing.Size(700, 409)
        Me.pbVm.TabIndex = 149
        Me.pbVm.TabStop = False
        '
        'pbImo
        '
        Me.pbImo.BackColor = System.Drawing.SystemColors.ButtonHighlight
        Me.pbImo.ImeMode = System.Windows.Forms.ImeMode.NoControl
        Me.pbImo.Location = New System.Drawing.Point(878, 3)
        Me.pbImo.Name = "pbImo"
        Me.pbImo.Size = New System.Drawing.Size(700, 270)
        Me.pbImo.TabIndex = 161
        Me.pbImo.TabStop = False
        '
        'pbImi
        '
        Me.pbImi.BackColor = System.Drawing.SystemColors.ButtonHighlight
        Me.pbImi.ImeMode = System.Windows.Forms.ImeMode.NoControl
        Me.pbImi.Location = New System.Drawing.Point(878, 272)
        Me.pbImi.Name = "pbImi"
        Me.pbImi.Size = New System.Drawing.Size(700, 270)
        Me.pbImi.TabIndex = 162
        Me.pbImi.TabStop = False
        '
        'pbItot
        '
        Me.pbItot.BackColor = System.Drawing.SystemColors.ButtonHighlight
        Me.pbItot.ImeMode = System.Windows.Forms.ImeMode.NoControl
        Me.pbItot.Location = New System.Drawing.Point(878, 812)
        Me.pbItot.Name = "pbItot"
        Me.pbItot.Size = New System.Drawing.Size(700, 270)
        Me.pbItot.TabIndex = 171
        Me.pbItot.TabStop = False
        '
        'chkIKpl
        '
        Me.chkIKpl.AutoSize = True
        Me.chkIKpl.BackColor = System.Drawing.Color.White
        Me.chkIKpl.Font = New System.Drawing.Font("Verdana", 12.0!, System.Drawing.FontStyle.Regular, System.Drawing.GraphicsUnit.Point, CType(0, Byte))
        Me.chkIKpl.ForeColor = System.Drawing.Color.Magenta
        Me.chkIKpl.ImeMode = System.Windows.Forms.ImeMode.NoControl
        Me.chkIKpl.Location = New System.Drawing.Point(1581, 98)
        Me.chkIKpl.Name = "chkIKpl"
        Me.chkIKpl.Size = New System.Drawing.Size(60, 22)
        Me.chkIKpl.TabIndex = 173
        Me.chkIKpl.Text = "IKpl"
        Me.chkIKpl.UseVisualStyleBackColor = False
        '
        'chkIKr
        '
        Me.chkIKr.AutoSize = True
        Me.chkIKr.BackColor = System.Drawing.Color.White
        Me.chkIKr.Checked = True
        Me.chkIKr.CheckState = System.Windows.Forms.CheckState.Checked
        Me.chkIKr.Font = New System.Drawing.Font("Verdana", 12.0!, System.Drawing.FontStyle.Regular, System.Drawing.GraphicsUnit.Point, CType(0, Byte))
        Me.chkIKr.ForeColor = System.Drawing.Color.CornflowerBlue
        Me.chkIKr.ImeMode = System.Windows.Forms.ImeMode.NoControl
        Me.chkIKr.Location = New System.Drawing.Point(1583, 118)
        Me.chkIKr.Name = "chkIKr"
        Me.chkIKr.Size = New System.Drawing.Size(51, 22)
        Me.chkIKr.TabIndex = 174
        Me.chkIKr.Text = "IKr"
        Me.chkIKr.UseVisualStyleBackColor = False
        '
        'chkIK1
        '
        Me.chkIK1.AutoSize = True
        Me.chkIK1.BackColor = System.Drawing.Color.White
        Me.chkIK1.Checked = True
        Me.chkIK1.CheckState = System.Windows.Forms.CheckState.Checked
        Me.chkIK1.Font = New System.Drawing.Font("Verdana", 12.0!, System.Drawing.FontStyle.Regular, System.Drawing.GraphicsUnit.Point, CType(0, Byte))
        Me.chkIK1.ForeColor = System.Drawing.Color.Red
        Me.chkIK1.ImeMode = System.Windows.Forms.ImeMode.NoControl
        Me.chkIK1.Location = New System.Drawing.Point(1582, 144)
        Me.chkIK1.Name = "chkIK1"
        Me.chkIK1.Size = New System.Drawing.Size(55, 22)
        Me.chkIK1.TabIndex = 175
        Me.chkIK1.Text = "IK1"
        Me.chkIK1.UseVisualStyleBackColor = False
        '
        'chkIKto
        '
        Me.chkIKto.AutoSize = True
        Me.chkIKto.BackColor = System.Drawing.Color.White
        Me.chkIKto.Checked = True
        Me.chkIKto.CheckState = System.Windows.Forms.CheckState.Checked
        Me.chkIKto.Font = New System.Drawing.Font("Verdana", 12.0!, System.Drawing.FontStyle.Regular, System.Drawing.GraphicsUnit.Point, CType(0, Byte))
        Me.chkIKto.ForeColor = System.Drawing.Color.Black
        Me.chkIKto.ImeMode = System.Windows.Forms.ImeMode.NoControl
        Me.chkIKto.Location = New System.Drawing.Point(1582, 166)
        Me.chkIKto.Name = "chkIKto"
        Me.chkIKto.Size = New System.Drawing.Size(62, 22)
        Me.chkIKto.TabIndex = 176
        Me.chkIKto.Text = "IKto"
        Me.chkIKto.UseVisualStyleBackColor = False
        '
        'chkItoK
        '
        Me.chkItoK.AutoSize = True
        Me.chkItoK.BackColor = System.Drawing.Color.White
        Me.chkItoK.Font = New System.Drawing.Font("Verdana", 12.0!, System.Drawing.FontStyle.Regular, System.Drawing.GraphicsUnit.Point, CType(0, Byte))
        Me.chkItoK.ForeColor = System.Drawing.Color.Silver
        Me.chkItoK.ImeMode = System.Windows.Forms.ImeMode.NoControl
        Me.chkItoK.Location = New System.Drawing.Point(1582, 77)
        Me.chkItoK.Name = "chkItoK"
        Me.chkItoK.Size = New System.Drawing.Size(69, 22)
        Me.chkItoK.TabIndex = 177
        Me.chkItoK.Text = "ItotK"
        Me.chkItoK.UseVisualStyleBackColor = False
        '
        'chkINatotICatot
        '
        Me.chkINatotICatot.AutoSize = True
        Me.chkINatotICatot.BackColor = System.Drawing.Color.White
        Me.chkINatotICatot.Checked = True
        Me.chkINatotICatot.CheckState = System.Windows.Forms.CheckState.Checked
        Me.chkINatotICatot.Font = New System.Drawing.Font("Verdana", 12.0!, System.Drawing.FontStyle.Regular, System.Drawing.GraphicsUnit.Point, CType(0, Byte))
        Me.chkINatotICatot.ForeColor = System.Drawing.Color.Silver
        Me.chkINatotICatot.ImeMode = System.Windows.Forms.ImeMode.NoControl
        Me.chkINatotICatot.Location = New System.Drawing.Point(1581, 343)
        Me.chkINatotICatot.Name = "chkINatotICatot"
        Me.chkINatotICatot.Size = New System.Drawing.Size(157, 22)
        Me.chkINatotICatot.TabIndex = 178
        Me.chkINatotICatot.Text = "INatot + ICatot"
        Me.chkINatotICatot.UseVisualStyleBackColor = False
        '
        'chkICaL
        '
        Me.chkICaL.AutoSize = True
        Me.chkICaL.BackColor = System.Drawing.Color.White
        Me.chkICaL.Checked = True
        Me.chkICaL.CheckState = System.Windows.Forms.CheckState.Checked
        Me.chkICaL.Font = New System.Drawing.Font("Verdana", 12.0!, System.Drawing.FontStyle.Regular, System.Drawing.GraphicsUnit.Point, CType(0, Byte))
        Me.chkICaL.ForeColor = System.Drawing.Color.FromArgb(CType(CType(255, Byte), Integer), CType(CType(128, Byte), Integer), CType(CType(0, Byte), Integer))
        Me.chkICaL.ImeMode = System.Windows.Forms.ImeMode.NoControl
        Me.chkICaL.Location = New System.Drawing.Point(1581, 364)
        Me.chkICaL.Name = "chkICaL"
        Me.chkICaL.Size = New System.Drawing.Size(64, 22)
        Me.chkICaL.TabIndex = 179
        Me.chkICaL.Text = "ICaL"
        Me.chkICaL.UseVisualStyleBackColor = False
        '
        'chkINaL
        '
        Me.chkINaL.AutoSize = True
        Me.chkINaL.BackColor = System.Drawing.Color.White
        Me.chkINaL.Checked = True
        Me.chkINaL.CheckState = System.Windows.Forms.CheckState.Checked
        Me.chkINaL.Font = New System.Drawing.Font("Verdana", 12.0!, System.Drawing.FontStyle.Regular, System.Drawing.GraphicsUnit.Point, CType(0, Byte))
        Me.chkINaL.ForeColor = System.Drawing.Color.Blue
        Me.chkINaL.ImeMode = System.Windows.Forms.ImeMode.NoControl
        Me.chkINaL.Location = New System.Drawing.Point(1581, 387)
        Me.chkINaL.Name = "chkINaL"
        Me.chkINaL.Size = New System.Drawing.Size(65, 22)
        Me.chkINaL.TabIndex = 180
        Me.chkINaL.Text = "INaL"
        Me.chkINaL.UseVisualStyleBackColor = False
        '
        'chkINaTreduced
        '
        Me.chkINaTreduced.AutoSize = True
        Me.chkINaTreduced.BackColor = System.Drawing.Color.White
        Me.chkINaTreduced.Font = New System.Drawing.Font("Verdana", 12.0!, System.Drawing.FontStyle.Regular, System.Drawing.GraphicsUnit.Point, CType(0, Byte))
        Me.chkINaTreduced.ForeColor = System.Drawing.Color.Green
        Me.chkINaTreduced.ImeMode = System.Windows.Forms.ImeMode.NoControl
        Me.chkINaTreduced.Location = New System.Drawing.Point(1581, 412)
        Me.chkINaTreduced.Name = "chkINaTreduced"
        Me.chkINaTreduced.Size = New System.Drawing.Size(115, 22)
        Me.chkINaTreduced.TabIndex = 181
        Me.chkINaTreduced.Text = "INaT / 100"
        Me.chkINaTreduced.UseVisualStyleBackColor = False
        '
        'pbGate
        '
        Me.pbGate.BackColor = System.Drawing.SystemColors.ButtonHighlight
        Me.pbGate.ImeMode = System.Windows.Forms.ImeMode.NoControl
        Me.pbGate.Location = New System.Drawing.Point(878, 543)
        Me.pbGate.Name = "pbGate"
        Me.pbGate.Size = New System.Drawing.Size(700, 270)
        Me.pbGate.TabIndex = 182
        Me.pbGate.TabStop = False
        '
        'chkpOCaL
        '
        Me.chkpOCaL.AutoSize = True
        Me.chkpOCaL.BackColor = System.Drawing.Color.White
        Me.chkpOCaL.Checked = True
        Me.chkpOCaL.CheckState = System.Windows.Forms.CheckState.Checked
        Me.chkpOCaL.Font = New System.Drawing.Font("Verdana", 12.0!, System.Drawing.FontStyle.Regular, System.Drawing.GraphicsUnit.Point, CType(0, Byte))
        Me.chkpOCaL.ForeColor = System.Drawing.Color.FromArgb(CType(CType(192, Byte), Integer), CType(CType(64, Byte), Integer), CType(CType(0, Byte), Integer))
        Me.chkpOCaL.ImeMode = System.Windows.Forms.ImeMode.NoControl
        Me.chkpOCaL.Location = New System.Drawing.Point(1580, 609)
        Me.chkpOCaL.Name = "chkpOCaL"
        Me.chkpOCaL.Size = New System.Drawing.Size(111, 22)
        Me.chkpOCaL.TabIndex = 183
        Me.chkpOCaL.Text = "pOCaL x 2"
        Me.chkpOCaL.UseVisualStyleBackColor = False
        '
        'chkpONaL
        '
        Me.chkpONaL.AutoSize = True
        Me.chkpONaL.BackColor = System.Drawing.Color.White
        Me.chkpONaL.Checked = True
        Me.chkpONaL.CheckState = System.Windows.Forms.CheckState.Checked
        Me.chkpONaL.Font = New System.Drawing.Font("Verdana", 12.0!, System.Drawing.FontStyle.Regular, System.Drawing.GraphicsUnit.Point, CType(0, Byte))
        Me.chkpONaL.ForeColor = System.Drawing.Color.Blue
        Me.chkpONaL.ImeMode = System.Windows.Forms.ImeMode.NoControl
        Me.chkpONaL.Location = New System.Drawing.Point(1580, 632)
        Me.chkpONaL.Name = "chkpONaL"
        Me.chkpONaL.Size = New System.Drawing.Size(132, 22)
        Me.chkpONaL.TabIndex = 184
        Me.chkpONaL.Text = "pONaL x 100"
        Me.chkpONaL.UseVisualStyleBackColor = False
        '
        'chkpOK1
        '
        Me.chkpOK1.AutoSize = True
        Me.chkpOK1.BackColor = System.Drawing.Color.White
        Me.chkpOK1.Checked = True
        Me.chkpOK1.CheckState = System.Windows.Forms.CheckState.Checked
        Me.chkpOK1.Font = New System.Drawing.Font("Verdana", 12.0!, System.Drawing.FontStyle.Regular, System.Drawing.GraphicsUnit.Point, CType(0, Byte))
        Me.chkpOK1.ForeColor = System.Drawing.Color.Red
        Me.chkpOK1.ImeMode = System.Windows.Forms.ImeMode.NoControl
        Me.chkpOK1.Location = New System.Drawing.Point(1580, 658)
        Me.chkpOK1.Name = "chkpOK1"
        Me.chkpOK1.Size = New System.Drawing.Size(88, 22)
        Me.chkpOK1.TabIndex = 185
        Me.chkpOK1.Text = "pO_IK1"
        Me.chkpOK1.UseVisualStyleBackColor = False
        '
        'Label29
        '
        Me.Label29.AutoSize = True
        Me.Label29.BackColor = System.Drawing.Color.White
        Me.Label29.Font = New System.Drawing.Font("Verdana", 14.25!)
        Me.Label29.ForeColor = System.Drawing.Color.Black
        Me.Label29.ImeMode = System.Windows.Forms.ImeMode.NoControl
        Me.Label29.Location = New System.Drawing.Point(1410, 1063)
        Me.Label29.Name = "Label29"
        Me.Label29.Size = New System.Drawing.Size(98, 23)
        Me.Label29.TabIndex = 186
        Me.Label29.Text = "time[ms]"
        '
        'TextBox1
        '
        Me.TextBox1.Font = New System.Drawing.Font("Verdana", 11.25!, System.Drawing.FontStyle.Regular, System.Drawing.GraphicsUnit.Point, CType(0, Byte))
        Me.TextBox1.Location = New System.Drawing.Point(5, 1089)
        Me.TextBox1.Name = "TextBox1"
        Me.TextBox1.Size = New System.Drawing.Size(1538, 26)
        Me.TextBox1.TabIndex = 955
        '
        'TextBox3
        '
        Me.TextBox3.BorderStyle = System.Windows.Forms.BorderStyle.None
        Me.TextBox3.Font = New System.Drawing.Font("Verdana", 21.75!, System.Drawing.FontStyle.Regular, System.Drawing.GraphicsUnit.Point, CType(0, Byte))
        Me.TextBox3.Location = New System.Drawing.Point(182, 398)
        Me.TextBox3.Name = "TextBox3"
        Me.TextBox3.Size = New System.Drawing.Size(27, 36)
        Me.TextBox3.TabIndex = 956
        Me.TextBox3.Text = "B"
        '
        'TextBox5
        '
        Me.TextBox5.BorderStyle = System.Windows.Forms.BorderStyle.None
        Me.TextBox5.Font = New System.Drawing.Font("Verdana", 21.75!, System.Drawing.FontStyle.Regular, System.Drawing.GraphicsUnit.Point, CType(0, Byte))
        Me.TextBox5.Location = New System.Drawing.Point(878, 5)
        Me.TextBox5.Name = "TextBox5"
        Me.TextBox5.Size = New System.Drawing.Size(27, 36)
        Me.TextBox5.TabIndex = 958
        Me.TextBox5.Text = "D"
        '
        'TextBox6
        '
        Me.TextBox6.BorderStyle = System.Windows.Forms.BorderStyle.None
        Me.TextBox6.Font = New System.Drawing.Font("Verdana", 21.75!, System.Drawing.FontStyle.Regular, System.Drawing.GraphicsUnit.Point, CType(0, Byte))
        Me.TextBox6.Location = New System.Drawing.Point(878, 272)
        Me.TextBox6.Name = "TextBox6"
        Me.TextBox6.Size = New System.Drawing.Size(27, 36)
        Me.TextBox6.TabIndex = 959
        Me.TextBox6.Text = "E"
        '
        'TextBox7
        '
        Me.TextBox7.BorderStyle = System.Windows.Forms.BorderStyle.None
        Me.TextBox7.Font = New System.Drawing.Font("Verdana", 21.75!, System.Drawing.FontStyle.Regular, System.Drawing.GraphicsUnit.Point, CType(0, Byte))
        Me.TextBox7.Location = New System.Drawing.Point(878, 536)
        Me.TextBox7.Name = "TextBox7"
        Me.TextBox7.Size = New System.Drawing.Size(27, 36)
        Me.TextBox7.TabIndex = 960
        Me.TextBox7.Text = "F"
        '
        'TextBox8
        '
        Me.TextBox8.BorderStyle = System.Windows.Forms.BorderStyle.None
        Me.TextBox8.Font = New System.Drawing.Font("Verdana", 21.75!, System.Drawing.FontStyle.Regular, System.Drawing.GraphicsUnit.Point, CType(0, Byte))
        Me.TextBox8.Location = New System.Drawing.Point(177, 3)
        Me.TextBox8.Name = "TextBox8"
        Me.TextBox8.Size = New System.Drawing.Size(27, 36)
        Me.TextBox8.TabIndex = 961
        Me.TextBox8.Text = "A"
        '
        'Label9
        '
        Me.Label9.AutoSize = True
        Me.Label9.BackColor = System.Drawing.Color.White
        Me.Label9.BorderStyle = System.Windows.Forms.BorderStyle.FixedSingle
        Me.Label9.Font = New System.Drawing.Font("Verdana", 14.25!, System.Drawing.FontStyle.Regular, System.Drawing.GraphicsUnit.Point, CType(0, Byte))
        Me.Label9.ForeColor = System.Drawing.Color.Black
        Me.Label9.ImeMode = System.Windows.Forms.ImeMode.NoControl
        Me.Label9.Location = New System.Drawing.Point(1576, 45)
        Me.Label9.Name = "Label9"
        Me.Label9.Size = New System.Drawing.Size(205, 25)
        Me.Label9.TabIndex = 962
        Me.Label9.Text = "outward Im (pA/pF)"
        '
        'Label14
        '
        Me.Label14.AutoSize = True
        Me.Label14.BackColor = System.Drawing.Color.White
        Me.Label14.BorderStyle = System.Windows.Forms.BorderStyle.FixedSingle
        Me.Label14.Font = New System.Drawing.Font("Verdana", 14.25!, System.Drawing.FontStyle.Regular, System.Drawing.GraphicsUnit.Point, CType(0, Byte))
        Me.Label14.ForeColor = System.Drawing.Color.Black
        Me.Label14.ImeMode = System.Windows.Forms.ImeMode.NoControl
        Me.Label14.Location = New System.Drawing.Point(1578, 305)
        Me.Label14.Name = "Label14"
        Me.Label14.Size = New System.Drawing.Size(192, 25)
        Me.Label14.TabIndex = 963
        Me.Label14.Text = "inward Im (pA/pF)"
        '
        'Label18
        '
        Me.Label18.AutoSize = True
        Me.Label18.BackColor = System.Drawing.Color.White
        Me.Label18.Font = New System.Drawing.Font("Verdana", 14.25!, System.Drawing.FontStyle.Regular, System.Drawing.GraphicsUnit.Point, CType(0, Byte))
        Me.Label18.ForeColor = System.Drawing.Color.Black
        Me.Label18.ImeMode = System.Windows.Forms.ImeMode.NoControl
        Me.Label18.Location = New System.Drawing.Point(1578, 824)
        Me.Label18.Name = "Label18"
        Me.Label18.Size = New System.Drawing.Size(168, 23)
        Me.Label18.TabIndex = 964
        Me.Label18.Text = "total Im (pA/pF)"
        '
        'Label31
        '
        Me.Label31.AutoSize = True
        Me.Label31.BackColor = System.Drawing.Color.White
        Me.Label31.Font = New System.Drawing.Font("Verdana", 14.25!, System.Drawing.FontStyle.Regular, System.Drawing.GraphicsUnit.Point, CType(0, Byte))
        Me.Label31.ForeColor = System.Drawing.Color.Black
        Me.Label31.ImeMode = System.Windows.Forms.ImeMode.NoControl
        Me.Label31.Location = New System.Drawing.Point(1579, 566)
        Me.Label31.Name = "Label31"
        Me.Label31.Size = New System.Drawing.Size(79, 23)
        Me.Label31.TabIndex = 965
        Me.Label31.Text = "pOpen "
        '
        'Label32
        '
        Me.Label32.AutoSize = True
        Me.Label32.BackColor = System.Drawing.Color.White
        Me.Label32.Font = New System.Drawing.Font("Verdana", 14.25!, System.Drawing.FontStyle.Regular, System.Drawing.GraphicsUnit.Point, CType(0, Byte))
        Me.Label32.ForeColor = System.Drawing.Color.Black
        Me.Label32.ImeMode = System.Windows.Forms.ImeMode.NoControl
        Me.Label32.Location = New System.Drawing.Point(333, 5)
        Me.Label32.Name = "Label32"
        Me.Label32.Size = New System.Drawing.Size(97, 23)
        Me.Label32.TabIndex = 966
        Me.Label32.Text = "Vm (mV)"
        '
        'Label19
        '
        Me.Label19.AutoSize = True
        Me.Label19.BackColor = System.Drawing.Color.White
        Me.Label19.Font = New System.Drawing.Font("Verdana", 14.25!, System.Drawing.FontStyle.Regular, System.Drawing.GraphicsUnit.Point, CType(0, Byte))
        Me.Label19.ForeColor = System.Drawing.Color.Black
        Me.Label19.ImeMode = System.Windows.Forms.ImeMode.NoControl
        Me.Label19.Location = New System.Drawing.Point(333, 424)
        Me.Label19.Name = "Label19"
        Me.Label19.Size = New System.Drawing.Size(97, 23)
        Me.Label19.TabIndex = 967
        Me.Label19.Text = "Vm (mV)"
        '
        'Label22
        '
        Me.Label22.AutoSize = True
        Me.Label22.BackColor = System.Drawing.Color.White
        Me.Label22.Font = New System.Drawing.Font("Verdana", 14.25!, System.Drawing.FontStyle.Regular, System.Drawing.GraphicsUnit.Point, CType(0, Byte))
        Me.Label22.ForeColor = System.Drawing.Color.Red
        Me.Label22.ImeMode = System.Windows.Forms.ImeMode.NoControl
        Me.Label22.Location = New System.Drawing.Point(502, 425)
        Me.Label22.Name = "Label22"
        Me.Label22.Size = New System.Drawing.Size(156, 23)
        Me.Label22.TabIndex = 968
        Me.Label22.Text = "threshold (mV)"
        '
        'chkIKs
        '
        Me.chkIKs.AutoSize = True
        Me.chkIKs.BackColor = System.Drawing.Color.White
        Me.chkIKs.Font = New System.Drawing.Font("Verdana", 12.0!, System.Drawing.FontStyle.Regular, System.Drawing.GraphicsUnit.Point, CType(0, Byte))
        Me.chkIKs.ForeColor = System.Drawing.Color.Teal
        Me.chkIKs.ImeMode = System.Windows.Forms.ImeMode.NoControl
        Me.chkIKs.Location = New System.Drawing.Point(1580, 194)
        Me.chkIKs.Name = "chkIKs"
        Me.chkIKs.Size = New System.Drawing.Size(54, 22)
        Me.chkIKs.TabIndex = 972
        Me.chkIKs.Text = "IKs"
        Me.chkIKs.UseVisualStyleBackColor = False
        '
        'pbCai
        '
        Me.pbCai.BackColor = System.Drawing.SystemColors.ButtonHighlight
        Me.pbCai.ImeMode = System.Windows.Forms.ImeMode.NoControl
        Me.pbCai.Location = New System.Drawing.Point(184, 811)
        Me.pbCai.Name = "pbCai"
        Me.pbCai.Size = New System.Drawing.Size(700, 270)
        Me.pbCai.TabIndex = 973
        Me.pbCai.TabStop = False
        '
        'TextBox2
        '
        Me.TextBox2.BorderStyle = System.Windows.Forms.BorderStyle.None
        Me.TextBox2.Font = New System.Drawing.Font("Verdana", 21.75!, System.Drawing.FontStyle.Regular, System.Drawing.GraphicsUnit.Point, CType(0, Byte))
        Me.TextBox2.Location = New System.Drawing.Point(184, 820)
        Me.TextBox2.Name = "TextBox2"
        Me.TextBox2.Size = New System.Drawing.Size(27, 36)
        Me.TextBox2.TabIndex = 974
        Me.TextBox2.Text = "C"
        '
        'TextBox4
        '
        Me.TextBox4.BorderStyle = System.Windows.Forms.BorderStyle.None
        Me.TextBox4.Font = New System.Drawing.Font("Verdana", 21.75!, System.Drawing.FontStyle.Regular, System.Drawing.GraphicsUnit.Point, CType(0, Byte))
        Me.TextBox4.Location = New System.Drawing.Point(878, 819)
        Me.TextBox4.Name = "TextBox4"
        Me.TextBox4.Size = New System.Drawing.Size(27, 36)
        Me.TextBox4.TabIndex = 975
        Me.TextBox4.Text = "G"
        '
        'chkIbNSC
        '
        Me.chkIbNSC.AutoSize = True
        Me.chkIbNSC.BackColor = System.Drawing.Color.White
        Me.chkIbNSC.Checked = True
        Me.chkIbNSC.CheckState = System.Windows.Forms.CheckState.Checked
        Me.chkIbNSC.Font = New System.Drawing.Font("Verdana", 12.0!, System.Drawing.FontStyle.Regular, System.Drawing.GraphicsUnit.Point, CType(0, Byte))
        Me.chkIbNSC.ForeColor = System.Drawing.Color.Black
        Me.chkIbNSC.ImeMode = System.Windows.Forms.ImeMode.NoControl
        Me.chkIbNSC.Location = New System.Drawing.Point(1581, 440)
        Me.chkIbNSC.Name = "chkIbNSC"
        Me.chkIbNSC.Size = New System.Drawing.Size(77, 22)
        Me.chkIbNSC.TabIndex = 976
        Me.chkIbNSC.Text = "IbNSC"
        Me.chkIbNSC.UseVisualStyleBackColor = False
        '
        'chkpOKr
        '
        Me.chkpOKr.AutoSize = True
        Me.chkpOKr.BackColor = System.Drawing.Color.White
        Me.chkpOKr.Checked = True
        Me.chkpOKr.CheckState = System.Windows.Forms.CheckState.Checked
        Me.chkpOKr.Font = New System.Drawing.Font("Verdana", 12.0!, System.Drawing.FontStyle.Regular, System.Drawing.GraphicsUnit.Point, CType(0, Byte))
        Me.chkpOKr.ForeColor = System.Drawing.Color.Teal
        Me.chkpOKr.ImeMode = System.Windows.Forms.ImeMode.NoControl
        Me.chkpOKr.Location = New System.Drawing.Point(1581, 683)
        Me.chkpOKr.Name = "chkpOKr"
        Me.chkpOKr.Size = New System.Drawing.Size(67, 22)
        Me.chkpOKr.TabIndex = 977
        Me.chkpOKr.Text = "pOKr"
        Me.chkpOKr.UseVisualStyleBackColor = False
        '
        'chkpOKto
        '
        Me.chkpOKto.AutoSize = True
        Me.chkpOKto.BackColor = System.Drawing.Color.White
        Me.chkpOKto.Font = New System.Drawing.Font("Verdana", 12.0!, System.Drawing.FontStyle.Regular, System.Drawing.GraphicsUnit.Point, CType(0, Byte))
        Me.chkpOKto.ForeColor = System.Drawing.Color.Black
        Me.chkpOKto.ImeMode = System.Windows.Forms.ImeMode.NoControl
        Me.chkpOKto.Location = New System.Drawing.Point(1581, 707)
        Me.chkpOKto.Name = "chkpOKto"
        Me.chkpOKto.Size = New System.Drawing.Size(62, 22)
        Me.chkpOKto.TabIndex = 978
        Me.chkpOKto.Text = "IKto"
        Me.chkpOKto.UseVisualStyleBackColor = False
        '
        'Protocol
        '
        Me.AutoScaleDimensions = New System.Drawing.SizeF(6.0!, 12.0!)
        Me.AutoScaleMode = System.Windows.Forms.AutoScaleMode.Font
        Me.ClientSize = New System.Drawing.Size(1793, 1160)
        Me.Controls.Add(Me.chkpOKto)
        Me.Controls.Add(Me.chkpOKr)
        Me.Controls.Add(Me.chkIbNSC)
        Me.Controls.Add(Me.TextBox4)
        Me.Controls.Add(Me.TextBox2)
        Me.Controls.Add(Me.chkIKs)
        Me.Controls.Add(Me.Label22)
        Me.Controls.Add(Me.Label19)
        Me.Controls.Add(Me.Label32)
        Me.Controls.Add(Me.Label31)
        Me.Controls.Add(Me.Label18)
        Me.Controls.Add(Me.Label14)
        Me.Controls.Add(Me.Label9)
        Me.Controls.Add(Me.TextBox8)
        Me.Controls.Add(Me.TextBox7)
        Me.Controls.Add(Me.TextBox6)
        Me.Controls.Add(Me.TextBox5)
        Me.Controls.Add(Me.TextBox3)
        Me.Controls.Add(Me.TextBox1)
        Me.Controls.Add(Me.Label29)
        Me.Controls.Add(Me.chkpOK1)
        Me.Controls.Add(Me.chkpONaL)
        Me.Controls.Add(Me.chkpOCaL)
        Me.Controls.Add(Me.pbGate)
        Me.Controls.Add(Me.chkINaTreduced)
        Me.Controls.Add(Me.chkINaL)
        Me.Controls.Add(Me.chkICaL)
        Me.Controls.Add(Me.chkINatotICatot)
        Me.Controls.Add(Me.chkItoK)
        Me.Controls.Add(Me.chkIKto)
        Me.Controls.Add(Me.chkIK1)
        Me.Controls.Add(Me.chkIKr)
        Me.Controls.Add(Me.chkIKpl)
        Me.Controls.Add(Me.pbItot)
        Me.Controls.Add(Me.pbImi)
        Me.Controls.Add(Me.pbImo)
        Me.Controls.Add(Me.Label21)
        Me.Controls.Add(Me.pbabolition)
        Me.Controls.Add(Me.Label27)
        Me.Controls.Add(Me.GroupBox3)
        Me.Controls.Add(Me.cbErase)
        Me.Controls.Add(Me.GroupBox2)
        Me.Controls.Add(Me.cbReset)
        Me.Controls.Add(Me.GroupBox1)
        Me.Controls.Add(Me.ButtonStart)
        Me.Controls.Add(Me.ButtonEnd)
        Me.Controls.Add(Me.pbVm)
        Me.Controls.Add(Me.pbCai)
        Me.ForeColor = System.Drawing.Color.Red
        Me.Name = "Protocol"
        Me.Text = "Form1"
        CType(Me.pbabolition, System.ComponentModel.ISupportInitialize).EndInit()
        Me.GroupBox3.ResumeLayout(False)
        Me.GroupBox3.PerformLayout()
        Me.GroupBox2.ResumeLayout(False)
        Me.GroupBox2.PerformLayout()
        Me.GroupBox1.ResumeLayout(False)
        Me.GroupBox1.PerformLayout()
        CType(Me.pbVm, System.ComponentModel.ISupportInitialize).EndInit()
        CType(Me.pbImo, System.ComponentModel.ISupportInitialize).EndInit()
        CType(Me.pbImi, System.ComponentModel.ISupportInitialize).EndInit()
        CType(Me.pbItot, System.ComponentModel.ISupportInitialize).EndInit()
        CType(Me.pbGate, System.ComponentModel.ISupportInitialize).EndInit()
        CType(Me.pbCai, System.ComponentModel.ISupportInitialize).EndInit()
        Me.ResumeLayout(False)
        Me.PerformLayout()

    End Sub
    Friend WithEvents Label21 As Label
    Friend WithEvents pbabolition As PictureBox
    Friend WithEvents Label27 As Label
    Friend WithEvents GroupBox3 As GroupBox
    Friend WithEvents txtKo As TextBox
    Friend WithEvents Label15 As Label
    Friend WithEvents txtNao As TextBox
    Friend WithEvents Label36 As Label
    Friend WithEvents Label35 As Label
    Friend WithEvents txtfNaCa As TextBox
    Friend WithEvents txtCao As TextBox
    Friend WithEvents Label6 As Label
    Friend WithEvents txtscaleICaL As TextBox
    Friend WithEvents Label34 As Label
    Friend WithEvents Label23 As Label
    Friend WithEvents txtscaleIKr As TextBox
    Friend WithEvents Label17 As Label
    Friend WithEvents txtfNaK As TextBox
    Friend WithEvents cbErase As Button
    Friend WithEvents GroupBox2 As GroupBox
    Friend WithEvents txtpeakIK1 As TextBox
    Friend WithEvents Label39 As Label
    Friend WithEvents txtATPmit As TextBox
    Friend WithEvents txtATPcyt As TextBox
    Friend WithEvents Label38 As Label
    Friend WithEvents Label37 As Label
    Friend WithEvents txtRep As TextBox
    Friend WithEvents Label20 As Label
    Friend WithEvents Label16 As Label
    Friend WithEvents txtCajnc As TextBox
    Friend WithEvents Label13 As Label
    Friend WithEvents txtCaSR As TextBox
    Friend WithEvents Label7 As Label
    Friend WithEvents txtCapeak As TextBox
    Friend WithEvents Label10 As Label
    Friend WithEvents Label12 As Label
    Friend WithEvents Label11 As Label
    Friend WithEvents txtCaiz As TextBox
    Friend WithEvents txtdVmdt As TextBox
    Friend WithEvents txtCa_ndLR As TextBox
    Friend WithEvents Label3 As Label
    Friend WithEvents txtNai As TextBox
    Friend WithEvents Label5 As Label
    Friend WithEvents txtAPD As TextBox
    Friend WithEvents Label4 As Label
    Friend WithEvents cbReset As Button
    Friend WithEvents GroupBox1 As GroupBox
    Friend WithEvents Label42 As Label
    Friend WithEvents Label26 As Label
    Friend WithEvents Label25 As Label
    Friend WithEvents Label28 As Label
    Friend WithEvents txtVtest As TextBox
    Friend WithEvents rbHeun As RadioButton
    Friend WithEvents rbEuler As RadioButton
    Friend WithEvents chkDefault As CheckBox
    Friend WithEvents chkFwrite As CheckBox
    Friend WithEvents Label2 As Label
    Friend WithEvents Label1 As Label
    Friend WithEvents txtStimulus As TextBox
    Friend WithEvents txtRepeat As TextBox
    Friend WithEvents ButtonStart As Button
    Friend WithEvents ButtonEnd As Button
    Friend WithEvents pbVm As PictureBox
    Friend WithEvents pbImo As PictureBox
    Friend WithEvents pbImi As PictureBox
    Friend WithEvents pbItot As PictureBox
    Friend WithEvents chkIKpl As CheckBox
    Friend WithEvents chkIKr As CheckBox
    Friend WithEvents chkIK1 As CheckBox
    Friend WithEvents chkIKto As CheckBox
    Friend WithEvents chkItoK As CheckBox
    Friend WithEvents chkINatotICatot As CheckBox
    Friend WithEvents chkICaL As CheckBox
    Friend WithEvents chkINaL As CheckBox
    Friend WithEvents chkINaTreduced As CheckBox
    Friend WithEvents pbGate As PictureBox
    Friend WithEvents chkpOCaL As CheckBox
    Friend WithEvents chkpONaL As CheckBox
    Friend WithEvents chkpOK1 As CheckBox
    Friend WithEvents Label29 As Label
    Friend WithEvents txtpeakICaL As TextBox
    Friend WithEvents Label30 As Label
    Friend WithEvents TextBox1 As TextBox
    Friend WithEvents Label8 As Label
    Friend WithEvents txtstartVm As TextBox
    Friend WithEvents txtSoffset As System.Windows.Forms.TextBox
    Friend WithEvents txtSonset As System.Windows.Forms.TextBox
    Friend WithEvents TextBox3 As System.Windows.Forms.TextBox
    Friend WithEvents TextBox5 As System.Windows.Forms.TextBox
    Friend WithEvents TextBox6 As System.Windows.Forms.TextBox
    Friend WithEvents TextBox7 As System.Windows.Forms.TextBox
    Friend WithEvents TextBox8 As System.Windows.Forms.TextBox
    Friend WithEvents Label9 As System.Windows.Forms.Label
    Friend WithEvents Label14 As System.Windows.Forms.Label
    Friend WithEvents Label18 As System.Windows.Forms.Label
    Friend WithEvents Label31 As System.Windows.Forms.Label
    Friend WithEvents Label32 As System.Windows.Forms.Label
    Friend WithEvents Label19 As System.Windows.Forms.Label
    Friend WithEvents Label22 As System.Windows.Forms.Label
    Friend WithEvents chkIKs As System.Windows.Forms.CheckBox
    Friend WithEvents pbCai As System.Windows.Forms.PictureBox
    Friend WithEvents TextBox2 As System.Windows.Forms.TextBox
    Friend WithEvents TextBox4 As System.Windows.Forms.TextBox
    Friend WithEvents chkIbNSC As System.Windows.Forms.CheckBox
    Friend WithEvents txtPulseDuration As System.Windows.Forms.TextBox
    Friend WithEvents Label33 As System.Windows.Forms.Label
    Friend WithEvents txtplateauPotential As System.Windows.Forms.TextBox
    Friend WithEvents Label40 As System.Windows.Forms.Label
    Friend WithEvents chkpOKr As System.Windows.Forms.CheckBox
    Friend WithEvents chkpOKto As CheckBox
End Class
