# Supplementary material for: Ionic Mechanisms of Propagated Repolarization in a One-Dimensional Strand of Human Ventricular Myocyte Model
Source: Int J Mol Sci. 2023 Oct 19;24(20):15378. doi: 10.3390/ijms242015378 (PMC10607672; doi:10.3390/ijms242015378)
Supplement: Supplementary file 1 [file ijms-24-15378-s001.zip › I-Vcurve230929/ActionPotential11.sln]

Microsoft Visual Studio Solution File, Format Version 11.00
# Visual Studio 2010
Project("{F184B08F-C81C-45F6-A57F-5ABD9991F28F}") = "ActionPotential11", "ActionPotential11\ActionPotential11.vbproj", "{80F2E404-E7F0-4A7C-9AFB-A99E17A79629}"
EndProject
Global
	GlobalSection(SolutionConfigurationPlatforms) = preSolution
		Debug|x86 = Debug|x86
		Release|x86 = Release|x86
	EndGlobalSection
	GlobalSection(ProjectConfigurationPlatforms) = postSolution
		{80F2E404-E7F0-4A7C-9AFB-A99E17A79629}.Debug|x86.ActiveCfg = Debug|x86
		{80F2E404-E7F0-4A7C-9AFB-A99E17A79629}.Debug|x86.Build.0 = Debug|x86
		{80F2E404-E7F0-4A7C-9AFB-A99E17A79629}.Release|x86.ActiveCfg = Release|x86
		{80F2E404-E7F0-4A7C-9AFB-A99E17A79629}.Release|x86.Build.0 = Release|x86
	EndGlobalSection
	GlobalSection(SolutionProperties) = preSolution
		HideSolutionNode = FALSE
	EndGlobalSection
EndGlobal
