# Supplementary material for: Ionic Mechanisms of Propagated Repolarization in a One-Dimensional Strand of Human Ventricular Myocyte Model
Source: Int J Mol Sci. 2023 Oct 19;24(20):15378. doi: 10.3390/ijms242015378 (PMC10607672; doi:10.3390/ijms242015378)
Supplement: Supplementary file 1 [file ijms-24-15378-s001.zip › I-Vcurve230929/ActionPotential11/bin/Release/ActionPotential11.xml]

<?xml version="1.0"?>
<doc>
<assembly>
<name>
ActionPotential11
</name>
</assembly>
<members>
<member name="T:ActionPotential11.My.Resources.Resources">
<summary>
  A strongly-typed resource class, for looking up localized strings, etc.
</summary>
</member>
<member name="P:ActionPotential11.My.Resources.Resources.ResourceManager">
<summary>
  Returns the cached ResourceManager instance used by this class.
</summary>
</member>
<member name="P:ActionPotential11.My.Resources.Resources.Culture">
<summary>
  Overrides the current thread's CurrentUICulture property for all
  resource lookups using this strongly typed resource class.
</summary>
</member>
<member name="M:ActionPotential11.Graph2018.#ctor">
 <summary>
 Default instance of Graph
 </summary>
</member>
<member name="M:ActionPotential11.Graph2018.#ctor(System.Windows.Forms.PictureBox@,System.Double,System.Double,System.Double,System.Double)">
 <summary>
  Make instance of  Graph
 </summary>
</member>
<member name="M:ActionPotential11.Graph2018.Initialize(System.Double,System.Double,System.Double,System.Double,System.Boolean)">
 <summary>
 Initialize Graph
 </summary>
</member>
<member name="M:ActionPotential11.Graph2018.CreatePensArray(System.Drawing.Color[],System.Int32)">
 <summary>
 色の配列と太さを指定して Pen の配列を生成する関数です。PlotArea で使用します。
 </summary>
</member>
<member name="M:ActionPotential11.Graph2018.CreatePensArray(System.Drawing.Color[],System.Int32[])">
 <summary>
 色の配列と太さの配列を指定して Pen の配列を生成する関数です。PlotArea で使用します。
 </summary>
</member>
</members>
</doc>
