# Supplementary material for: Ionic Mechanisms of Propagated Repolarization in a One-Dimensional Strand of Human Ventricular Myocyte Model
Source: Int J Mol Sci. 2023 Oct 19;24(20):15378. doi: 10.3390/ijms242015378 (PMC10607672; doi:10.3390/ijms242015378)
Supplement: Supplementary file 1 [file ijms-24-15378-s001.zip › I-Vcurve230929/ActionPotential11/Form1.Designer.vb]

<Global.Microsoft.VisualBasic.CompilerServices.DesignerGenerated()>
Partial Class Form1
    Inherits System.Windows.Forms.Form

    'フォームがコンポーネントの一覧をクリーンアップするために dispose をオーバーライドします。
    <System.Diagnostics.DebuggerNonUserCode()>
    Protected Overrides Sub Dispose(ByVal disposing As Boolean)
        Try
            If disposing AndAlso components IsNot Nothing Then
                components.Dispose()
            End If
        Finally
            MyBase.Dispose(disposing)
        End Try
    End Sub

    'Windows フォーム デザイナーで必要です。
    Private components As System.ComponentModel.IContainer

    'メモ: 以下のプロシージャは Windows フォーム デザイナーで必要です。
    'Windows フォーム デザイナーを使用して変更できます。  
    'コード エディターを使って変更しないでください。
    <System.Diagnostics.DebuggerStepThrough()>
    Private Sub InitializeComponent()
        Me.Label13 = New System.Windows.Forms.Label()
        Me.Label11 = New System.Windows.Forms.Label()
        Me.Label10 = New System.Windows.Forms.Label()
        Me.Label9 = New System.Windows.Forms.Label()
        Me.Label3 = New System.Windows.Forms.Label()
        Me.Label2 = New System.Windows.Forms.Label()
        Me.Label1 = New System.Windows.Forms.Label()
        Me.txtIs = New System.Windows.Forms.GroupBox()
        Me.TextBox2 = New System.Windows.Forms.TextBox()
        Me.Label15 = New System.Windows.Forms.Label()
        Me.txtIctr = New System.Windows.Forms.TextBox()
        Me.Label4 = New System.Windows.Forms.Label()
        Me.txtClampOff = New System.Windows.Forms.TextBox()
        Me.txtClampOn = New System.Windows.Forms.TextBox()
        Me.Label5 = New System.Windows.Forms.Label()
        Me.Label8 = New System.Windows.Forms.Label()
        Me.Label24 = New System.Windows.Forms.Label()
        Me.txtVtest = New System.Windows.Forms.TextBox()
        Me.Label23 = New System.Windows.Forms.Label()
        Me.txtVhold = New System.Windows.Forms.TextBox()
        Me.Label18 = New System.Windows.Forms.Label()
        Me.TxtOffTime = New System.Windows.Forms.TextBox()
        Me.TxtOnTime = New System.Windows.Forms.TextBox()
        Me.Label17 = New System.Windows.Forms.Label()
        Me.Label7 = New System.Windows.Forms.Label()
        Me.GroupBox2 = New System.Windows.Forms.GroupBox()
        Me.RadioButton2 = New System.Windows.Forms.RadioButton()
        Me.RBWrite = New System.Windows.Forms.RadioButton()
        Me.PBINaL = New System.Windows.Forms.PictureBox()
        Me.pbIm = New System.Windows.Forms.PictureBox()
        Me.pbVmpulse = New System.Windows.Forms.PictureBox()
        Me.BEnd = New System.Windows.Forms.Button()
        Me.cbStart = New System.Windows.Forms.Button()
        Me.pbIVcurve = New System.Windows.Forms.PictureBox()
        Me.Label6 = New System.Windows.Forms.Label()
        Me.Label14 = New System.Windows.Forms.Label()
        Me.TextBox1 = New System.Windows.Forms.TextBox()
        Me.Label16 = New System.Windows.Forms.Label()
        Me.pbICaL = New System.Windows.Forms.PictureBox()
        Me.Label25 = New System.Windows.Forms.Label()
        Me.Label26 = New System.Windows.Forms.Label()
        Me.Label27 = New System.Windows.Forms.Label()
        Me.Label28 = New System.Windows.Forms.Label()
        Me.Label31 = New System.Windows.Forms.Label()
        Me.txtRow = New System.Windows.Forms.TextBox()
        Me.Label32 = New System.Windows.Forms.Label()
        Me.txtCol = New System.Windows.Forms.TextBox()
        Me.txtIsINaL = New System.Windows.Forms.TextBox()
        Me.Label29 = New System.Windows.Forms.Label()
        Me.GroupBox1 = New System.Windows.Forms.GroupBox()
        Me.chkCurrents = New System.Windows.Forms.CheckBox()
        Me.chkwoICaL = New System.Windows.Forms.CheckBox()
        Me.pbpOpen = New System.Windows.Forms.PictureBox()
        Me.Label12 = New System.Windows.Forms.Label()
        Me.txtIs.SuspendLayout()
        Me.GroupBox2.SuspendLayout()
        CType(Me.PBINaL, System.ComponentModel.ISupportInitialize).BeginInit()
        CType(Me.pbIm, System.ComponentModel.ISupportInitialize).BeginInit()
        CType(Me.pbVmpulse, System.ComponentModel.ISupportInitialize).BeginInit()
        CType(Me.pbIVcurve, System.ComponentModel.ISupportInitialize).BeginInit()
        CType(Me.pbICaL, System.ComponentModel.ISupportInitialize).BeginInit()
        Me.GroupBox1.SuspendLayout()
        CType(Me.pbpOpen, System.ComponentModel.ISupportInitialize).BeginInit()
        Me.SuspendLayout()
        '
        'Label13
        '
        Me.Label13.AutoSize = True
        Me.Label13.BackColor = System.Drawing.Color.White
        Me.Label13.Font = New System.Drawing.Font("Verdana", 12.0!, System.Drawing.FontStyle.Regular, System.Drawing.GraphicsUnit.Point, CType(0, Byte))
        Me.Label13.Location = New System.Drawing.Point(734, 436)
        Me.Label13.Name = "Label13"
        Me.Label13.Size = New System.Drawing.Size(89, 18)
        Me.Label13.TabIndex = 70
        Me.Label13.Text = "time (ms)"
        '
        'Label11
        '
        Me.Label11.AutoSize = True
        Me.Label11.BackColor = System.Drawing.Color.White
        Me.Label11.Font = New System.Drawing.Font("Verdana", 18.0!, System.Drawing.FontStyle.Regular, System.Drawing.GraphicsUnit.Point, CType(0, Byte))
        Me.Label11.Location = New System.Drawing.Point(194, 438)
        Me.Label11.Name = "Label11"
        Me.Label11.Size = New System.Drawing.Size(30, 29)
        Me.Label11.TabIndex = 69
        Me.Label11.Text = "C"
        '
        'Label10
        '
        Me.Label10.AutoSize = True
        Me.Label10.BackColor = System.Drawing.Color.White
        Me.Label10.Font = New System.Drawing.Font("Verdana", 18.0!, System.Drawing.FontStyle.Regular, System.Drawing.GraphicsUnit.Point, CType(0, Byte))
        Me.Label10.Location = New System.Drawing.Point(194, 438)
        Me.Label10.Name = "Label10"
        Me.Label10.Size = New System.Drawing.Size(29, 29)
        Me.Label10.TabIndex = 68
        Me.Label10.Text = "B"
        '
        'Label9
        '
        Me.Label9.AutoSize = True
        Me.Label9.BackColor = System.Drawing.Color.White
        Me.Label9.Font = New System.Drawing.Font("Verdana", 18.0!, System.Drawing.FontStyle.Regular, System.Drawing.GraphicsUnit.Point, CType(0, Byte))
        Me.Label9.Location = New System.Drawing.Point(204, 11)
        Me.Label9.Name = "Label9"
        Me.Label9.Size = New System.Drawing.Size(29, 29)
        Me.Label9.TabIndex = 67
        Me.Label9.Text = "A"
        '
        'Label3
        '
        Me.Label3.AutoSize = True
        Me.Label3.BackColor = System.Drawing.Color.White
        Me.Label3.Font = New System.Drawing.Font("Verdana", 12.0!, System.Drawing.FontStyle.Regular, System.Drawing.GraphicsUnit.Point, CType(0, Byte))
        Me.Label3.Location = New System.Drawing.Point(1427, 908)
        Me.Label3.Name = "Label3"
        Me.Label3.Size = New System.Drawing.Size(116, 18)
        Me.Label3.TabIndex = 66
        Me.Label3.Text = "Voltage (mV)"
        '
        'Label2
        '
        Me.Label2.AutoSize = True
        Me.Label2.BackColor = System.Drawing.Color.White
        Me.Label2.Font = New System.Drawing.Font("Verdana", 12.0!, System.Drawing.FontStyle.Regular, System.Drawing.GraphicsUnit.Point, CType(0, Byte))
        Me.Label2.Location = New System.Drawing.Point(479, 217)
        Me.Label2.Name = "Label2"
        Me.Label2.Size = New System.Drawing.Size(113, 18)
        Me.Label2.TabIndex = 65
        Me.Label2.Text = "INaL (pA/pF)"
        '
        'Label1
        '
        Me.Label1.AutoSize = True
        Me.Label1.BackColor = System.Drawing.Color.White
        Me.Label1.Font = New System.Drawing.Font("Verdana", 12.0!, System.Drawing.FontStyle.Regular, System.Drawing.GraphicsUnit.Point, CType(0, Byte))
        Me.Label1.Location = New System.Drawing.Point(357, 845)
        Me.Label1.Name = "Label1"
        Me.Label1.Size = New System.Drawing.Size(224, 18)
        Me.Label1.TabIndex = 64
        Me.Label1.Text = "Whole cell current (pA/pF)"
        '
        'txtIs
        '
        Me.txtIs.BackColor = System.Drawing.Color.FromArgb(CType(CType(222, Byte), Integer), CType(CType(255, Byte), Integer), CType(CType(192, Byte), Integer))
        Me.txtIs.Controls.Add(Me.TextBox2)
        Me.txtIs.Controls.Add(Me.Label15)
        Me.txtIs.Controls.Add(Me.txtIctr)
        Me.txtIs.Controls.Add(Me.Label4)
        Me.txtIs.Controls.Add(Me.txtClampOff)
        Me.txtIs.Controls.Add(Me.txtClampOn)
        Me.txtIs.Controls.Add(Me.Label5)
        Me.txtIs.Controls.Add(Me.Label8)
        Me.txtIs.Controls.Add(Me.Label24)
        Me.txtIs.Controls.Add(Me.txtVtest)
        Me.txtIs.Controls.Add(Me.Label23)
        Me.txtIs.Controls.Add(Me.txtVhold)
        Me.txtIs.Controls.Add(Me.Label18)
        Me.txtIs.Controls.Add(Me.TxtOffTime)
        Me.txtIs.Controls.Add(Me.TxtOnTime)
        Me.txtIs.Controls.Add(Me.Label17)
        Me.txtIs.Controls.Add(Me.Label7)
        Me.txtIs.Location = New System.Drawing.Point(5, 130)
        Me.txtIs.Name = "txtIs"
        Me.txtIs.Size = New System.Drawing.Size(177, 242)
        Me.txtIs.TabIndex = 62
        Me.txtIs.TabStop = False
        Me.txtIs.Text = "Voltage Clamp"
        '
        'TextBox2
        '
        Me.TextBox2.Font = New System.Drawing.Font("Verdana", 9.0!, System.Drawing.FontStyle.Regular, System.Drawing.GraphicsUnit.Point, CType(0, Byte))
        Me.TextBox2.Location = New System.Drawing.Point(103, 206)
        Me.TextBox2.Name = "TextBox2"
        Me.TextBox2.Size = New System.Drawing.Size(51, 22)
        Me.TextBox2.TabIndex = 34
        Me.TextBox2.Text = "0"
        Me.TextBox2.TextAlign = System.Windows.Forms.HorizontalAlignment.Right
        '
        'Label15
        '
        Me.Label15.AutoSize = True
        Me.Label15.Font = New System.Drawing.Font("Verdana", 9.0!, System.Drawing.FontStyle.Regular, System.Drawing.GraphicsUnit.Point, CType(0, Byte))
        Me.Label15.Location = New System.Drawing.Point(10, 178)
        Me.Label15.Name = "Label15"
        Me.Label15.Size = New System.Drawing.Size(86, 14)
        Me.Label15.TabIndex = 33
        Me.Label15.Text = "interval (ms)"
        '
        'txtIctr
        '
        Me.txtIctr.Font = New System.Drawing.Font("Verdana", 9.0!, System.Drawing.FontStyle.Regular, System.Drawing.GraphicsUnit.Point, CType(0, Byte))
        Me.txtIctr.Location = New System.Drawing.Point(103, 178)
        Me.txtIctr.Name = "txtIctr"
        Me.txtIctr.Size = New System.Drawing.Size(64, 22)
        Me.txtIctr.TabIndex = 32
        Me.txtIctr.Text = "0.01"
        '
        'Label4
        '
        Me.Label4.AutoSize = True
        Me.Label4.Font = New System.Drawing.Font("Verdana", 9.0!, System.Drawing.FontStyle.Regular, System.Drawing.GraphicsUnit.Point, CType(0, Byte))
        Me.Label4.Location = New System.Drawing.Point(88, 44)
        Me.Label4.Name = "Label4"
        Me.Label4.Size = New System.Drawing.Size(17, 14)
        Me.Label4.TabIndex = 31
        Me.Label4.Text = "~"
        '
        'txtClampOff
        '
        Me.txtClampOff.Font = New System.Drawing.Font("Verdana", 9.0!, System.Drawing.FontStyle.Regular, System.Drawing.GraphicsUnit.Point, CType(0, Byte))
        Me.txtClampOff.Location = New System.Drawing.Point(109, 36)
        Me.txtClampOff.Name = "txtClampOff"
        Me.txtClampOff.Size = New System.Drawing.Size(50, 22)
        Me.txtClampOff.TabIndex = 30
        Me.txtClampOff.Text = "5000"
        Me.txtClampOff.TextAlign = System.Windows.Forms.HorizontalAlignment.Right
        '
        'txtClampOn
        '
        Me.txtClampOn.Font = New System.Drawing.Font("Verdana", 9.0!, System.Drawing.FontStyle.Regular, System.Drawing.GraphicsUnit.Point, CType(0, Byte))
        Me.txtClampOn.Location = New System.Drawing.Point(32, 36)
        Me.txtClampOn.Name = "txtClampOn"
        Me.txtClampOn.Size = New System.Drawing.Size(51, 22)
        Me.txtClampOn.TabIndex = 29
        Me.txtClampOn.Text = "0"
        Me.txtClampOn.TextAlign = System.Windows.Forms.HorizontalAlignment.Right
        '
        'Label5
        '
        Me.Label5.AutoSize = True
        Me.Label5.Font = New System.Drawing.Font("Verdana", 9.0!, System.Drawing.FontStyle.Regular, System.Drawing.GraphicsUnit.Point, CType(0, Byte))
        Me.Label5.Location = New System.Drawing.Point(112, 21)
        Me.Label5.Name = "Label5"
        Me.Label5.Size = New System.Drawing.Size(57, 14)
        Me.Label5.TabIndex = 28
        Me.Label5.Text = "Off (ms)"
        '
        'Label8
        '
        Me.Label8.AutoSize = True
        Me.Label8.Font = New System.Drawing.Font("Verdana", 9.0!, System.Drawing.FontStyle.Regular, System.Drawing.GraphicsUnit.Point, CType(0, Byte))
        Me.Label8.Location = New System.Drawing.Point(5, 21)
        Me.Label8.Name = "Label8"
        Me.Label8.Size = New System.Drawing.Size(68, 14)
        Me.Label8.TabIndex = 27
        Me.Label8.Text = "Clamp On"
        '
        'Label24
        '
        Me.Label24.AutoSize = True
        Me.Label24.Font = New System.Drawing.Font("Verdana", 9.0!, System.Drawing.FontStyle.Regular, System.Drawing.GraphicsUnit.Point, CType(0, Byte))
        Me.Label24.Location = New System.Drawing.Point(12, 149)
        Me.Label24.Name = "Label24"
        Me.Label24.Size = New System.Drawing.Size(73, 14)
        Me.Label24.TabIndex = 26
        Me.Label24.Text = "Vtest (mV)"
        '
        'txtVtest
        '
        Me.txtVtest.Font = New System.Drawing.Font("Verdana", 9.0!, System.Drawing.FontStyle.Regular, System.Drawing.GraphicsUnit.Point, CType(0, Byte))
        Me.txtVtest.Location = New System.Drawing.Point(105, 149)
        Me.txtVtest.Name = "txtVtest"
        Me.txtVtest.Size = New System.Drawing.Size(64, 22)
        Me.txtVtest.TabIndex = 23
        Me.txtVtest.Text = "-96"
        '
        'Label23
        '
        Me.Label23.AutoSize = True
        Me.Label23.Font = New System.Drawing.Font("Verdana", 9.0!, System.Drawing.FontStyle.Regular, System.Drawing.GraphicsUnit.Point, CType(0, Byte))
        Me.Label23.Location = New System.Drawing.Point(12, 124)
        Me.Label23.Name = "Label23"
        Me.Label23.Size = New System.Drawing.Size(75, 14)
        Me.Label23.TabIndex = 25
        Me.Label23.Text = "Vhold (mV)"
        '
        'txtVhold
        '
        Me.txtVhold.Font = New System.Drawing.Font("Verdana", 9.0!, System.Drawing.FontStyle.Regular, System.Drawing.GraphicsUnit.Point, CType(0, Byte))
        Me.txtVhold.Location = New System.Drawing.Point(105, 121)
        Me.txtVhold.Name = "txtVhold"
        Me.txtVhold.Size = New System.Drawing.Size(64, 22)
        Me.txtVhold.TabIndex = 24
        Me.txtVhold.Text = "-80"
        '
        'Label18
        '
        Me.Label18.AutoSize = True
        Me.Label18.Font = New System.Drawing.Font("Verdana", 9.0!, System.Drawing.FontStyle.Regular, System.Drawing.GraphicsUnit.Point, CType(0, Byte))
        Me.Label18.Location = New System.Drawing.Point(85, 91)
        Me.Label18.Name = "Label18"
        Me.Label18.Size = New System.Drawing.Size(17, 14)
        Me.Label18.TabIndex = 24
        Me.Label18.Text = "~"
        '
        'TxtOffTime
        '
        Me.TxtOffTime.Font = New System.Drawing.Font("Verdana", 9.0!, System.Drawing.FontStyle.Regular, System.Drawing.GraphicsUnit.Point, CType(0, Byte))
        Me.TxtOffTime.Location = New System.Drawing.Point(107, 83)
        Me.TxtOffTime.Name = "TxtOffTime"
        Me.TxtOffTime.Size = New System.Drawing.Size(50, 22)
        Me.TxtOffTime.TabIndex = 18
        Me.TxtOffTime.Text = "5000"
        Me.TxtOffTime.TextAlign = System.Windows.Forms.HorizontalAlignment.Right
        '
        'TxtOnTime
        '
        Me.TxtOnTime.Font = New System.Drawing.Font("Verdana", 9.0!, System.Drawing.FontStyle.Regular, System.Drawing.GraphicsUnit.Point, CType(0, Byte))
        Me.TxtOnTime.Location = New System.Drawing.Point(30, 83)
        Me.TxtOnTime.Name = "TxtOnTime"
        Me.TxtOnTime.Size = New System.Drawing.Size(51, 22)
        Me.TxtOnTime.TabIndex = 17
        Me.TxtOnTime.Text = "100"
        Me.TxtOnTime.TextAlign = System.Windows.Forms.HorizontalAlignment.Right
        '
        'Label17
        '
        Me.Label17.AutoSize = True
        Me.Label17.Font = New System.Drawing.Font("Verdana", 9.0!, System.Drawing.FontStyle.Regular, System.Drawing.GraphicsUnit.Point, CType(0, Byte))
        Me.Label17.Location = New System.Drawing.Point(110, 68)
        Me.Label17.Name = "Label17"
        Me.Label17.Size = New System.Drawing.Size(57, 14)
        Me.Label17.TabIndex = 16
        Me.Label17.Text = "Off (ms)"
        '
        'Label7
        '
        Me.Label7.AutoSize = True
        Me.Label7.Font = New System.Drawing.Font("Verdana", 9.0!, System.Drawing.FontStyle.Regular, System.Drawing.GraphicsUnit.Point, CType(0, Byte))
        Me.Label7.Location = New System.Drawing.Point(3, 68)
        Me.Label7.Name = "Label7"
        Me.Label7.Size = New System.Drawing.Size(92, 14)
        Me.Label7.TabIndex = 15
        Me.Label7.Text = "test pulse On"
        '
        'GroupBox2
        '
        Me.GroupBox2.BackColor = System.Drawing.Color.FromArgb(CType(CType(222, Byte), Integer), CType(CType(255, Byte), Integer), CType(CType(255, Byte), Integer))
        Me.GroupBox2.Controls.Add(Me.RadioButton2)
        Me.GroupBox2.Controls.Add(Me.RBWrite)
        Me.GroupBox2.Location = New System.Drawing.Point(3, 53)
        Me.GroupBox2.Name = "GroupBox2"
        Me.GroupBox2.Size = New System.Drawing.Size(177, 69)
        Me.GroupBox2.TabIndex = 61
        Me.GroupBox2.TabStop = False
        Me.GroupBox2.Text = "Save"
        '
        'RadioButton2
        '
        Me.RadioButton2.AutoSize = True
        Me.RadioButton2.Checked = True
        Me.RadioButton2.Location = New System.Drawing.Point(6, 40)
        Me.RadioButton2.Name = "RadioButton2"
        Me.RadioButton2.Size = New System.Drawing.Size(87, 16)
        Me.RadioButton2.TabIndex = 19
        Me.RadioButton2.TabStop = True
        Me.RadioButton2.Text = "Do not Write"
        Me.RadioButton2.UseVisualStyleBackColor = True
        '
        'RBWrite
        '
        Me.RBWrite.AutoSize = True
        Me.RBWrite.Location = New System.Drawing.Point(6, 18)
        Me.RBWrite.Name = "RBWrite"
        Me.RBWrite.Size = New System.Drawing.Size(96, 16)
        Me.RBWrite.TabIndex = 18
        Me.RBWrite.Text = "Write CSV file"
        Me.RBWrite.UseVisualStyleBackColor = True
        '
        'PBINaL
        '
        Me.PBINaL.BackColor = System.Drawing.Color.White
        Me.PBINaL.Location = New System.Drawing.Point(199, 224)
        Me.PBINaL.Name = "PBINaL"
        Me.PBINaL.Size = New System.Drawing.Size(650, 212)
        Me.PBINaL.TabIndex = 60
        Me.PBINaL.TabStop = False
        '
        'pbIm
        '
        Me.pbIm.BackColor = System.Drawing.Color.White
        Me.pbIm.Location = New System.Drawing.Point(199, 860)
        Me.pbIm.Name = "pbIm"
        Me.pbIm.Size = New System.Drawing.Size(650, 42)
        Me.pbIm.TabIndex = 59
        Me.pbIm.TabStop = False
        '
        'pbVmpulse
        '
        Me.pbVmpulse.BackColor = System.Drawing.Color.White
        Me.pbVmpulse.Location = New System.Drawing.Point(199, 8)
        Me.pbVmpulse.Name = "pbVmpulse"
        Me.pbVmpulse.Size = New System.Drawing.Size(650, 216)
        Me.pbVmpulse.TabIndex = 58
        Me.pbVmpulse.TabStop = False
        '
        'BEnd
        '
        Me.BEnd.BackColor = System.Drawing.Color.White
        Me.BEnd.Font = New System.Drawing.Font("Verdana", 15.75!, System.Drawing.FontStyle.Regular, System.Drawing.GraphicsUnit.Point, CType(0, Byte))
        Me.BEnd.ForeColor = System.Drawing.Color.Blue
        Me.BEnd.Location = New System.Drawing.Point(100, 5)
        Me.BEnd.Name = "BEnd"
        Me.BEnd.Size = New System.Drawing.Size(73, 43)
        Me.BEnd.TabIndex = 57
        Me.BEnd.Text = "End"
        Me.BEnd.UseVisualStyleBackColor = False
        '
        'cbStart
        '
        Me.cbStart.BackColor = System.Drawing.Color.White
        Me.cbStart.Font = New System.Drawing.Font("Verdana", 15.75!, System.Drawing.FontStyle.Regular, System.Drawing.GraphicsUnit.Point, CType(0, Byte))
        Me.cbStart.ForeColor = System.Drawing.Color.Red
        Me.cbStart.Location = New System.Drawing.Point(18, 5)
        Me.cbStart.Name = "cbStart"
        Me.cbStart.Size = New System.Drawing.Size(75, 43)
        Me.cbStart.TabIndex = 56
        Me.cbStart.Text = "Start"
        Me.cbStart.UseVisualStyleBackColor = False
        '
        'pbIVcurve
        '
        Me.pbIVcurve.BackColor = System.Drawing.Color.White
        Me.pbIVcurve.Location = New System.Drawing.Point(890, 8)
        Me.pbIVcurve.Name = "pbIVcurve"
        Me.pbIVcurve.Size = New System.Drawing.Size(650, 548)
        Me.pbIVcurve.TabIndex = 80
        Me.pbIVcurve.TabStop = False
        '
        'Label6
        '
        Me.Label6.AutoSize = True
        Me.Label6.BackColor = System.Drawing.Color.White
        Me.Label6.Font = New System.Drawing.Font("Verdana", 18.0!, System.Drawing.FontStyle.Regular, System.Drawing.GraphicsUnit.Point, CType(0, Byte))
        Me.Label6.Location = New System.Drawing.Point(894, 8)
        Me.Label6.Name = "Label6"
        Me.Label6.Size = New System.Drawing.Size(32, 29)
        Me.Label6.TabIndex = 81
        Me.Label6.Text = "D"
        '
        'Label14
        '
        Me.Label14.AutoSize = True
        Me.Label14.BackColor = System.Drawing.Color.White
        Me.Label14.Font = New System.Drawing.Font("Verdana", 12.0!, System.Drawing.FontStyle.Regular, System.Drawing.GraphicsUnit.Point, CType(0, Byte))
        Me.Label14.Location = New System.Drawing.Point(1185, 5)
        Me.Label14.Name = "Label14"
        Me.Label14.Size = New System.Drawing.Size(194, 18)
        Me.Label14.TabIndex = 82
        Me.Label14.Text = "I-V curve (pA/pF - Vm)"
        '
        'TextBox1
        '
        Me.TextBox1.Font = New System.Drawing.Font("Verdana", 9.0!, System.Drawing.FontStyle.Regular, System.Drawing.GraphicsUnit.Point, CType(0, Byte))
        Me.TextBox1.Location = New System.Drawing.Point(194, 908)
        Me.TextBox1.Name = "TextBox1"
        Me.TextBox1.Size = New System.Drawing.Size(1346, 22)
        Me.TextBox1.TabIndex = 83
        '
        'Label16
        '
        Me.Label16.AutoSize = True
        Me.Label16.BackColor = System.Drawing.Color.White
        Me.Label16.Font = New System.Drawing.Font("Verdana", 12.0!, System.Drawing.FontStyle.Regular, System.Drawing.GraphicsUnit.Point, CType(0, Byte))
        Me.Label16.Location = New System.Drawing.Point(734, 859)
        Me.Label16.Name = "Label16"
        Me.Label16.Size = New System.Drawing.Size(89, 18)
        Me.Label16.TabIndex = 84
        Me.Label16.Text = "time (ms)"
        '
        'pbICaL
        '
        Me.pbICaL.BackColor = System.Drawing.Color.White
        Me.pbICaL.Location = New System.Drawing.Point(199, 436)
        Me.pbICaL.Name = "pbICaL"
        Me.pbICaL.Size = New System.Drawing.Size(650, 424)
        Me.pbICaL.TabIndex = 85
        Me.pbICaL.TabStop = False
        '
        'Label25
        '
        Me.Label25.AutoSize = True
        Me.Label25.BackColor = System.Drawing.Color.White
        Me.Label25.Font = New System.Drawing.Font("Verdana", 18.0!, System.Drawing.FontStyle.Regular, System.Drawing.GraphicsUnit.Point, CType(0, Byte))
        Me.Label25.Location = New System.Drawing.Point(194, 226)
        Me.Label25.Name = "Label25"
        Me.Label25.Size = New System.Drawing.Size(29, 29)
        Me.Label25.TabIndex = 86
        Me.Label25.Text = "B"
        '
        'Label26
        '
        Me.Label26.AutoSize = True
        Me.Label26.BackColor = System.Drawing.Color.White
        Me.Label26.Font = New System.Drawing.Font("Verdana", 12.0!, System.Drawing.FontStyle.Regular, System.Drawing.GraphicsUnit.Point, CType(0, Byte))
        Me.Label26.Location = New System.Drawing.Point(479, 427)
        Me.Label26.Name = "Label26"
        Me.Label26.Size = New System.Drawing.Size(112, 18)
        Me.Label26.TabIndex = 87
        Me.Label26.Text = "ICaL (pA/pF)"
        '
        'Label27
        '
        Me.Label27.AutoSize = True
        Me.Label27.BackColor = System.Drawing.Color.White
        Me.Label27.Font = New System.Drawing.Font("Verdana", 12.0!, System.Drawing.FontStyle.Regular, System.Drawing.GraphicsUnit.Point, CType(0, Byte))
        Me.Label27.Location = New System.Drawing.Point(734, 226)
        Me.Label27.Name = "Label27"
        Me.Label27.Size = New System.Drawing.Size(89, 18)
        Me.Label27.TabIndex = 88
        Me.Label27.Text = "time (ms)"
        '
        'Label28
        '
        Me.Label28.AutoSize = True
        Me.Label28.BackColor = System.Drawing.Color.White
        Me.Label28.Font = New System.Drawing.Font("Verdana", 12.0!, System.Drawing.FontStyle.Regular, System.Drawing.GraphicsUnit.Point, CType(0, Byte))
        Me.Label28.Location = New System.Drawing.Point(479, 5)
        Me.Label28.Name = "Label28"
        Me.Label28.Size = New System.Drawing.Size(80, 18)
        Me.Label28.TabIndex = 89
        Me.Label28.Text = "Vm (mV)"
        '
        'Label31
        '
        Me.Label31.AutoSize = True
        Me.Label31.Font = New System.Drawing.Font("Verdana", 9.0!, System.Drawing.FontStyle.Regular, System.Drawing.GraphicsUnit.Point, CType(0, Byte))
        Me.Label31.Location = New System.Drawing.Point(102, 587)
        Me.Label31.Name = "Label31"
        Me.Label31.Size = New System.Drawing.Size(31, 14)
        Me.Label31.TabIndex = 97
        Me.Label31.Text = "row"
        '
        'txtRow
        '
        Me.txtRow.Font = New System.Drawing.Font("Verdana", 9.0!, System.Drawing.FontStyle.Regular, System.Drawing.GraphicsUnit.Point, CType(0, Byte))
        Me.txtRow.Location = New System.Drawing.Point(136, 584)
        Me.txtRow.Name = "txtRow"
        Me.txtRow.Size = New System.Drawing.Size(57, 22)
        Me.txtRow.TabIndex = 96
        Me.txtRow.Text = "1"
        '
        'Label32
        '
        Me.Label32.AutoSize = True
        Me.Label32.Font = New System.Drawing.Font("Verdana", 9.0!, System.Drawing.FontStyle.Regular, System.Drawing.GraphicsUnit.Point, CType(0, Byte))
        Me.Label32.Location = New System.Drawing.Point(11, 587)
        Me.Label32.Name = "Label32"
        Me.Label32.Size = New System.Drawing.Size(24, 14)
        Me.Label32.TabIndex = 95
        Me.Label32.Text = "col"
        '
        'txtCol
        '
        Me.txtCol.Font = New System.Drawing.Font("Verdana", 9.0!, System.Drawing.FontStyle.Regular, System.Drawing.GraphicsUnit.Point, CType(0, Byte))
        Me.txtCol.Location = New System.Drawing.Point(44, 584)
        Me.txtCol.Name = "txtCol"
        Me.txtCol.Size = New System.Drawing.Size(56, 22)
        Me.txtCol.TabIndex = 94
        Me.txtCol.Text = "1"
        '
        'txtIsINaL
        '
        Me.txtIsINaL.Font = New System.Drawing.Font("Verdana", 9.0!, System.Drawing.FontStyle.Regular, System.Drawing.GraphicsUnit.Point, CType(0, Byte))
        Me.txtIsINaL.Location = New System.Drawing.Point(80, 18)
        Me.txtIsINaL.Name = "txtIsINaL"
        Me.txtIsINaL.Size = New System.Drawing.Size(108, 22)
        Me.txtIsINaL.TabIndex = 98
        Me.txtIsINaL.Text = "1"
        '
        'Label29
        '
        Me.Label29.AutoSize = True
        Me.Label29.Font = New System.Drawing.Font("Verdana", 9.0!, System.Drawing.FontStyle.Regular, System.Drawing.GraphicsUnit.Point, CType(0, Byte))
        Me.Label29.Location = New System.Drawing.Point(10, 21)
        Me.Label29.Name = "Label29"
        Me.Label29.Size = New System.Drawing.Size(56, 14)
        Me.Label29.TabIndex = 99
        Me.Label29.Text = "Is_INaL"
        '
        'GroupBox1
        '
        Me.GroupBox1.BackColor = System.Drawing.Color.FromArgb(CType(CType(255, Byte), Integer), CType(CType(255, Byte), Integer), CType(CType(192, Byte), Integer))
        Me.GroupBox1.Controls.Add(Me.chkCurrents)
        Me.GroupBox1.Controls.Add(Me.chkwoICaL)
        Me.GroupBox1.Controls.Add(Me.txtIsINaL)
        Me.GroupBox1.Controls.Add(Me.Label29)
        Me.GroupBox1.ForeColor = System.Drawing.Color.Black
        Me.GroupBox1.Location = New System.Drawing.Point(5, 378)
        Me.GroupBox1.Name = "GroupBox1"
        Me.GroupBox1.Size = New System.Drawing.Size(191, 200)
        Me.GroupBox1.TabIndex = 108
        Me.GroupBox1.TabStop = False
        Me.GroupBox1.Text = "measurements"
        '
        'chkCurrents
        '
        Me.chkCurrents.AutoSize = True
        Me.chkCurrents.Font = New System.Drawing.Font("Verdana", 9.75!, System.Drawing.FontStyle.Regular, System.Drawing.GraphicsUnit.Point, CType(0, Byte))
        Me.chkCurrents.Location = New System.Drawing.Point(13, 82)
        Me.chkCurrents.Name = "chkCurrents"
        Me.chkCurrents.Size = New System.Drawing.Size(180, 20)
        Me.chkCurrents.TabIndex = 102
        Me.chkCurrents.Text = "Plot Individual Currents"
        Me.chkCurrents.UseVisualStyleBackColor = True
        '
        'chkwoICaL
        '
        Me.chkwoICaL.AutoSize = True
        Me.chkwoICaL.Checked = True
        Me.chkwoICaL.CheckState = System.Windows.Forms.CheckState.Checked
        Me.chkwoICaL.Font = New System.Drawing.Font("Verdana", 9.75!, System.Drawing.FontStyle.Regular, System.Drawing.GraphicsUnit.Point, CType(0, Byte))
        Me.chkwoICaL.Location = New System.Drawing.Point(13, 56)
        Me.chkwoICaL.Name = "chkwoICaL"
        Me.chkwoICaL.Size = New System.Drawing.Size(111, 20)
        Me.chkwoICaL.TabIndex = 100
        Me.chkwoICaL.Text = "without ICaL"
        Me.chkwoICaL.UseVisualStyleBackColor = True
        '
        'pbpOpen
        '
        Me.pbpOpen.BackColor = System.Drawing.Color.White
        Me.pbpOpen.Location = New System.Drawing.Point(890, 536)
        Me.pbpOpen.Name = "pbpOpen"
        Me.pbpOpen.Size = New System.Drawing.Size(650, 375)
        Me.pbpOpen.TabIndex = 109
        Me.pbpOpen.TabStop = False
        '
        'Label12
        '
        Me.Label12.AutoSize = True
        Me.Label12.BackColor = System.Drawing.Color.White
        Me.Label12.Font = New System.Drawing.Font("Verdana", 12.0!, System.Drawing.FontStyle.Regular, System.Drawing.GraphicsUnit.Point, CType(0, Byte))
        Me.Label12.Location = New System.Drawing.Point(1424, 547)
        Me.Label12.Name = "Label12"
        Me.Label12.Size = New System.Drawing.Size(116, 18)
        Me.Label12.TabIndex = 110
        Me.Label12.Text = "Voltage (mV)"
        '
        'Form1
        '
        Me.AutoScaleDimensions = New System.Drawing.SizeF(6.0!, 12.0!)
        Me.AutoScaleMode = System.Windows.Forms.AutoScaleMode.Font
        Me.ClientSize = New System.Drawing.Size(1555, 954)
        Me.Controls.Add(Me.Label12)
        Me.Controls.Add(Me.GroupBox1)
        Me.Controls.Add(Me.Label31)
        Me.Controls.Add(Me.txtRow)
        Me.Controls.Add(Me.Label32)
        Me.Controls.Add(Me.txtCol)
        Me.Controls.Add(Me.Label28)
        Me.Controls.Add(Me.Label27)
        Me.Controls.Add(Me.Label26)
        Me.Controls.Add(Me.Label25)
        Me.Controls.Add(Me.Label16)
        Me.Controls.Add(Me.Label14)
        Me.Controls.Add(Me.Label6)
        Me.Controls.Add(Me.pbIVcurve)
        Me.Controls.Add(Me.Label13)
        Me.Controls.Add(Me.Label11)
        Me.Controls.Add(Me.Label10)
        Me.Controls.Add(Me.Label9)
        Me.Controls.Add(Me.Label3)
        Me.Controls.Add(Me.Label2)
        Me.Controls.Add(Me.Label1)
        Me.Controls.Add(Me.txtIs)
        Me.Controls.Add(Me.GroupBox2)
        Me.Controls.Add(Me.pbIm)
        Me.Controls.Add(Me.BEnd)
        Me.Controls.Add(Me.cbStart)
        Me.Controls.Add(Me.pbICaL)
        Me.Controls.Add(Me.PBINaL)
        Me.Controls.Add(Me.pbVmpulse)
        Me.Controls.Add(Me.pbpOpen)
        Me.Controls.Add(Me.TextBox1)
        Me.Name = "Form1"
        Me.Text = "Form1"
        Me.txtIs.ResumeLayout(False)
        Me.txtIs.PerformLayout()
        Me.GroupBox2.ResumeLayout(False)
        Me.GroupBox2.PerformLayout()
        CType(Me.PBINaL, System.ComponentModel.ISupportInitialize).EndInit()
        CType(Me.pbIm, System.ComponentModel.ISupportInitialize).EndInit()
        CType(Me.pbVmpulse, System.ComponentModel.ISupportInitialize).EndInit()
        CType(Me.pbIVcurve, System.ComponentModel.ISupportInitialize).EndInit()
        CType(Me.pbICaL, System.ComponentModel.ISupportInitialize).EndInit()
        Me.GroupBox1.ResumeLayout(False)
        Me.GroupBox1.PerformLayout()
        CType(Me.pbpOpen, System.ComponentModel.ISupportInitialize).EndInit()
        Me.ResumeLayout(False)
        Me.PerformLayout()

    End Sub
    Friend WithEvents Label13 As System.Windows.Forms.Label
    Friend WithEvents Label11 As System.Windows.Forms.Label
    Friend WithEvents Label10 As System.Windows.Forms.Label
    Friend WithEvents Label9 As System.Windows.Forms.Label
    Friend WithEvents Label3 As System.Windows.Forms.Label
    Friend WithEvents Label2 As System.Windows.Forms.Label
    Friend WithEvents Label1 As System.Windows.Forms.Label
    Friend WithEvents txtIs As System.Windows.Forms.GroupBox
    Friend WithEvents Label4 As System.Windows.Forms.Label
    Friend WithEvents txtClampOff As System.Windows.Forms.TextBox
    Friend WithEvents txtClampOn As System.Windows.Forms.TextBox
    Friend WithEvents Label5 As System.Windows.Forms.Label
    Friend WithEvents Label8 As System.Windows.Forms.Label
    Friend WithEvents Label24 As System.Windows.Forms.Label
    Friend WithEvents txtVtest As System.Windows.Forms.TextBox
    Friend WithEvents Label23 As System.Windows.Forms.Label
    Friend WithEvents txtVhold As System.Windows.Forms.TextBox
    Friend WithEvents Label18 As System.Windows.Forms.Label
    Friend WithEvents TxtOffTime As System.Windows.Forms.TextBox
    Friend WithEvents TxtOnTime As System.Windows.Forms.TextBox
    Friend WithEvents Label17 As System.Windows.Forms.Label
    Friend WithEvents Label7 As System.Windows.Forms.Label
    Friend WithEvents GroupBox2 As System.Windows.Forms.GroupBox
    Friend WithEvents RadioButton2 As System.Windows.Forms.RadioButton
    Friend WithEvents RBWrite As System.Windows.Forms.RadioButton
    Friend WithEvents PBINaL As System.Windows.Forms.PictureBox
    Friend WithEvents pbIm As System.Windows.Forms.PictureBox
    Friend WithEvents pbVmpulse As System.Windows.Forms.PictureBox
    Friend WithEvents BEnd As System.Windows.Forms.Button
    Friend WithEvents cbStart As System.Windows.Forms.Button
    Friend WithEvents pbIVcurve As System.Windows.Forms.PictureBox
    Friend WithEvents Label6 As System.Windows.Forms.Label
    Friend WithEvents Label14 As System.Windows.Forms.Label
    Friend WithEvents Label15 As System.Windows.Forms.Label
    Friend WithEvents txtIctr As System.Windows.Forms.TextBox
    Friend WithEvents TextBox1 As System.Windows.Forms.TextBox
    Friend WithEvents Label16 As System.Windows.Forms.Label
    Friend WithEvents pbICaL As System.Windows.Forms.PictureBox
    Friend WithEvents Label25 As System.Windows.Forms.Label
    Friend WithEvents Label26 As System.Windows.Forms.Label
    Friend WithEvents Label27 As System.Windows.Forms.Label
    Friend WithEvents Label28 As System.Windows.Forms.Label
    Friend WithEvents Label31 As System.Windows.Forms.Label
    Friend WithEvents txtRow As System.Windows.Forms.TextBox
    Friend WithEvents Label32 As System.Windows.Forms.Label
    Friend WithEvents txtCol As System.Windows.Forms.TextBox
    Friend WithEvents txtIsINaL As System.Windows.Forms.TextBox
    Friend WithEvents Label29 As System.Windows.Forms.Label
    Friend WithEvents GroupBox1 As System.Windows.Forms.GroupBox
    Friend WithEvents TextBox2 As System.Windows.Forms.TextBox
    Friend WithEvents pbpOpen As System.Windows.Forms.PictureBox
    Friend WithEvents chkwoICaL As CheckBox
    Friend WithEvents Label12 As Label
    Friend WithEvents chkCurrents As CheckBox
End Class
