# Supplementary material for: Ionic Mechanisms of Propagated Repolarization in a One-Dimensional Strand of Human Ventricular Myocyte Model
Source: Int J Mol Sci. 2023 Oct 19;24(20):15378. doi: 10.3390/ijms242015378 (PMC10607672; doi:10.3390/ijms242015378)
Supplement: Supplementary file 1 [file ijms-24-15378-s001.zip › I-Vcurve230929/ActionPotential11/obj/x86/Debug/ActionPotential11.vbproj.FileListAbsolute.txt]

C:\Users\Fuji-5\AppData\Local\Temporary Projects\ActionPotential11\bin\Debug\ActionPotential11.exe
C:\Users\Fuji-5\AppData\Local\Temporary Projects\ActionPotential11\bin\Debug\ActionPotential11.pdb
C:\Users\Fuji-5\AppData\Local\Temporary Projects\ActionPotential11\bin\Debug\ActionPotential11.xml
C:\Users\Fuji-5\AppData\Local\Temporary Projects\ActionPotential11\obj\x86\Debug\ActionPotential11.Form1.resources
C:\Users\Fuji-5\AppData\Local\Temporary Projects\ActionPotential11\obj\x86\Debug\ActionPotential11.Resources.resources
C:\Users\Fuji-5\AppData\Local\Temporary Projects\ActionPotential11\obj\x86\Debug\ActionPotential11.vbproj.GenerateResource.Cache
C:\Users\Fuji-5\AppData\Local\Temporary Projects\ActionPotential11\obj\x86\Debug\ActionPotential11.exe
C:\Users\Fuji-5\AppData\Local\Temporary Projects\ActionPotential11\obj\x86\Debug\ActionPotential11.xml
C:\Users\Fuji-5\AppData\Local\Temporary Projects\ActionPotential11\obj\x86\Debug\ActionPotential11.pdb
C:\Users\Fuji-5\Documents\教育\平成27年度教育\２０１６実習課題セット160613\第8回実習セット-全細胞Vクランプ\ActionPotential11\ActionPotential11\obj\x86\Debug\ActionPotential11.exe
C:\Users\Fuji-5\Documents\教育\平成27年度教育\２０１６実習課題セット160613\第8回実習セット-全細胞Vクランプ\ActionPotential11\ActionPotential11\obj\x86\Debug\ActionPotential11.xml
C:\Users\Fuji-5\Documents\教育\平成27年度教育\２０１６実習課題セット160613\第8回実習セット-全細胞Vクランプ\ActionPotential11\ActionPotential11\obj\x86\Debug\ActionPotential11.pdb
C:\Users\Fuji-5\Documents\教育\平成27年度教育\２０１６実習課題セット160613\第8回実習セット-全細胞Vクランプ\ActionPotential11\ActionPotential11\bin\Debug\ActionPotential11.exe
C:\Users\Fuji-5\Documents\教育\平成27年度教育\２０１６実習課題セット160613\第8回実習セット-全細胞Vクランプ\ActionPotential11\ActionPotential11\bin\Debug\ActionPotential11.pdb
C:\Users\Fuji-5\Documents\教育\平成27年度教育\２０１６実習課題セット160613\第8回実習セット-全細胞Vクランプ\ActionPotential11\ActionPotential11\bin\Debug\ActionPotential11.xml
C:\Users\Fuji-5\Documents\教育\平成27年度教育\２０１６実習課題セット160613\第8回実習セット-全細胞Vクランプ\ActionPotential11\ActionPotential11\obj\x86\Debug\ActionPotential11.Form1.resources
C:\Users\Fuji-5\Documents\教育\平成27年度教育\２０１６実習課題セット160613\第8回実習セット-全細胞Vクランプ\ActionPotential11\ActionPotential11\obj\x86\Debug\ActionPotential11.Resources.resources
C:\Users\Fuji-5\Documents\教育\平成27年度教育\２０１６実習課題セット160613\第8回実習セット-全細胞Vクランプ\ActionPotential11\ActionPotential11\obj\x86\Debug\ActionPotential11.vbproj.GenerateResource.Cache
C:\Users\Fuji-5\Documents\教育\平成27年度教育\２０１６実習課題セット160613\第8回実習セット-全細胞Vクランプ\ActionPotential10\ActionPotential11\obj\x86\Debug\ActionPotential11.exe
C:\Users\Fuji-5\Documents\教育\平成27年度教育\２０１６実習課題セット160613\第8回実習セット-全細胞Vクランプ\ActionPotential10\ActionPotential11\obj\x86\Debug\ActionPotential11.xml
C:\Users\Fuji-5\Documents\教育\平成27年度教育\２０１６実習課題セット160613\第8回実習セット-全細胞Vクランプ\ActionPotential10\ActionPotential11\obj\x86\Debug\ActionPotential11.pdb
C:\Users\Fuji-5\Documents\教育\平成27年度教育\２０１６実習課題セット160613\第8回実習セット-全細胞Vクランプ\ActionPotential10\ActionPotential11\bin\Debug\ActionPotential11.exe
C:\Users\Fuji-5\Documents\教育\平成27年度教育\２０１６実習課題セット160613\第8回実習セット-全細胞Vクランプ\ActionPotential10\ActionPotential11\bin\Debug\ActionPotential11.pdb
C:\Users\Fuji-5\Documents\教育\平成27年度教育\２０１６実習課題セット160613\第8回実習セット-全細胞Vクランプ\ActionPotential10\ActionPotential11\bin\Debug\ActionPotential11.xml
C:\Users\Fuji-5\Documents\教育\平成27年度教育\２０１６実習課題セット160613\第8回実習セット-全細胞Vクランプ\ActionPotential10\ActionPotential11\obj\x86\Debug\ActionPotential11.Form1.resources
C:\Users\Fuji-5\Documents\教育\平成27年度教育\２０１６実習課題セット160613\第8回実習セット-全細胞Vクランプ\ActionPotential10\ActionPotential11\obj\x86\Debug\ActionPotential11.Resources.resources
C:\Users\Fuji-5\Documents\教育\平成27年度教育\２０１６実習課題セット160613\第8回実習セット-全細胞Vクランプ\ActionPotential10\ActionPotential11\obj\x86\Debug\ActionPotential11.vbproj.GenerateResource.Cache
C:\Users\Fuji-5\Documents\教育\平成27年度教育\２０１６実習課題セットe-Heart原稿１\第8回実習課題セット-全細胞Vクランプ\ActionPotential10\ActionPotential11\obj\x86\Debug\ActionPotential11.exe
C:\Users\Fuji-5\Documents\教育\平成27年度教育\２０１６実習課題セットe-Heart原稿１\第8回実習課題セット-全細胞Vクランプ\ActionPotential10\ActionPotential11\obj\x86\Debug\ActionPotential11.xml
C:\Users\Fuji-5\Documents\教育\平成27年度教育\２０１６実習課題セットe-Heart原稿１\第8回実習課題セット-全細胞Vクランプ\ActionPotential10\ActionPotential11\obj\x86\Debug\ActionPotential11.pdb
C:\Users\Fuji-5\Documents\教育\平成27年度教育\２０１６実習課題セットe-Heart原稿１\第8回実習課題セット-全細胞Vクランプ\ActionPotential10\ActionPotential11\bin\Debug\ActionPotential11.exe
C:\Users\Fuji-5\Documents\教育\平成27年度教育\２０１６実習課題セットe-Heart原稿１\第8回実習課題セット-全細胞Vクランプ\ActionPotential10\ActionPotential11\bin\Debug\ActionPotential11.pdb
C:\Users\Fuji-5\Documents\教育\平成27年度教育\２０１６実習課題セットe-Heart原稿１\第8回実習課題セット-全細胞Vクランプ\ActionPotential10\ActionPotential11\bin\Debug\ActionPotential11.xml
C:\Users\Fuji-5\Documents\教育\平成27年度教育\２０１６実習課題セットe-Heart原稿１\第8回実習課題セット-全細胞Vクランプ\ActionPotential10\ActionPotential11\obj\x86\Debug\ActionPotential11.Form1.resources
C:\Users\Fuji-5\Documents\教育\平成27年度教育\２０１６実習課題セットe-Heart原稿１\第8回実習課題セット-全細胞Vクランプ\ActionPotential10\ActionPotential11\obj\x86\Debug\ActionPotential11.Resources.resources
C:\Users\Fuji-5\Documents\教育\平成27年度教育\２０１６実習課題セットe-Heart原稿１\第8回実習課題セット-全細胞Vクランプ\ActionPotential10\ActionPotential11\obj\x86\Debug\ActionPotential11.vbproj.GenerateResource.Cache
C:\Users\Fuji-5\Documents\教育\平成27年度教育\２０１６実習課題セットe-Heart原稿2\第8回実習課題セット-全細胞Vクランプ\ActionPotential10\ActionPotential11\obj\x86\Debug\ActionPotential11.exe
C:\Users\Fuji-5\Documents\教育\平成27年度教育\２０１６実習課題セットe-Heart原稿2\第8回実習課題セット-全細胞Vクランプ\ActionPotential10\ActionPotential11\obj\x86\Debug\ActionPotential11.xml
C:\Users\Fuji-5\Documents\教育\平成27年度教育\２０１６実習課題セットe-Heart原稿2\第8回実習課題セット-全細胞Vクランプ\ActionPotential10\ActionPotential11\obj\x86\Debug\ActionPotential11.pdb
C:\Users\Fuji-5\Documents\教育\平成27年度教育\２０１６実習課題セットe-Heart原稿2\第8回実習課題セット-全細胞Vクランプ\ActionPotential10\ActionPotential11\bin\Debug\ActionPotential11.exe
C:\Users\Fuji-5\Documents\教育\平成27年度教育\２０１６実習課題セットe-Heart原稿2\第8回実習課題セット-全細胞Vクランプ\ActionPotential10\ActionPotential11\bin\Debug\ActionPotential11.pdb
C:\Users\Fuji-5\Documents\教育\平成27年度教育\２０１６実習課題セットe-Heart原稿2\第8回実習課題セット-全細胞Vクランプ\ActionPotential10\ActionPotential11\bin\Debug\ActionPotential11.xml
C:\Users\Fuji-5\Documents\教育\平成27年度教育\２０１６実習課題セットe-Heart原稿2\第8回実習課題セット-全細胞Vクランプ\ActionPotential10\ActionPotential11\obj\x86\Debug\ActionPotential11.Form1.resources
C:\Users\Fuji-5\Documents\教育\平成27年度教育\２０１６実習課題セットe-Heart原稿2\第8回実習課題セット-全細胞Vクランプ\ActionPotential10\ActionPotential11\obj\x86\Debug\ActionPotential11.Resources.resources
C:\Users\Fuji-5\Documents\教育\平成27年度教育\２０１６実習課題セットe-Heart原稿2\第8回実習課題セット-全細胞Vクランプ\ActionPotential10\ActionPotential11\obj\x86\Debug\ActionPotential11.vbproj.GenerateResource.Cache
C:\Users\Fuji-5\Documents\教育\平成27年度教育\２０１６実習課題セットe-Heart原稿2\第8回実習課題セットー全細胞膜電位固定実験\ActionPotential10\ActionPotential11\obj\x86\Debug\ActionPotential11.exe
C:\Users\Fuji-5\Documents\教育\平成27年度教育\２０１６実習課題セットe-Heart原稿2\第8回実習課題セットー全細胞膜電位固定実験\ActionPotential10\ActionPotential11\obj\x86\Debug\ActionPotential11.xml
C:\Users\Fuji-5\Documents\教育\平成27年度教育\２０１６実習課題セットe-Heart原稿2\第8回実習課題セットー全細胞膜電位固定実験\ActionPotential10\ActionPotential11\obj\x86\Debug\ActionPotential11.pdb
C:\Users\Fuji-1\Documents\FukuokaProject2212\再分極伝播NY\I-Vcurve230728\ActionPotential11\obj\x86\Debug\ActionPotential11.exe
C:\Users\Fuji-1\Documents\FukuokaProject2212\再分極伝播NY\I-Vcurve230728\ActionPotential11\obj\x86\Debug\ActionPotential11.xml
C:\Users\Fuji-1\Documents\FukuokaProject2212\再分極伝播NY\I-Vcurve230728\ActionPotential11\obj\x86\Debug\ActionPotential11.pdb
C:\Users\Fuji-1\Documents\FukuokaProject2212\再分極伝播NY\I-Vcurve230728\ActionPotential11\bin\Debug\ActionPotential11.exe
C:\Users\Fuji-1\Documents\FukuokaProject2212\再分極伝播NY\I-Vcurve230728\ActionPotential11\bin\Debug\ActionPotential11.pdb
C:\Users\Fuji-1\Documents\FukuokaProject2212\再分極伝播NY\I-Vcurve230728\ActionPotential11\bin\Debug\ActionPotential11.xml
C:\Users\Fuji-1\Documents\FukuokaProject2212\再分極伝播NY\I-Vcurve230728\ActionPotential11\obj\x86\Debug\ActionPotential11.Form1.resources
C:\Users\Fuji-1\Documents\FukuokaProject2212\再分極伝播NY\I-Vcurve230728\ActionPotential11\obj\x86\Debug\ActionPotential11.Resources.resources
C:\Users\Fuji-1\Documents\FukuokaProject2212\再分極伝播NY\I-Vcurve230728\ActionPotential11\obj\x86\Debug\ActionPotential11.vbproj.GenerateResource.Cache
