# Supplementary material for: Ionic Mechanisms of Propagated Repolarization in a One-Dimensional Strand of Human Ventricular Myocyte Model
Source: Int J Mol Sci. 2023 Oct 19;24(20):15378. doi: 10.3390/ijms242015378 (PMC10607672; doi:10.3390/ijms242015378)
Supplement: Supplementary file 1 [file ijms-24-15378-s001.zip › ReadMe.txt]

Supplementary Materials for equations of the hVC model, and program files coded in Visual Basic which were used for producing Figures. 

Figs. 1 and 2: APabolition230929 
Fig. 3: I-Vcurve230929
Fig. 4: RepolarizationPropagation230929
