# Supplementary material for: Ionic Mechanisms of Propagated Repolarization in a One-Dimensional Strand of Human Ventricular Myocyte Model
Source: Int J Mol Sci. 2023 Oct 19;24(20):15378. doi: 10.3390/ijms242015378 (PMC10607672; doi:10.3390/ijms242015378)
Supplement: Supplementary file 1 [file ijms-24-15378-s001.zip › RepolarizationPropagation230929/RepolarizationÄRû{/bin/Debug/RepolarizationÄRû{.xml]

<?xml version="1.0"?>
<doc>
<assembly>
<name>
Repolarization山本
</name>
</assembly>
<members>
<member name="T:Repolarization山本.My.Resources.Resources">
<summary>
  A strongly-typed resource class, for looking up localized strings, etc.
</summary>
</member>
<member name="P:Repolarization山本.My.Resources.Resources.ResourceManager">
<summary>
  Returns the cached ResourceManager instance used by this class.
</summary>
</member>
<member name="P:Repolarization山本.My.Resources.Resources.Culture">
<summary>
  Overrides the current thread's CurrentUICulture property for all
  resource lookups using this strongly typed resource class.
</summary>
</member>
<member name="T:Repolarization山本.CSVRW">
 <summary>
 CSVファイルへの書き込みと読み込みを
 </summary>
 <remarks></remarks>
</member>
<member name="F:Repolarization山本.CSVRW.SHIFT_JIS">
 <summary>
 テキストファイルのフォーマットを指定します。
 </summary>
</member>
<member name="F:Repolarization山本.CSVRW.FORMAT">
 <summary>
 数値のフォーマットを指定します。
 </summary>
 <remarks></remarks>
</member>
<member name="M:Repolarization山本.CSVRW.#ctor">
 <summary>
 コンストラクタを不可視にします。
 </summary>
</member>
<member name="M:Repolarization山本.CSVRW.CreateNewCsv(System.String,System.Double,System.Object,System.Int32,System.String[])">
 <summary>
 CSVファイルの新規作成を行います。
 </summary>
</member>
<member name="M:Repolarization山本.CSVRW.WriteCsvByFixedIntervals(System.String,System.Double,System.Object,System.Int32,System.Boolean,System.String[])">
 <summary>
 ファイル名を指定してdataArrayの内容を時系列を含めてCSVファイルに追記します。
 charttime = 0 のとき、ファイルを新規作成します。
 </summary>
</member>
<member name="M:Repolarization山本.CSVRW.WriteCsvByTime(System.String,System.Double,System.Object,System.Double,System.Boolean,System.String[])">
 <summary>
 ファイル名を指定してdataArrayの内容を時系列を含めてCSVファイルに追記します。
 charttime = 0 のとき、ファイルを新規作成します。
 </summary>
</member>
<member name="M:Repolarization山本.CSVRW.WriteCSVHeader(System.IO.StreamWriter,System.Object,System.String[])">
 <summary>
 CSVファイルのヘッダを出力します。
 </summary>
</member>
<member name="M:Repolarization山本.CSVRW.WriteCSVDataLine(System.IO.StreamWriter,System.Double,System.Object,System.String[])">
 <summary>
 CSVファイルのデータ1行を出力します。
 </summary>
</member>
<member name="M:Repolarization山本.CSVRW.ReadCSV(System.String,System.Object,System.String[])">
 <summary>
 CSVファイルを読み込み、値を代入します。
 </summary>
</member>
<member name="M:Repolarization山本.CSVRW.ReadCSV(System.String,System.Object[],System.String[])">
 <summary>
 CSVファイルを読み込み、値を配列に代入します。
 </summary>
</member>
<member name="M:Repolarization山本.CSVRW.SetValue(System.Reflection.FieldInfo,System.String,System.Object)">
 <summary>
 オブジェクトのフィールドへ値を代入します。
 </summary>
</member>
<member name="M:Repolarization山本.Graph2018.#ctor">
 <summary>
 Default instance of Graph
 </summary>
</member>
<member name="M:Repolarization山本.Graph2018.#ctor(System.Windows.Forms.PictureBox@,System.Double,System.Double,System.Double,System.Double)">
 <summary>
  Make instance of  Graph
 </summary>
</member>
<member name="M:Repolarization山本.Graph2018.Initialize(System.Double,System.Double,System.Double,System.Double,System.Boolean)">
 <summary>
 Initialize Graph
 </summary>
</member>
<member name="M:Repolarization山本.Graph2018.CreatePensArray(System.Drawing.Color[],System.Int32)">
 <summary>
 色の配列と太さを指定して Pen の配列を生成する関数です。PlotArea で使用します。
 </summary>
</member>
<member name="M:Repolarization山本.Graph2018.CreatePensArray(System.Drawing.Color[],System.Int32[])">
 <summary>
 色の配列と太さの配列を指定して Pen の配列を生成する関数です。PlotArea で使用します。
 </summary>
</member>
</members>
</doc>
