# Supplementary material for: Ionic Mechanisms of Propagated Repolarization in a One-Dimensional Strand of Human Ventricular Myocyte Model
Source: Int J Mol Sci. 2023 Oct 19;24(20):15378. doi: 10.3390/ijms242015378 (PMC10607672; doi:10.3390/ijms242015378)
Supplement: Supplementary file 1 [file ijms-24-15378-s001.zip › RepolarizationPropagation230929/RepolarizationÄRû{/Form1.Designer.vb]

<Global.Microsoft.VisualBasic.CompilerServices.DesignerGenerated()> _
Partial Class Form1
    Inherits System.Windows.Forms.Form

    'フォームがコンポーネントの一覧をクリーンアップするために dispose をオーバーライドします。
    <System.Diagnostics.DebuggerNonUserCode()> _
    Protected Overrides Sub Dispose(ByVal disposing As Boolean)
        Try
            If disposing AndAlso components IsNot Nothing Then
                components.Dispose()
            End If
        Finally
            MyBase.Dispose(disposing)
        End Try
    End Sub

    'Windows フォーム デザイナーで必要です。
    Private components As System.ComponentModel.IContainer

    'メモ: 以下のプロシージャは Windows フォーム デザイナーで必要です。
    'Windows フォーム デザイナーを使用して変更できます。  
    'コード エディターを使って変更しないでください。
    <System.Diagnostics.DebuggerStepThrough()> _
    Private Sub InitializeComponent()
        Dim resources As System.ComponentModel.ComponentResourceManager = New System.ComponentModel.ComponentResourceManager(GetType(Form1))
        Me.Label7 = New System.Windows.Forms.Label()
        Me.Label11 = New System.Windows.Forms.Label()
        Me.Label10 = New System.Windows.Forms.Label()
        Me.Label25 = New System.Windows.Forms.Label()
        Me.pbVo = New System.Windows.Forms.PictureBox()
        Me.Label4 = New System.Windows.Forms.Label()
        Me.pbCellVo = New System.Windows.Forms.PictureBox()
        Me.pbVm = New System.Windows.Forms.PictureBox()
        Me.pbCI = New System.Windows.Forms.PictureBox()
        Me.pbVoLine = New System.Windows.Forms.PictureBox()
        Me.Label41 = New System.Windows.Forms.Label()
        Me.GroupBox5 = New System.Windows.Forms.GroupBox()
        Me.txtI2_INaL = New System.Windows.Forms.TextBox()
        Me.txtscfIKATP = New System.Windows.Forms.TextBox()
        Me.Label34 = New System.Windows.Forms.Label()
        Me.Label44 = New System.Windows.Forms.Label()
        Me.txtIs_INaL = New System.Windows.Forms.TextBox()
        Me.Label33 = New System.Windows.Forms.Label()
        Me.txtscfINCX = New System.Windows.Forms.TextBox()
        Me.Label28 = New System.Windows.Forms.Label()
        Me.txtscfINaK = New System.Windows.Forms.TextBox()
        Me.Label8 = New System.Windows.Forms.Label()
        Me.txtscfIKs = New System.Windows.Forms.TextBox()
        Me.Label53 = New System.Windows.Forms.Label()
        Me.txtscfIKto = New System.Windows.Forms.TextBox()
        Me.txtscfI1I2 = New System.Windows.Forms.TextBox()
        Me.Label40 = New System.Windows.Forms.Label()
        Me.txtscfIKr = New System.Windows.Forms.TextBox()
        Me.Label52 = New System.Windows.Forms.Label()
        Me.Label51 = New System.Windows.Forms.Label()
        Me.txtscfIK1 = New System.Windows.Forms.TextBox()
        Me.txtscfICaL = New System.Windows.Forms.TextBox()
        Me.txtscfINa = New System.Windows.Forms.TextBox()
        Me.Label50 = New System.Windows.Forms.Label()
        Me.Label49 = New System.Windows.Forms.Label()
        Me.Label46 = New System.Windows.Forms.Label()
        Me.GroupBox6 = New System.Windows.Forms.GroupBox()
        Me.Label56 = New System.Windows.Forms.Label()
        Me.CheckBox1 = New System.Windows.Forms.CheckBox()
        Me.chkbNSC = New System.Windows.Forms.CheckBox()
        Me.chkNCX = New System.Windows.Forms.CheckBox()
        Me.chkKpl = New System.Windows.Forms.CheckBox()
        Me.chkNaK = New System.Windows.Forms.CheckBox()
        Me.chkK1 = New System.Windows.Forms.CheckBox()
        Me.chkICaL = New System.Windows.Forms.CheckBox()
        Me.chkINaL = New System.Windows.Forms.CheckBox()
        Me.chkIKr = New System.Windows.Forms.CheckBox()
        Me.ButtonEnd = New System.Windows.Forms.Button()
        Me.ButtonStart = New System.Windows.Forms.Button()
        Me.ButtonErace = New System.Windows.Forms.Button()
        Me.GroupBox3 = New System.Windows.Forms.GroupBox()
        Me.Label47 = New System.Windows.Forms.Label()
        Me.txtIapply = New System.Windows.Forms.TextBox()
        Me.txtGo = New System.Windows.Forms.TextBox()
        Me.Label29 = New System.Windows.Forms.Label()
        Me.txtATP = New System.Windows.Forms.TextBox()
        Me.Label13 = New System.Windows.Forms.Label()
        Me.txtFext = New System.Windows.Forms.TextBox()
        Me.Label1 = New System.Windows.Forms.Label()
        Me.Label2 = New System.Windows.Forms.Label()
        Me.txtGgap = New System.Windows.Forms.TextBox()
        Me.txtStimulus = New System.Windows.Forms.TextBox()
        Me.Label5 = New System.Windows.Forms.Label()
        Me.GroupBox2 = New System.Windows.Forms.GroupBox()
        Me.chkDefault = New System.Windows.Forms.CheckBox()
        Me.RadioButton2 = New System.Windows.Forms.RadioButton()
        Me.RBWrite = New System.Windows.Forms.RadioButton()
        Me.GroupBox4 = New System.Windows.Forms.GroupBox()
        Me.Label45 = New System.Windows.Forms.Label()
        Me.Label42 = New System.Windows.Forms.Label()
        Me.txtMeasOff = New System.Windows.Forms.TextBox()
        Me.txtMeasOn = New System.Windows.Forms.TextBox()
        Me.Label43 = New System.Windows.Forms.Label()
        Me.Label37 = New System.Windows.Forms.Label()
        Me.txtInterrupt = New System.Windows.Forms.TextBox()
        Me.Label18 = New System.Windows.Forms.Label()
        Me.txtPointB = New System.Windows.Forms.TextBox()
        Me.txtPointA = New System.Windows.Forms.TextBox()
        Me.Label19 = New System.Windows.Forms.Label()
        Me.rbHeun = New System.Windows.Forms.RadioButton()
        Me.rbEuler = New System.Windows.Forms.RadioButton()
        Me.chkAdt = New System.Windows.Forms.CheckBox()
        Me.pbprofileVm = New System.Windows.Forms.PictureBox()
        Me.Label9 = New System.Windows.Forms.Label()
        Me.Label12 = New System.Windows.Forms.Label()
        Me.Label14 = New System.Windows.Forms.Label()
        Me.Label17 = New System.Windows.Forms.Label()
        Me.Label20 = New System.Windows.Forms.Label()
        Me.Label21 = New System.Windows.Forms.Label()
        Me.Label22 = New System.Windows.Forms.Label()
        Me.Label23 = New System.Windows.Forms.Label()
        Me.txtDir = New System.Windows.Forms.TextBox()
        Me.Label24 = New System.Windows.Forms.Label()
        Me.Label30 = New System.Windows.Forms.Label()
        Me.Label31 = New System.Windows.Forms.Label()
        Me.GroupBox7 = New System.Windows.Forms.GroupBox()
        Me.txtNdata = New System.Windows.Forms.TextBox()
        Me.Label32 = New System.Windows.Forms.Label()
        Me.RtxtRate = New System.Windows.Forms.TextBox()
        Me.Label39 = New System.Windows.Forms.Label()
        Me.LtxtRate = New System.Windows.Forms.TextBox()
        Me.Label38 = New System.Windows.Forms.Label()
        Me.txtLcross = New System.Windows.Forms.TextBox()
        Me.Label35 = New System.Windows.Forms.Label()
        Me.txtRcross = New System.Windows.Forms.TextBox()
        Me.Label36 = New System.Windows.Forms.Label()
        Me.Label3 = New System.Windows.Forms.Label()
        Me.Label15 = New System.Windows.Forms.Label()
        Me.Label16 = New System.Windows.Forms.Label()
        Me.Label26 = New System.Windows.Forms.Label()
        Me.Label27 = New System.Windows.Forms.Label()
        Me.pbpO = New System.Windows.Forms.PictureBox()
        Me.Label48 = New System.Windows.Forms.Label()
        Me.Label54 = New System.Windows.Forms.Label()
        Me.Label55 = New System.Windows.Forms.Label()
        CType(Me.pbVo, System.ComponentModel.ISupportInitialize).BeginInit()
        CType(Me.pbCellVo, System.ComponentModel.ISupportInitialize).BeginInit()
        CType(Me.pbVm, System.ComponentModel.ISupportInitialize).BeginInit()
        CType(Me.pbCI, System.ComponentModel.ISupportInitialize).BeginInit()
        CType(Me.pbVoLine, System.ComponentModel.ISupportInitialize).BeginInit()
        Me.GroupBox5.SuspendLayout()
        Me.GroupBox6.SuspendLayout()
        Me.GroupBox3.SuspendLayout()
        Me.GroupBox2.SuspendLayout()
        Me.GroupBox4.SuspendLayout()
        CType(Me.pbprofileVm, System.ComponentModel.ISupportInitialize).BeginInit()
        Me.GroupBox7.SuspendLayout()
        CType(Me.pbpO, System.ComponentModel.ISupportInitialize).BeginInit()
        Me.SuspendLayout()
        '
        'Label7
        '
        Me.Label7.AutoSize = True
        Me.Label7.BackColor = System.Drawing.Color.White
        Me.Label7.Font = New System.Drawing.Font("Verdana", 9.75!, System.Drawing.FontStyle.Regular, System.Drawing.GraphicsUnit.Point, CType(0, Byte))
        Me.Label7.ForeColor = System.Drawing.Color.Black
        Me.Label7.Location = New System.Drawing.Point(194, 901)
        Me.Label7.Name = "Label7"
        Me.Label7.Size = New System.Drawing.Size(56, 16)
        Me.Label7.TabIndex = 619
        Me.Label7.Text = "Vo[mV]"
        '
        'Label11
        '
        Me.Label11.AutoSize = True
        Me.Label11.BackColor = System.Drawing.Color.White
        Me.Label11.Font = New System.Drawing.Font("Verdana", 9.75!, System.Drawing.FontStyle.Regular, System.Drawing.GraphicsUnit.Point, CType(0, Byte))
        Me.Label11.ForeColor = System.Drawing.Color.Black
        Me.Label11.Location = New System.Drawing.Point(1668, 358)
        Me.Label11.Name = "Label11"
        Me.Label11.Size = New System.Drawing.Size(58, 16)
        Me.Label11.TabIndex = 629
        Me.Label11.Text = "Cell No."
        '
        'Label10
        '
        Me.Label10.AutoSize = True
        Me.Label10.BackColor = System.Drawing.Color.White
        Me.Label10.Font = New System.Drawing.Font("Verdana", 9.75!, System.Drawing.FontStyle.Regular, System.Drawing.GraphicsUnit.Point, CType(0, Byte))
        Me.Label10.ForeColor = System.Drawing.Color.Black
        Me.Label10.Location = New System.Drawing.Point(1668, 523)
        Me.Label10.Name = "Label10"
        Me.Label10.Size = New System.Drawing.Size(58, 16)
        Me.Label10.TabIndex = 628
        Me.Label10.Text = "Cell No."
        '
        'Label25
        '
        Me.Label25.AutoSize = True
        Me.Label25.BackColor = System.Drawing.Color.White
        Me.Label25.Font = New System.Drawing.Font("Verdana", 12.0!, System.Drawing.FontStyle.Regular, System.Drawing.GraphicsUnit.Point, CType(0, Byte))
        Me.Label25.ForeColor = System.Drawing.Color.Black
        Me.Label25.Location = New System.Drawing.Point(1141, 542)
        Me.Label25.Name = "Label25"
        Me.Label25.Size = New System.Drawing.Size(147, 18)
        Me.Label25.TabIndex = 626
        Me.Label25.Text = "Current (pA / pF)"
        '
        'pbVo
        '
        Me.pbVo.BackColor = System.Drawing.SystemColors.ButtonHighlight
        Me.pbVo.InitialImage = CType(resources.GetObject("pbVo.InitialImage"), System.Drawing.Image)
        Me.pbVo.Location = New System.Drawing.Point(191, 358)
        Me.pbVo.Name = "pbVo"
        Me.pbVo.Size = New System.Drawing.Size(800, 540)
        Me.pbVo.TabIndex = 616
        Me.pbVo.TabStop = False
        '
        'Label4
        '
        Me.Label4.AutoSize = True
        Me.Label4.BackColor = System.Drawing.Color.White
        Me.Label4.Font = New System.Drawing.Font("Verdana", 12.0!, System.Drawing.FontStyle.Regular, System.Drawing.GraphicsUnit.Point, CType(0, Byte))
        Me.Label4.ForeColor = System.Drawing.Color.Black
        Me.Label4.Location = New System.Drawing.Point(1141, 377)
        Me.Label4.Name = "Label4"
        Me.Label4.Size = New System.Drawing.Size(69, 18)
        Me.Label4.TabIndex = 625
        Me.Label4.Text = "Vo (uV)"
        '
        'pbCellVo
        '
        Me.pbCellVo.BackColor = System.Drawing.SystemColors.ButtonHighlight
        Me.pbCellVo.InitialImage = CType(resources.GetObject("pbCellVo.InitialImage"), System.Drawing.Image)
        Me.pbCellVo.Location = New System.Drawing.Point(990, 372)
        Me.pbCellVo.Name = "pbCellVo"
        Me.pbCellVo.Size = New System.Drawing.Size(800, 167)
        Me.pbCellVo.TabIndex = 620
        Me.pbCellVo.TabStop = False
        '
        'pbVm
        '
        Me.pbVm.BackColor = System.Drawing.SystemColors.ButtonHighlight
        Me.pbVm.InitialImage = CType(resources.GetObject("pbVm.InitialImage"), System.Drawing.Image)
        Me.pbVm.Location = New System.Drawing.Point(191, -1)
        Me.pbVm.Name = "pbVm"
        Me.pbVm.Size = New System.Drawing.Size(800, 375)
        Me.pbVm.TabIndex = 621
        Me.pbVm.TabStop = False
        '
        'pbCI
        '
        Me.pbCI.BackColor = System.Drawing.SystemColors.ButtonHighlight
        Me.pbCI.InitialImage = CType(resources.GetObject("pbCI.InitialImage"), System.Drawing.Image)
        Me.pbCI.Location = New System.Drawing.Point(990, 540)
        Me.pbCI.Name = "pbCI"
        Me.pbCI.Size = New System.Drawing.Size(800, 220)
        Me.pbCI.TabIndex = 622
        Me.pbCI.TabStop = False
        '
        'pbVoLine
        '
        Me.pbVoLine.BackColor = System.Drawing.SystemColors.ButtonHighlight
        Me.pbVoLine.InitialImage = CType(resources.GetObject("pbVoLine.InitialImage"), System.Drawing.Image)
        Me.pbVoLine.Location = New System.Drawing.Point(192, 894)
        Me.pbVoLine.Name = "pbVoLine"
        Me.pbVoLine.Size = New System.Drawing.Size(800, 77)
        Me.pbVoLine.TabIndex = 618
        Me.pbVoLine.TabStop = False
        '
        'Label41
        '
        Me.Label41.AutoSize = True
        Me.Label41.BackColor = System.Drawing.Color.White
        Me.Label41.Font = New System.Drawing.Font("Verdana", 9.75!, System.Drawing.FontStyle.Regular, System.Drawing.GraphicsUnit.Point, CType(0, Byte))
        Me.Label41.ForeColor = System.Drawing.Color.Black
        Me.Label41.Location = New System.Drawing.Point(373, 626)
        Me.Label41.Name = "Label41"
        Me.Label41.Size = New System.Drawing.Size(58, 16)
        Me.Label41.TabIndex = 617
        Me.Label41.Text = "Cell No."
        '
        'GroupBox5
        '
        Me.GroupBox5.BackColor = System.Drawing.Color.FromArgb(CType(CType(192, Byte), Integer), CType(CType(255, Byte), Integer), CType(CType(192, Byte), Integer))
        Me.GroupBox5.Controls.Add(Me.txtI2_INaL)
        Me.GroupBox5.Controls.Add(Me.txtscfIKATP)
        Me.GroupBox5.Controls.Add(Me.Label34)
        Me.GroupBox5.Controls.Add(Me.Label44)
        Me.GroupBox5.Controls.Add(Me.txtIs_INaL)
        Me.GroupBox5.Controls.Add(Me.Label33)
        Me.GroupBox5.Controls.Add(Me.txtscfINCX)
        Me.GroupBox5.Controls.Add(Me.Label28)
        Me.GroupBox5.Controls.Add(Me.txtscfINaK)
        Me.GroupBox5.Controls.Add(Me.Label8)
        Me.GroupBox5.Controls.Add(Me.txtscfIKs)
        Me.GroupBox5.Controls.Add(Me.Label53)
        Me.GroupBox5.Controls.Add(Me.txtscfIKto)
        Me.GroupBox5.Controls.Add(Me.txtscfI1I2)
        Me.GroupBox5.Controls.Add(Me.Label40)
        Me.GroupBox5.Controls.Add(Me.txtscfIKr)
        Me.GroupBox5.Controls.Add(Me.Label52)
        Me.GroupBox5.Controls.Add(Me.Label51)
        Me.GroupBox5.Controls.Add(Me.txtscfIK1)
        Me.GroupBox5.Controls.Add(Me.txtscfICaL)
        Me.GroupBox5.Controls.Add(Me.txtscfINa)
        Me.GroupBox5.Controls.Add(Me.Label50)
        Me.GroupBox5.Controls.Add(Me.Label49)
        Me.GroupBox5.Controls.Add(Me.Label46)
        Me.GroupBox5.Location = New System.Drawing.Point(-3, 522)
        Me.GroupBox5.Name = "GroupBox5"
        Me.GroupBox5.Size = New System.Drawing.Size(189, 198)
        Me.GroupBox5.TabIndex = 639
        Me.GroupBox5.TabStop = False
        Me.GroupBox5.Text = "Scaling factor"
        '
        'txtI2_INaL
        '
        Me.txtI2_INaL.Font = New System.Drawing.Font("Verdana", 9.0!, System.Drawing.FontStyle.Regular, System.Drawing.GraphicsUnit.Point, CType(0, Byte))
        Me.txtI2_INaL.Location = New System.Drawing.Point(109, 142)
        Me.txtI2_INaL.Name = "txtI2_INaL"
        Me.txtI2_INaL.Size = New System.Drawing.Size(79, 22)
        Me.txtI2_INaL.TabIndex = 661
        Me.txtI2_INaL.Text = "0.001"
        '
        'txtscfIKATP
        '
        Me.txtscfIKATP.Font = New System.Drawing.Font("Verdana", 9.0!, System.Drawing.FontStyle.Regular, System.Drawing.GraphicsUnit.Point, CType(0, Byte))
        Me.txtscfIKATP.Location = New System.Drawing.Point(144, 87)
        Me.txtscfIKATP.Name = "txtscfIKATP"
        Me.txtscfIKATP.Size = New System.Drawing.Size(44, 22)
        Me.txtscfIKATP.TabIndex = 204
        Me.txtscfIKATP.Text = "1"
        '
        'Label34
        '
        Me.Label34.AutoSize = True
        Me.Label34.Font = New System.Drawing.Font("Verdana", 9.0!, System.Drawing.FontStyle.Regular, System.Drawing.GraphicsUnit.Point, CType(0, Byte))
        Me.Label34.Location = New System.Drawing.Point(6, 145)
        Me.Label34.Name = "Label34"
        Me.Label34.Size = New System.Drawing.Size(95, 14)
        Me.Label34.TabIndex = 660
        Me.Label34.Text = "fixed  I2_INaL"
        '
        'Label44
        '
        Me.Label44.AutoSize = True
        Me.Label44.Font = New System.Drawing.Font("Verdana", 9.0!, System.Drawing.FontStyle.Regular, System.Drawing.GraphicsUnit.Point, CType(0, Byte))
        Me.Label44.Location = New System.Drawing.Point(93, 90)
        Me.Label44.Name = "Label44"
        Me.Label44.Size = New System.Drawing.Size(42, 14)
        Me.Label44.TabIndex = 203
        Me.Label44.Text = "IKATP"
        '
        'txtIs_INaL
        '
        Me.txtIs_INaL.Font = New System.Drawing.Font("Verdana", 9.0!, System.Drawing.FontStyle.Regular, System.Drawing.GraphicsUnit.Point, CType(0, Byte))
        Me.txtIs_INaL.Location = New System.Drawing.Point(109, 166)
        Me.txtIs_INaL.Name = "txtIs_INaL"
        Me.txtIs_INaL.Size = New System.Drawing.Size(79, 22)
        Me.txtIs_INaL.TabIndex = 659
        Me.txtIs_INaL.Text = "0.45"
        '
        'Label33
        '
        Me.Label33.AutoSize = True
        Me.Label33.Font = New System.Drawing.Font("Verdana", 9.0!, System.Drawing.FontStyle.Regular, System.Drawing.GraphicsUnit.Point, CType(0, Byte))
        Me.Label33.Location = New System.Drawing.Point(6, 169)
        Me.Label33.Name = "Label33"
        Me.Label33.Size = New System.Drawing.Size(90, 14)
        Me.Label33.TabIndex = 658
        Me.Label33.Text = "fixed Is_INaL"
        '
        'txtscfINCX
        '
        Me.txtscfINCX.Font = New System.Drawing.Font("Verdana", 9.0!, System.Drawing.FontStyle.Regular, System.Drawing.GraphicsUnit.Point, CType(0, Byte))
        Me.txtscfINCX.Location = New System.Drawing.Point(144, 112)
        Me.txtscfINCX.Name = "txtscfINCX"
        Me.txtscfINCX.Size = New System.Drawing.Size(44, 22)
        Me.txtscfINCX.TabIndex = 202
        Me.txtscfINCX.Text = "1"
        '
        'Label28
        '
        Me.Label28.AutoSize = True
        Me.Label28.Font = New System.Drawing.Font("Verdana", 9.0!, System.Drawing.FontStyle.Regular, System.Drawing.GraphicsUnit.Point, CType(0, Byte))
        Me.Label28.Location = New System.Drawing.Point(93, 115)
        Me.Label28.Name = "Label28"
        Me.Label28.Size = New System.Drawing.Size(38, 14)
        Me.Label28.TabIndex = 201
        Me.Label28.Text = "INCX"
        '
        'txtscfINaK
        '
        Me.txtscfINaK.Font = New System.Drawing.Font("Verdana", 9.0!, System.Drawing.FontStyle.Regular, System.Drawing.GraphicsUnit.Point, CType(0, Byte))
        Me.txtscfINaK.Location = New System.Drawing.Point(38, 112)
        Me.txtscfINaK.Name = "txtscfINaK"
        Me.txtscfINaK.Size = New System.Drawing.Size(44, 22)
        Me.txtscfINaK.TabIndex = 200
        Me.txtscfINaK.Text = "1"
        '
        'Label8
        '
        Me.Label8.AutoSize = True
        Me.Label8.Font = New System.Drawing.Font("Verdana", 9.0!, System.Drawing.FontStyle.Regular, System.Drawing.GraphicsUnit.Point, CType(0, Byte))
        Me.Label8.Location = New System.Drawing.Point(1, 115)
        Me.Label8.Name = "Label8"
        Me.Label8.Size = New System.Drawing.Size(37, 14)
        Me.Label8.TabIndex = 199
        Me.Label8.Text = "INaK"
        '
        'txtscfIKs
        '
        Me.txtscfIKs.Font = New System.Drawing.Font("Verdana", 9.0!, System.Drawing.FontStyle.Regular, System.Drawing.GraphicsUnit.Point, CType(0, Byte))
        Me.txtscfIKs.Location = New System.Drawing.Point(38, 87)
        Me.txtscfIKs.Name = "txtscfIKs"
        Me.txtscfIKs.Size = New System.Drawing.Size(44, 22)
        Me.txtscfIKs.TabIndex = 198
        Me.txtscfIKs.Text = "1"
        '
        'Label53
        '
        Me.Label53.AutoSize = True
        Me.Label53.Font = New System.Drawing.Font("Verdana", 9.0!, System.Drawing.FontStyle.Regular, System.Drawing.GraphicsUnit.Point, CType(0, Byte))
        Me.Label53.Location = New System.Drawing.Point(4, 90)
        Me.Label53.Name = "Label53"
        Me.Label53.Size = New System.Drawing.Size(27, 14)
        Me.Label53.TabIndex = 197
        Me.Label53.Text = "IKs"
        '
        'txtscfIKto
        '
        Me.txtscfIKto.Font = New System.Drawing.Font("Verdana", 9.0!, System.Drawing.FontStyle.Regular, System.Drawing.GraphicsUnit.Point, CType(0, Byte))
        Me.txtscfIKto.Location = New System.Drawing.Point(144, 37)
        Me.txtscfIKto.Name = "txtscfIKto"
        Me.txtscfIKto.Size = New System.Drawing.Size(44, 22)
        Me.txtscfIKto.TabIndex = 6
        Me.txtscfIKto.Text = "1"
        '
        'txtscfI1I2
        '
        Me.txtscfI1I2.Font = New System.Drawing.Font("Verdana", 9.0!, System.Drawing.FontStyle.Regular, System.Drawing.GraphicsUnit.Point, CType(0, Byte))
        Me.txtscfI1I2.Location = New System.Drawing.Point(144, 12)
        Me.txtscfI1I2.Name = "txtscfI1I2"
        Me.txtscfI1I2.Size = New System.Drawing.Size(44, 22)
        Me.txtscfI1I2.TabIndex = 191
        Me.txtscfI1I2.Text = "1"
        '
        'Label40
        '
        Me.Label40.AutoSize = True
        Me.Label40.Font = New System.Drawing.Font("Verdana", 9.0!, System.Drawing.FontStyle.Regular, System.Drawing.GraphicsUnit.Point, CType(0, Byte))
        Me.Label40.Location = New System.Drawing.Point(93, 15)
        Me.Label40.Name = "Label40"
        Me.Label40.Size = New System.Drawing.Size(50, 14)
        Me.Label40.TabIndex = 192
        Me.Label40.Text = "scfI1I2"
        '
        'txtscfIKr
        '
        Me.txtscfIKr.Font = New System.Drawing.Font("Verdana", 9.0!, System.Drawing.FontStyle.Regular, System.Drawing.GraphicsUnit.Point, CType(0, Byte))
        Me.txtscfIKr.Location = New System.Drawing.Point(144, 61)
        Me.txtscfIKr.Name = "txtscfIKr"
        Me.txtscfIKr.Size = New System.Drawing.Size(44, 22)
        Me.txtscfIKr.TabIndex = 180
        Me.txtscfIKr.Text = "1.0"
        '
        'Label52
        '
        Me.Label52.AutoSize = True
        Me.Label52.Font = New System.Drawing.Font("Verdana", 9.0!)
        Me.Label52.Location = New System.Drawing.Point(93, 40)
        Me.Label52.Name = "Label52"
        Me.Label52.Size = New System.Drawing.Size(33, 14)
        Me.Label52.TabIndex = 8
        Me.Label52.Text = "IKto"
        Me.Label52.TextAlign = System.Drawing.ContentAlignment.MiddleCenter
        '
        'Label51
        '
        Me.Label51.AutoSize = True
        Me.Label51.Font = New System.Drawing.Font("Verdana", 9.0!)
        Me.Label51.Location = New System.Drawing.Point(93, 65)
        Me.Label51.Name = "Label51"
        Me.Label51.Size = New System.Drawing.Size(25, 14)
        Me.Label51.TabIndex = 7
        Me.Label51.Text = "IKr"
        '
        'txtscfIK1
        '
        Me.txtscfIK1.Font = New System.Drawing.Font("Verdana", 9.0!, System.Drawing.FontStyle.Regular, System.Drawing.GraphicsUnit.Point, CType(0, Byte))
        Me.txtscfIK1.Location = New System.Drawing.Point(38, 62)
        Me.txtscfIK1.Name = "txtscfIK1"
        Me.txtscfIK1.Size = New System.Drawing.Size(44, 22)
        Me.txtscfIK1.TabIndex = 5
        Me.txtscfIK1.Text = "1.2"
        '
        'txtscfICaL
        '
        Me.txtscfICaL.Font = New System.Drawing.Font("Verdana", 9.0!, System.Drawing.FontStyle.Regular, System.Drawing.GraphicsUnit.Point, CType(0, Byte))
        Me.txtscfICaL.Location = New System.Drawing.Point(38, 37)
        Me.txtscfICaL.Name = "txtscfICaL"
        Me.txtscfICaL.Size = New System.Drawing.Size(44, 22)
        Me.txtscfICaL.TabIndex = 4
        Me.txtscfICaL.Text = "1"
        '
        'txtscfINa
        '
        Me.txtscfINa.Font = New System.Drawing.Font("Verdana", 9.0!, System.Drawing.FontStyle.Regular, System.Drawing.GraphicsUnit.Point, CType(0, Byte))
        Me.txtscfINa.Location = New System.Drawing.Point(38, 12)
        Me.txtscfINa.Name = "txtscfINa"
        Me.txtscfINa.Size = New System.Drawing.Size(44, 22)
        Me.txtscfINa.TabIndex = 3
        Me.txtscfINa.Text = "1"
        '
        'Label50
        '
        Me.Label50.AutoSize = True
        Me.Label50.Font = New System.Drawing.Font("Verdana", 9.0!)
        Me.Label50.Location = New System.Drawing.Point(4, 65)
        Me.Label50.Name = "Label50"
        Me.Label50.Size = New System.Drawing.Size(28, 14)
        Me.Label50.TabIndex = 2
        Me.Label50.Text = "IK1"
        '
        'Label49
        '
        Me.Label49.AutoSize = True
        Me.Label49.Font = New System.Drawing.Font("Verdana", 9.0!)
        Me.Label49.Location = New System.Drawing.Point(4, 40)
        Me.Label49.Name = "Label49"
        Me.Label49.Size = New System.Drawing.Size(36, 14)
        Me.Label49.TabIndex = 1
        Me.Label49.Text = "ICaL"
        '
        'Label46
        '
        Me.Label46.AutoSize = True
        Me.Label46.Font = New System.Drawing.Font("Verdana", 9.0!)
        Me.Label46.Location = New System.Drawing.Point(4, 15)
        Me.Label46.Name = "Label46"
        Me.Label46.Size = New System.Drawing.Size(29, 14)
        Me.Label46.TabIndex = 0
        Me.Label46.Text = "INa"
        '
        'GroupBox6
        '
        Me.GroupBox6.BackColor = System.Drawing.Color.White
        Me.GroupBox6.Controls.Add(Me.Label56)
        Me.GroupBox6.Controls.Add(Me.CheckBox1)
        Me.GroupBox6.Controls.Add(Me.chkbNSC)
        Me.GroupBox6.Controls.Add(Me.chkNCX)
        Me.GroupBox6.Controls.Add(Me.chkKpl)
        Me.GroupBox6.Controls.Add(Me.chkNaK)
        Me.GroupBox6.Controls.Add(Me.chkK1)
        Me.GroupBox6.Controls.Add(Me.chkICaL)
        Me.GroupBox6.Controls.Add(Me.chkINaL)
        Me.GroupBox6.Controls.Add(Me.chkIKr)
        Me.GroupBox6.Font = New System.Drawing.Font("Verdana", 9.75!, System.Drawing.FontStyle.Regular, System.Drawing.GraphicsUnit.Point, CType(0, Byte))
        Me.GroupBox6.Location = New System.Drawing.Point(980, 964)
        Me.GroupBox6.Name = "GroupBox6"
        Me.GroupBox6.Size = New System.Drawing.Size(810, 45)
        Me.GroupBox6.TabIndex = 640
        Me.GroupBox6.TabStop = False
        '
        'Label56
        '
        Me.Label56.AutoSize = True
        Me.Label56.BackColor = System.Drawing.Color.White
        Me.Label56.Font = New System.Drawing.Font("Verdana", 9.75!, System.Drawing.FontStyle.Regular, System.Drawing.GraphicsUnit.Point, CType(0, Byte))
        Me.Label56.ForeColor = System.Drawing.Color.Black
        Me.Label56.Location = New System.Drawing.Point(698, 0)
        Me.Label56.Name = "Label56"
        Me.Label56.Size = New System.Drawing.Size(58, 16)
        Me.Label56.TabIndex = 667
        Me.Label56.Text = "Cell No."
        '
        'CheckBox1
        '
        Me.CheckBox1.AutoSize = True
        Me.CheckBox1.Font = New System.Drawing.Font("Verdana", 9.0!, System.Drawing.FontStyle.Regular, System.Drawing.GraphicsUnit.Point, CType(0, Byte))
        Me.CheckBox1.ForeColor = System.Drawing.Color.Gray
        Me.CheckBox1.Location = New System.Drawing.Point(561, 19)
        Me.CheckBox1.Name = "CheckBox1"
        Me.CheckBox1.Size = New System.Drawing.Size(94, 18)
        Me.CheckBox1.TabIndex = 264
        Me.CheckBox1.Text = "Iion + Icap"
        Me.CheckBox1.UseVisualStyleBackColor = True
        '
        'chkbNSC
        '
        Me.chkbNSC.AutoSize = True
        Me.chkbNSC.Font = New System.Drawing.Font("Verdana", 9.0!, System.Drawing.FontStyle.Regular, System.Drawing.GraphicsUnit.Point, CType(0, Byte))
        Me.chkbNSC.ForeColor = System.Drawing.Color.Red
        Me.chkbNSC.Location = New System.Drawing.Point(456, 19)
        Me.chkbNSC.Name = "chkbNSC"
        Me.chkbNSC.Size = New System.Drawing.Size(65, 18)
        Me.chkbNSC.TabIndex = 263
        Me.chkbNSC.Text = "IbNSC"
        Me.chkbNSC.UseVisualStyleBackColor = True
        '
        'chkNCX
        '
        Me.chkNCX.AutoSize = True
        Me.chkNCX.Font = New System.Drawing.Font("Verdana", 9.0!, System.Drawing.FontStyle.Regular, System.Drawing.GraphicsUnit.Point, CType(0, Byte))
        Me.chkNCX.ForeColor = System.Drawing.Color.FromArgb(CType(CType(192, Byte), Integer), CType(CType(64, Byte), Integer), CType(CType(0, Byte), Integer))
        Me.chkNCX.Location = New System.Drawing.Point(393, 19)
        Me.chkNCX.Name = "chkNCX"
        Me.chkNCX.Size = New System.Drawing.Size(57, 18)
        Me.chkNCX.TabIndex = 262
        Me.chkNCX.Text = "INCX"
        Me.chkNCX.UseVisualStyleBackColor = True
        '
        'chkKpl
        '
        Me.chkKpl.AutoSize = True
        Me.chkKpl.Font = New System.Drawing.Font("Verdana", 9.0!, System.Drawing.FontStyle.Regular, System.Drawing.GraphicsUnit.Point, CType(0, Byte))
        Me.chkKpl.ForeColor = System.Drawing.Color.Black
        Me.chkKpl.Location = New System.Drawing.Point(203, 19)
        Me.chkKpl.Name = "chkKpl"
        Me.chkKpl.Size = New System.Drawing.Size(50, 18)
        Me.chkKpl.TabIndex = 261
        Me.chkKpl.Text = "IKpl"
        Me.chkKpl.UseVisualStyleBackColor = True
        '
        'chkNaK
        '
        Me.chkNaK.AutoSize = True
        Me.chkNaK.Font = New System.Drawing.Font("Verdana", 9.0!, System.Drawing.FontStyle.Regular, System.Drawing.GraphicsUnit.Point, CType(0, Byte))
        Me.chkNaK.ForeColor = System.Drawing.Color.Fuchsia
        Me.chkNaK.Location = New System.Drawing.Point(131, 19)
        Me.chkNaK.Name = "chkNaK"
        Me.chkNaK.Size = New System.Drawing.Size(56, 18)
        Me.chkNaK.TabIndex = 260
        Me.chkNaK.Text = "INaK"
        Me.chkNaK.UseVisualStyleBackColor = True
        '
        'chkK1
        '
        Me.chkK1.AutoSize = True
        Me.chkK1.Checked = True
        Me.chkK1.CheckState = System.Windows.Forms.CheckState.Checked
        Me.chkK1.Font = New System.Drawing.Font("Verdana", 9.0!, System.Drawing.FontStyle.Regular, System.Drawing.GraphicsUnit.Point, CType(0, Byte))
        Me.chkK1.ForeColor = System.Drawing.Color.Blue
        Me.chkK1.Location = New System.Drawing.Point(69, 19)
        Me.chkK1.Name = "chkK1"
        Me.chkK1.Size = New System.Drawing.Size(47, 18)
        Me.chkK1.TabIndex = 258
        Me.chkK1.Text = "IK1"
        Me.chkK1.UseVisualStyleBackColor = True
        '
        'chkICaL
        '
        Me.chkICaL.AutoSize = True
        Me.chkICaL.Checked = True
        Me.chkICaL.CheckState = System.Windows.Forms.CheckState.Checked
        Me.chkICaL.Font = New System.Drawing.Font("Verdana", 9.0!, System.Drawing.FontStyle.Regular, System.Drawing.GraphicsUnit.Point, CType(0, Byte))
        Me.chkICaL.ForeColor = System.Drawing.Color.Indigo
        Me.chkICaL.Location = New System.Drawing.Point(332, 19)
        Me.chkICaL.Name = "chkICaL"
        Me.chkICaL.Size = New System.Drawing.Size(55, 18)
        Me.chkICaL.TabIndex = 87
        Me.chkICaL.Text = "ICaL"
        Me.chkICaL.UseVisualStyleBackColor = True
        '
        'chkINaL
        '
        Me.chkINaL.AutoSize = True
        Me.chkINaL.Checked = True
        Me.chkINaL.CheckState = System.Windows.Forms.CheckState.Checked
        Me.chkINaL.Font = New System.Drawing.Font("Verdana", 9.0!, System.Drawing.FontStyle.Regular, System.Drawing.GraphicsUnit.Point, CType(0, Byte))
        Me.chkINaL.ForeColor = System.Drawing.Color.Green
        Me.chkINaL.Location = New System.Drawing.Point(268, 19)
        Me.chkINaL.Name = "chkINaL"
        Me.chkINaL.Size = New System.Drawing.Size(55, 18)
        Me.chkINaL.TabIndex = 85
        Me.chkINaL.Text = "INaL"
        Me.chkINaL.UseVisualStyleBackColor = True
        '
        'chkIKr
        '
        Me.chkIKr.AutoSize = True
        Me.chkIKr.Checked = True
        Me.chkIKr.CheckState = System.Windows.Forms.CheckState.Checked
        Me.chkIKr.Font = New System.Drawing.Font("Verdana", 9.0!, System.Drawing.FontStyle.Regular, System.Drawing.GraphicsUnit.Point, CType(0, Byte))
        Me.chkIKr.ForeColor = System.Drawing.Color.Red
        Me.chkIKr.Location = New System.Drawing.Point(7, 19)
        Me.chkIKr.Name = "chkIKr"
        Me.chkIKr.Size = New System.Drawing.Size(44, 18)
        Me.chkIKr.TabIndex = 93
        Me.chkIKr.Text = "IKr"
        Me.chkIKr.UseVisualStyleBackColor = True
        '
        'ButtonEnd
        '
        Me.ButtonEnd.BackColor = System.Drawing.SystemColors.ControlLightLight
        Me.ButtonEnd.Font = New System.Drawing.Font("Verdana", 15.75!, System.Drawing.FontStyle.Regular, System.Drawing.GraphicsUnit.Point, CType(0, Byte))
        Me.ButtonEnd.ForeColor = System.Drawing.Color.Blue
        Me.ButtonEnd.Location = New System.Drawing.Point(95, 2)
        Me.ButtonEnd.Name = "ButtonEnd"
        Me.ButtonEnd.Size = New System.Drawing.Size(90, 50)
        Me.ButtonEnd.TabIndex = 633
        Me.ButtonEnd.Text = "End"
        Me.ButtonEnd.UseVisualStyleBackColor = False
        '
        'ButtonStart
        '
        Me.ButtonStart.BackColor = System.Drawing.Color.White
        Me.ButtonStart.Font = New System.Drawing.Font("Verdana", 15.75!, System.Drawing.FontStyle.Regular, System.Drawing.GraphicsUnit.Point, CType(0, Byte))
        Me.ButtonStart.ForeColor = System.Drawing.Color.Red
        Me.ButtonStart.Location = New System.Drawing.Point(1, 2)
        Me.ButtonStart.Name = "ButtonStart"
        Me.ButtonStart.Size = New System.Drawing.Size(90, 50)
        Me.ButtonStart.TabIndex = 632
        Me.ButtonStart.Text = "Start"
        Me.ButtonStart.UseVisualStyleBackColor = False
        '
        'ButtonErace
        '
        Me.ButtonErace.BackColor = System.Drawing.SystemColors.ControlLightLight
        Me.ButtonErace.Font = New System.Drawing.Font("Verdana", 15.75!, System.Drawing.FontStyle.Regular, System.Drawing.GraphicsUnit.Point, CType(0, Byte))
        Me.ButtonErace.Location = New System.Drawing.Point(1, 52)
        Me.ButtonErace.Name = "ButtonErace"
        Me.ButtonErace.Size = New System.Drawing.Size(90, 50)
        Me.ButtonErace.TabIndex = 634
        Me.ButtonErace.Text = "Erase"
        Me.ButtonErace.UseVisualStyleBackColor = False
        '
        'GroupBox3
        '
        Me.GroupBox3.BackColor = System.Drawing.Color.FromArgb(CType(CType(192, Byte), Integer), CType(CType(255, Byte), Integer), CType(CType(255, Byte), Integer))
        Me.GroupBox3.Controls.Add(Me.Label47)
        Me.GroupBox3.Controls.Add(Me.txtIapply)
        Me.GroupBox3.Controls.Add(Me.txtGo)
        Me.GroupBox3.Controls.Add(Me.Label29)
        Me.GroupBox3.Controls.Add(Me.txtATP)
        Me.GroupBox3.Controls.Add(Me.Label13)
        Me.GroupBox3.Controls.Add(Me.txtFext)
        Me.GroupBox3.Controls.Add(Me.Label1)
        Me.GroupBox3.Controls.Add(Me.Label2)
        Me.GroupBox3.Controls.Add(Me.txtGgap)
        Me.GroupBox3.Controls.Add(Me.txtStimulus)
        Me.GroupBox3.Controls.Add(Me.Label5)
        Me.GroupBox3.Location = New System.Drawing.Point(-3, 319)
        Me.GroupBox3.Name = "GroupBox3"
        Me.GroupBox3.Size = New System.Drawing.Size(187, 197)
        Me.GroupBox3.TabIndex = 637
        Me.GroupBox3.TabStop = False
        Me.GroupBox3.Text = "Protocol"
        '
        'Label47
        '
        Me.Label47.AutoSize = True
        Me.Label47.Font = New System.Drawing.Font("Verdana", 8.25!, System.Drawing.FontStyle.Regular, System.Drawing.GraphicsUnit.Point, CType(0, Byte))
        Me.Label47.Location = New System.Drawing.Point(11, 48)
        Me.Label47.Name = "Label47"
        Me.Label47.Size = New System.Drawing.Size(94, 13)
        Me.Label47.TabIndex = 185
        Me.Label47.Text = "Iapply (pA/pF) "
        '
        'txtIapply
        '
        Me.txtIapply.Font = New System.Drawing.Font("Verdana", 9.0!, System.Drawing.FontStyle.Regular, System.Drawing.GraphicsUnit.Point, CType(0, Byte))
        Me.txtIapply.Location = New System.Drawing.Point(125, 44)
        Me.txtIapply.Name = "txtIapply"
        Me.txtIapply.Size = New System.Drawing.Size(58, 22)
        Me.txtIapply.TabIndex = 186
        Me.txtIapply.Text = "400"
        '
        'txtGo
        '
        Me.txtGo.Font = New System.Drawing.Font("Verdana", 9.0!, System.Drawing.FontStyle.Regular, System.Drawing.GraphicsUnit.Point, CType(0, Byte))
        Me.txtGo.Location = New System.Drawing.Point(127, 150)
        Me.txtGo.Name = "txtGo"
        Me.txtGo.Size = New System.Drawing.Size(58, 22)
        Me.txtGo.TabIndex = 184
        Me.txtGo.Text = "10000"
        '
        'Label29
        '
        Me.Label29.AutoSize = True
        Me.Label29.Font = New System.Drawing.Font("Verdana", 9.75!, System.Drawing.FontStyle.Regular, System.Drawing.GraphicsUnit.Point, CType(0, Byte))
        Me.Label29.Location = New System.Drawing.Point(6, 150)
        Me.Label29.Name = "Label29"
        Me.Label29.Size = New System.Drawing.Size(96, 16)
        Me.Label29.TabIndex = 183
        Me.Label29.Text = "Go (5000 nS)"
        '
        'txtATP
        '
        Me.txtATP.Font = New System.Drawing.Font("Verdana", 9.0!, System.Drawing.FontStyle.Regular, System.Drawing.GraphicsUnit.Point, CType(0, Byte))
        Me.txtATP.Location = New System.Drawing.Point(126, 198)
        Me.txtATP.Name = "txtATP"
        Me.txtATP.Size = New System.Drawing.Size(58, 22)
        Me.txtATP.TabIndex = 177
        Me.txtATP.Text = "6.7"
        '
        'Label13
        '
        Me.Label13.AutoSize = True
        Me.Label13.Font = New System.Drawing.Font("Verdana", 9.75!, System.Drawing.FontStyle.Regular, System.Drawing.GraphicsUnit.Point, CType(0, Byte))
        Me.Label13.Location = New System.Drawing.Point(4, 198)
        Me.Label13.Name = "Label13"
        Me.Label13.Size = New System.Drawing.Size(110, 16)
        Me.Label13.TabIndex = 178
        Me.Label13.Text = "[ATP] (6.7 mM)"
        '
        'txtFext
        '
        Me.txtFext.Font = New System.Drawing.Font("Verdana", 9.0!, System.Drawing.FontStyle.Regular, System.Drawing.GraphicsUnit.Point, CType(0, Byte))
        Me.txtFext.Location = New System.Drawing.Point(126, 94)
        Me.txtFext.Name = "txtFext"
        Me.txtFext.Size = New System.Drawing.Size(58, 22)
        Me.txtFext.TabIndex = 167
        Me.txtFext.Text = "5"
        '
        'Label1
        '
        Me.Label1.AutoSize = True
        Me.Label1.Font = New System.Drawing.Font("Verdana", 9.75!, System.Drawing.FontStyle.Regular, System.Drawing.GraphicsUnit.Point, CType(0, Byte))
        Me.Label1.Location = New System.Drawing.Point(5, 94)
        Me.Label1.Name = "Label1"
        Me.Label1.Size = New System.Drawing.Size(110, 16)
        Me.Label1.TabIndex = 168
        Me.Label1.Text = "Fext (mN/mm2)"
        '
        'Label2
        '
        Me.Label2.AutoSize = True
        Me.Label2.Font = New System.Drawing.Font("Verdana", 8.25!, System.Drawing.FontStyle.Regular, System.Drawing.GraphicsUnit.Point, CType(0, Byte))
        Me.Label2.Location = New System.Drawing.Point(5, 16)
        Me.Label2.Name = "Label2"
        Me.Label2.Size = New System.Drawing.Size(121, 13)
        Me.Label2.TabIndex = 119
        Me.Label2.Text = "Stimulus (70 pA/pF)"
        '
        'txtGgap
        '
        Me.txtGgap.Font = New System.Drawing.Font("Verdana", 9.0!, System.Drawing.FontStyle.Regular, System.Drawing.GraphicsUnit.Point, CType(0, Byte))
        Me.txtGgap.Location = New System.Drawing.Point(126, 122)
        Me.txtGgap.Name = "txtGgap"
        Me.txtGgap.Size = New System.Drawing.Size(58, 22)
        Me.txtGgap.TabIndex = 146
        Me.txtGgap.Text = "1500"
        '
        'txtStimulus
        '
        Me.txtStimulus.Font = New System.Drawing.Font("Verdana", 9.0!, System.Drawing.FontStyle.Regular, System.Drawing.GraphicsUnit.Point, CType(0, Byte))
        Me.txtStimulus.Location = New System.Drawing.Point(126, 16)
        Me.txtStimulus.Name = "txtStimulus"
        Me.txtStimulus.Size = New System.Drawing.Size(58, 22)
        Me.txtStimulus.TabIndex = 120
        Me.txtStimulus.Text = "45"
        '
        'Label5
        '
        Me.Label5.AutoSize = True
        Me.Label5.Font = New System.Drawing.Font("Verdana", 9.75!, System.Drawing.FontStyle.Regular, System.Drawing.GraphicsUnit.Point, CType(0, Byte))
        Me.Label5.Location = New System.Drawing.Point(5, 122)
        Me.Label5.Name = "Label5"
        Me.Label5.Size = New System.Drawing.Size(91, 16)
        Me.Label5.TabIndex = 145
        Me.Label5.Text = "Gi (1500 nS)"
        '
        'GroupBox2
        '
        Me.GroupBox2.BackColor = System.Drawing.Color.FromArgb(CType(CType(255, Byte), Integer), CType(CType(192, Byte), Integer), CType(CType(192, Byte), Integer))
        Me.GroupBox2.Controls.Add(Me.chkDefault)
        Me.GroupBox2.Controls.Add(Me.RadioButton2)
        Me.GroupBox2.Controls.Add(Me.RBWrite)
        Me.GroupBox2.Location = New System.Drawing.Point(1, 108)
        Me.GroupBox2.Name = "GroupBox2"
        Me.GroupBox2.Size = New System.Drawing.Size(185, 63)
        Me.GroupBox2.TabIndex = 635
        Me.GroupBox2.TabStop = False
        Me.GroupBox2.Text = "Save"
        '
        'chkDefault
        '
        Me.chkDefault.AutoSize = True
        Me.chkDefault.Checked = True
        Me.chkDefault.CheckState = System.Windows.Forms.CheckState.Checked
        Me.chkDefault.Font = New System.Drawing.Font("Verdana", 9.75!)
        Me.chkDefault.Location = New System.Drawing.Point(7, 35)
        Me.chkDefault.Name = "chkDefault"
        Me.chkDefault.Size = New System.Drawing.Size(108, 20)
        Me.chkDefault.TabIndex = 193
        Me.chkDefault.Text = "DefaultStart"
        Me.chkDefault.UseVisualStyleBackColor = True
        '
        'RadioButton2
        '
        Me.RadioButton2.AutoSize = True
        Me.RadioButton2.Checked = True
        Me.RadioButton2.Location = New System.Drawing.Point(96, 16)
        Me.RadioButton2.Name = "RadioButton2"
        Me.RadioButton2.Size = New System.Drawing.Size(87, 16)
        Me.RadioButton2.TabIndex = 19
        Me.RadioButton2.TabStop = True
        Me.RadioButton2.Text = "Do not Write"
        Me.RadioButton2.UseVisualStyleBackColor = True
        '
        'RBWrite
        '
        Me.RBWrite.AutoSize = True
        Me.RBWrite.Location = New System.Drawing.Point(3, 16)
        Me.RBWrite.Name = "RBWrite"
        Me.RBWrite.Size = New System.Drawing.Size(96, 16)
        Me.RBWrite.TabIndex = 18
        Me.RBWrite.Text = "Write CSV file"
        Me.RBWrite.UseVisualStyleBackColor = True
        '
        'GroupBox4
        '
        Me.GroupBox4.BackColor = System.Drawing.Color.FromArgb(CType(CType(255, Byte), Integer), CType(CType(255, Byte), Integer), CType(CType(128, Byte), Integer))
        Me.GroupBox4.Controls.Add(Me.Label45)
        Me.GroupBox4.Controls.Add(Me.Label42)
        Me.GroupBox4.Controls.Add(Me.txtMeasOff)
        Me.GroupBox4.Controls.Add(Me.txtMeasOn)
        Me.GroupBox4.Controls.Add(Me.Label43)
        Me.GroupBox4.Controls.Add(Me.Label37)
        Me.GroupBox4.Controls.Add(Me.txtInterrupt)
        Me.GroupBox4.Controls.Add(Me.Label18)
        Me.GroupBox4.Controls.Add(Me.txtPointB)
        Me.GroupBox4.Controls.Add(Me.txtPointA)
        Me.GroupBox4.Controls.Add(Me.Label19)
        Me.GroupBox4.Controls.Add(Me.rbHeun)
        Me.GroupBox4.Controls.Add(Me.rbEuler)
        Me.GroupBox4.Controls.Add(Me.chkAdt)
        Me.GroupBox4.Location = New System.Drawing.Point(0, 176)
        Me.GroupBox4.Name = "GroupBox4"
        Me.GroupBox4.Size = New System.Drawing.Size(185, 137)
        Me.GroupBox4.TabIndex = 638
        Me.GroupBox4.TabStop = False
        Me.GroupBox4.Text = "Simulation"
        '
        'Label45
        '
        Me.Label45.AutoSize = True
        Me.Label45.Font = New System.Drawing.Font("Verdana", 9.0!, System.Drawing.FontStyle.Regular, System.Drawing.GraphicsUnit.Point, CType(0, Byte))
        Me.Label45.Location = New System.Drawing.Point(4, 102)
        Me.Label45.Margin = New System.Windows.Forms.Padding(5, 0, 5, 0)
        Me.Label45.Name = "Label45"
        Me.Label45.Size = New System.Drawing.Size(54, 14)
        Me.Label45.TabIndex = 466
        Me.Label45.Text = "velocity"
        '
        'Label42
        '
        Me.Label42.AutoSize = True
        Me.Label42.Font = New System.Drawing.Font("Verdana", 9.0!, System.Drawing.FontStyle.Regular, System.Drawing.GraphicsUnit.Point, CType(0, Byte))
        Me.Label42.Location = New System.Drawing.Point(4, 116)
        Me.Label42.Margin = New System.Windows.Forms.Padding(5, 0, 5, 0)
        Me.Label42.Name = "Label42"
        Me.Label42.Size = New System.Drawing.Size(59, 14)
        Me.Label42.TabIndex = 464
        Me.Label42.Text = "measOn"
        '
        'txtMeasOff
        '
        Me.txtMeasOff.Font = New System.Drawing.Font("Verdana", 9.0!, System.Drawing.FontStyle.Regular, System.Drawing.GraphicsUnit.Point, CType(0, Byte))
        Me.txtMeasOff.Location = New System.Drawing.Point(138, 113)
        Me.txtMeasOff.Margin = New System.Windows.Forms.Padding(5, 3, 5, 3)
        Me.txtMeasOff.Name = "txtMeasOff"
        Me.txtMeasOff.Size = New System.Drawing.Size(39, 22)
        Me.txtMeasOff.TabIndex = 463
        Me.txtMeasOff.Text = "1500"
        '
        'txtMeasOn
        '
        Me.txtMeasOn.Font = New System.Drawing.Font("Verdana", 9.0!, System.Drawing.FontStyle.Regular, System.Drawing.GraphicsUnit.Point, CType(0, Byte))
        Me.txtMeasOn.Location = New System.Drawing.Point(65, 113)
        Me.txtMeasOn.Margin = New System.Windows.Forms.Padding(5, 3, 5, 3)
        Me.txtMeasOn.Name = "txtMeasOn"
        Me.txtMeasOn.Size = New System.Drawing.Size(46, 22)
        Me.txtMeasOn.TabIndex = 462
        Me.txtMeasOn.Text = "1350"
        '
        'Label43
        '
        Me.Label43.AutoSize = True
        Me.Label43.Font = New System.Drawing.Font("Verdana", 9.0!, System.Drawing.FontStyle.Regular, System.Drawing.GraphicsUnit.Point, CType(0, Byte))
        Me.Label43.Location = New System.Drawing.Point(112, 116)
        Me.Label43.Margin = New System.Windows.Forms.Padding(5, 0, 5, 0)
        Me.Label43.Name = "Label43"
        Me.Label43.Size = New System.Drawing.Size(25, 14)
        Me.Label43.TabIndex = 465
        Me.Label43.Text = "Off"
        '
        'Label37
        '
        Me.Label37.AutoSize = True
        Me.Label37.Font = New System.Drawing.Font("Verdana", 9.0!, System.Drawing.FontStyle.Regular, System.Drawing.GraphicsUnit.Point, CType(0, Byte))
        Me.Label37.Location = New System.Drawing.Point(7, 55)
        Me.Label37.Margin = New System.Windows.Forms.Padding(5, 0, 5, 0)
        Me.Label37.Name = "Label37"
        Me.Label37.Size = New System.Drawing.Size(94, 14)
        Me.Label37.TabIndex = 461
        Me.Label37.Text = "interrupt (ms)"
        '
        'txtInterrupt
        '
        Me.txtInterrupt.Font = New System.Drawing.Font("Verdana", 9.0!, System.Drawing.FontStyle.Regular, System.Drawing.GraphicsUnit.Point, CType(0, Byte))
        Me.txtInterrupt.Location = New System.Drawing.Point(121, 52)
        Me.txtInterrupt.Margin = New System.Windows.Forms.Padding(5, 3, 5, 3)
        Me.txtInterrupt.Name = "txtInterrupt"
        Me.txtInterrupt.Size = New System.Drawing.Size(55, 22)
        Me.txtInterrupt.TabIndex = 460
        Me.txtInterrupt.Text = "4800"
        '
        'Label18
        '
        Me.Label18.AutoSize = True
        Me.Label18.Font = New System.Drawing.Font("Verdana", 9.0!, System.Drawing.FontStyle.Regular, System.Drawing.GraphicsUnit.Point, CType(0, Byte))
        Me.Label18.Location = New System.Drawing.Point(8, 80)
        Me.Label18.Margin = New System.Windows.Forms.Padding(5, 0, 5, 0)
        Me.Label18.Name = "Label18"
        Me.Label18.Size = New System.Drawing.Size(51, 14)
        Me.Label18.TabIndex = 458
        Me.Label18.Text = "point A"
        '
        'txtPointB
        '
        Me.txtPointB.Font = New System.Drawing.Font("Verdana", 9.0!, System.Drawing.FontStyle.Regular, System.Drawing.GraphicsUnit.Point, CType(0, Byte))
        Me.txtPointB.Location = New System.Drawing.Point(138, 77)
        Me.txtPointB.Margin = New System.Windows.Forms.Padding(5, 3, 5, 3)
        Me.txtPointB.Name = "txtPointB"
        Me.txtPointB.Size = New System.Drawing.Size(39, 22)
        Me.txtPointB.TabIndex = 457
        Me.txtPointB.Text = "170"
        '
        'txtPointA
        '
        Me.txtPointA.Font = New System.Drawing.Font("Verdana", 9.0!, System.Drawing.FontStyle.Regular, System.Drawing.GraphicsUnit.Point, CType(0, Byte))
        Me.txtPointA.Location = New System.Drawing.Point(65, 77)
        Me.txtPointA.Margin = New System.Windows.Forms.Padding(5, 3, 5, 3)
        Me.txtPointA.Name = "txtPointA"
        Me.txtPointA.Size = New System.Drawing.Size(55, 22)
        Me.txtPointA.TabIndex = 456
        Me.txtPointA.Text = "30"
        '
        'Label19
        '
        Me.Label19.AutoSize = True
        Me.Label19.Font = New System.Drawing.Font("Verdana", 9.0!, System.Drawing.FontStyle.Regular, System.Drawing.GraphicsUnit.Point, CType(0, Byte))
        Me.Label19.Location = New System.Drawing.Point(123, 80)
        Me.Label19.Margin = New System.Windows.Forms.Padding(5, 0, 5, 0)
        Me.Label19.Name = "Label19"
        Me.Label19.Size = New System.Drawing.Size(15, 14)
        Me.Label19.TabIndex = 459
        Me.Label19.Text = "B"
        '
        'rbHeun
        '
        Me.rbHeun.AutoSize = True
        Me.rbHeun.Checked = True
        Me.rbHeun.Font = New System.Drawing.Font("Verdana", 9.0!)
        Me.rbHeun.ImeMode = System.Windows.Forms.ImeMode.NoControl
        Me.rbHeun.Location = New System.Drawing.Point(86, 33)
        Me.rbHeun.Name = "rbHeun"
        Me.rbHeun.Size = New System.Drawing.Size(58, 18)
        Me.rbHeun.TabIndex = 453
        Me.rbHeun.TabStop = True
        Me.rbHeun.Text = "Heun"
        Me.rbHeun.UseVisualStyleBackColor = True
        '
        'rbEuler
        '
        Me.rbEuler.AutoSize = True
        Me.rbEuler.Font = New System.Drawing.Font("Verdana", 9.0!)
        Me.rbEuler.ImeMode = System.Windows.Forms.ImeMode.NoControl
        Me.rbEuler.Location = New System.Drawing.Point(8, 33)
        Me.rbEuler.Name = "rbEuler"
        Me.rbEuler.Size = New System.Drawing.Size(57, 18)
        Me.rbEuler.TabIndex = 452
        Me.rbEuler.Text = "Euler"
        Me.rbEuler.UseVisualStyleBackColor = True
        '
        'chkAdt
        '
        Me.chkAdt.AutoSize = True
        Me.chkAdt.BackColor = System.Drawing.Color.Transparent
        Me.chkAdt.Checked = True
        Me.chkAdt.CheckState = System.Windows.Forms.CheckState.Checked
        Me.chkAdt.Font = New System.Drawing.Font("Verdana", 9.0!, System.Drawing.FontStyle.Regular, System.Drawing.GraphicsUnit.Point, CType(0, Byte))
        Me.chkAdt.Location = New System.Drawing.Point(8, 13)
        Me.chkAdt.Name = "chkAdt"
        Me.chkAdt.Size = New System.Drawing.Size(98, 18)
        Me.chkAdt.TabIndex = 450
        Me.chkAdt.Text = "adaptive dt"
        Me.chkAdt.UseVisualStyleBackColor = False
        '
        'pbprofileVm
        '
        Me.pbprofileVm.BackColor = System.Drawing.SystemColors.ButtonHighlight
        Me.pbprofileVm.InitialImage = CType(resources.GetObject("pbprofileVm.InitialImage"), System.Drawing.Image)
        Me.pbprofileVm.Location = New System.Drawing.Point(990, -1)
        Me.pbprofileVm.Name = "pbprofileVm"
        Me.pbprofileVm.Size = New System.Drawing.Size(800, 375)
        Me.pbprofileVm.TabIndex = 642
        Me.pbprofileVm.TabStop = False
        '
        'Label9
        '
        Me.Label9.AutoSize = True
        Me.Label9.BackColor = System.Drawing.Color.White
        Me.Label9.Font = New System.Drawing.Font("Verdana", 12.0!, System.Drawing.FontStyle.Regular, System.Drawing.GraphicsUnit.Point, CType(0, Byte))
        Me.Label9.ForeColor = System.Drawing.Color.Black
        Me.Label9.Location = New System.Drawing.Point(191, 239)
        Me.Label9.Name = "Label9"
        Me.Label9.Size = New System.Drawing.Size(89, 18)
        Me.Label9.TabIndex = 643
        Me.Label9.Text = "time (ms)"
        '
        'Label12
        '
        Me.Label12.AutoSize = True
        Me.Label12.BackColor = System.Drawing.Color.White
        Me.Label12.Font = New System.Drawing.Font("Verdana", 9.75!, System.Drawing.FontStyle.Regular, System.Drawing.GraphicsUnit.Point, CType(0, Byte))
        Me.Label12.ForeColor = System.Drawing.Color.Black
        Me.Label12.Location = New System.Drawing.Point(884, 851)
        Me.Label12.Name = "Label12"
        Me.Label12.Size = New System.Drawing.Size(53, 16)
        Me.Label12.TabIndex = 644
        Me.Label12.Text = "Cell No"
        '
        'Label14
        '
        Me.Label14.AutoSize = True
        Me.Label14.BackColor = System.Drawing.Color.White
        Me.Label14.Font = New System.Drawing.Font("Verdana", 9.75!, System.Drawing.FontStyle.Regular, System.Drawing.GraphicsUnit.Point, CType(0, Byte))
        Me.Label14.ForeColor = System.Drawing.Color.Black
        Me.Label14.Location = New System.Drawing.Point(266, 894)
        Me.Label14.Name = "Label14"
        Me.Label14.Size = New System.Drawing.Size(31, 16)
        Me.Label14.TabIndex = 645
        Me.Label14.Text = "-30"
        '
        'Label17
        '
        Me.Label17.AutoSize = True
        Me.Label17.BackColor = System.Drawing.Color.White
        Me.Label17.Font = New System.Drawing.Font("Verdana", 9.75!, System.Drawing.FontStyle.Regular, System.Drawing.GraphicsUnit.Point, CType(0, Byte))
        Me.Label17.ForeColor = System.Drawing.Color.Black
        Me.Label17.Location = New System.Drawing.Point(930, 894)
        Me.Label17.Name = "Label17"
        Me.Label17.Size = New System.Drawing.Size(33, 16)
        Me.Label17.TabIndex = 646
        Me.Label17.Text = "+30"
        '
        'Label20
        '
        Me.Label20.AutoSize = True
        Me.Label20.BackColor = System.Drawing.Color.White
        Me.Label20.Font = New System.Drawing.Font("Verdana", 9.75!, System.Drawing.FontStyle.Regular, System.Drawing.GraphicsUnit.Point, CType(0, Byte))
        Me.Label20.ForeColor = System.Drawing.Color.Black
        Me.Label20.Location = New System.Drawing.Point(595, 894)
        Me.Label20.Name = "Label20"
        Me.Label20.Size = New System.Drawing.Size(16, 16)
        Me.Label20.TabIndex = 647
        Me.Label20.Text = "0"
        '
        'Label21
        '
        Me.Label21.AutoSize = True
        Me.Label21.BackColor = System.Drawing.Color.White
        Me.Label21.Font = New System.Drawing.Font("Verdana", 9.0!, System.Drawing.FontStyle.Regular, System.Drawing.GraphicsUnit.Point, CType(0, Byte))
        Me.Label21.ForeColor = System.Drawing.Color.Blue
        Me.Label21.Location = New System.Drawing.Point(777, 2)
        Me.Label21.Margin = New System.Windows.Forms.Padding(5, 0, 5, 0)
        Me.Label21.Name = "Label21"
        Me.Label21.Size = New System.Drawing.Size(44, 14)
        Me.Label21.TabIndex = 648
        Me.Label21.Text = "Vm(A)"
        '
        'Label22
        '
        Me.Label22.AutoSize = True
        Me.Label22.BackColor = System.Drawing.Color.White
        Me.Label22.Font = New System.Drawing.Font("Verdana", 9.0!, System.Drawing.FontStyle.Regular, System.Drawing.GraphicsUnit.Point, CType(0, Byte))
        Me.Label22.ForeColor = System.Drawing.Color.Red
        Me.Label22.Location = New System.Drawing.Point(855, 2)
        Me.Label22.Margin = New System.Windows.Forms.Padding(5, 0, 5, 0)
        Me.Label22.Name = "Label22"
        Me.Label22.Size = New System.Drawing.Size(44, 14)
        Me.Label22.TabIndex = 649
        Me.Label22.Text = "Vm(B)"
        '
        'Label23
        '
        Me.Label23.AutoSize = True
        Me.Label23.BackColor = System.Drawing.Color.White
        Me.Label23.Font = New System.Drawing.Font("Verdana", 12.0!, System.Drawing.FontStyle.Regular, System.Drawing.GraphicsUnit.Point, CType(0, Byte))
        Me.Label23.ForeColor = System.Drawing.Color.Black
        Me.Label23.Location = New System.Drawing.Point(529, 2)
        Me.Label23.Name = "Label23"
        Me.Label23.Size = New System.Drawing.Size(74, 18)
        Me.Label23.TabIndex = 650
        Me.Label23.Text = "Vm(mV)"
        '
        'txtDir
        '
        Me.txtDir.Font = New System.Drawing.Font("Verdana", 12.0!, System.Drawing.FontStyle.Regular, System.Drawing.GraphicsUnit.Point, CType(0, Byte))
        Me.txtDir.Location = New System.Drawing.Point(17, 999)
        Me.txtDir.Name = "txtDir"
        Me.txtDir.Size = New System.Drawing.Size(1773, 27)
        Me.txtDir.TabIndex = 651
        Me.txtDir.Text = "1"
        '
        'Label24
        '
        Me.Label24.AutoSize = True
        Me.Label24.BackColor = System.Drawing.Color.White
        Me.Label24.Font = New System.Drawing.Font("Verdana", 12.0!, System.Drawing.FontStyle.Regular, System.Drawing.GraphicsUnit.Point, CType(0, Byte))
        Me.Label24.ForeColor = System.Drawing.Color.Black
        Me.Label24.Location = New System.Drawing.Point(1141, -2)
        Me.Label24.Name = "Label24"
        Me.Label24.Size = New System.Drawing.Size(80, 18)
        Me.Label24.TabIndex = 652
        Me.Label24.Text = "Vm (mV)"
        '
        'Label30
        '
        Me.Label30.AutoSize = True
        Me.Label30.BackColor = System.Drawing.Color.White
        Me.Label30.Font = New System.Drawing.Font("Verdana", 11.25!, System.Drawing.FontStyle.Regular, System.Drawing.GraphicsUnit.Point, CType(0, Byte))
        Me.Label30.ForeColor = System.Drawing.Color.Red
        Me.Label30.Location = New System.Drawing.Point(501, 242)
        Me.Label30.Margin = New System.Windows.Forms.Padding(5, 0, 5, 0)
        Me.Label30.Name = "Label30"
        Me.Label30.Size = New System.Drawing.Size(103, 18)
        Me.Label30.TabIndex = 655
        Me.Label30.Text = "Red:I source"
        '
        'Label31
        '
        Me.Label31.AutoSize = True
        Me.Label31.BackColor = System.Drawing.Color.White
        Me.Label31.Font = New System.Drawing.Font("Verdana", 11.25!, System.Drawing.FontStyle.Regular, System.Drawing.GraphicsUnit.Point, CType(0, Byte))
        Me.Label31.ForeColor = System.Drawing.Color.Blue
        Me.Label31.Location = New System.Drawing.Point(634, 242)
        Me.Label31.Margin = New System.Windows.Forms.Padding(5, 0, 5, 0)
        Me.Label31.Name = "Label31"
        Me.Label31.Size = New System.Drawing.Size(85, 18)
        Me.Label31.TabIndex = 656
        Me.Label31.Text = "Blue:I sink"
        '
        'GroupBox7
        '
        Me.GroupBox7.BackColor = System.Drawing.Color.FromArgb(CType(CType(255, Byte), Integer), CType(CType(255, Byte), Integer), CType(CType(192, Byte), Integer))
        Me.GroupBox7.Controls.Add(Me.txtNdata)
        Me.GroupBox7.Controls.Add(Me.Label32)
        Me.GroupBox7.Controls.Add(Me.RtxtRate)
        Me.GroupBox7.Controls.Add(Me.Label39)
        Me.GroupBox7.Controls.Add(Me.LtxtRate)
        Me.GroupBox7.Controls.Add(Me.Label38)
        Me.GroupBox7.Controls.Add(Me.txtLcross)
        Me.GroupBox7.Controls.Add(Me.Label35)
        Me.GroupBox7.Controls.Add(Me.txtRcross)
        Me.GroupBox7.Controls.Add(Me.Label36)
        Me.GroupBox7.Location = New System.Drawing.Point(1, 726)
        Me.GroupBox7.Name = "GroupBox7"
        Me.GroupBox7.Size = New System.Drawing.Size(183, 141)
        Me.GroupBox7.TabIndex = 658
        Me.GroupBox7.TabStop = False
        Me.GroupBox7.Text = "GroupBox7"
        '
        'txtNdata
        '
        Me.txtNdata.Font = New System.Drawing.Font("Verdana", 9.0!, System.Drawing.FontStyle.Regular, System.Drawing.GraphicsUnit.Point, CType(0, Byte))
        Me.txtNdata.Location = New System.Drawing.Point(89, 107)
        Me.txtNdata.Name = "txtNdata"
        Me.txtNdata.Size = New System.Drawing.Size(88, 22)
        Me.txtNdata.TabIndex = 671
        '
        'Label32
        '
        Me.Label32.AutoSize = True
        Me.Label32.Font = New System.Drawing.Font("Verdana", 9.0!, System.Drawing.FontStyle.Regular, System.Drawing.GraphicsUnit.Point, CType(0, Byte))
        Me.Label32.Location = New System.Drawing.Point(4, 110)
        Me.Label32.Name = "Label32"
        Me.Label32.Size = New System.Drawing.Size(28, 14)
        Me.Label32.TabIndex = 670
        Me.Label32.Text = "n ="
        '
        'RtxtRate
        '
        Me.RtxtRate.Font = New System.Drawing.Font("Verdana", 9.0!, System.Drawing.FontStyle.Regular, System.Drawing.GraphicsUnit.Point, CType(0, Byte))
        Me.RtxtRate.Location = New System.Drawing.Point(88, 81)
        Me.RtxtRate.Name = "RtxtRate"
        Me.RtxtRate.Size = New System.Drawing.Size(88, 22)
        Me.RtxtRate.TabIndex = 669
        '
        'Label39
        '
        Me.Label39.AutoSize = True
        Me.Label39.Font = New System.Drawing.Font("Verdana", 9.0!, System.Drawing.FontStyle.Regular, System.Drawing.GraphicsUnit.Point, CType(0, Byte))
        Me.Label39.Location = New System.Drawing.Point(3, 84)
        Me.Label39.Name = "Label39"
        Me.Label39.Size = New System.Drawing.Size(81, 14)
        Me.Label39.TabIndex = 668
        Me.Label39.Text = "rate (mm/s)"
        '
        'LtxtRate
        '
        Me.LtxtRate.Font = New System.Drawing.Font("Verdana", 9.0!, System.Drawing.FontStyle.Regular, System.Drawing.GraphicsUnit.Point, CType(0, Byte))
        Me.LtxtRate.Location = New System.Drawing.Point(88, 57)
        Me.LtxtRate.Name = "LtxtRate"
        Me.LtxtRate.Size = New System.Drawing.Size(88, 22)
        Me.LtxtRate.TabIndex = 667
        '
        'Label38
        '
        Me.Label38.AutoSize = True
        Me.Label38.Font = New System.Drawing.Font("Verdana", 9.0!, System.Drawing.FontStyle.Regular, System.Drawing.GraphicsUnit.Point, CType(0, Byte))
        Me.Label38.Location = New System.Drawing.Point(3, 60)
        Me.Label38.Name = "Label38"
        Me.Label38.Size = New System.Drawing.Size(81, 14)
        Me.Label38.TabIndex = 666
        Me.Label38.Text = "rate (mm/s)"
        '
        'txtLcross
        '
        Me.txtLcross.Font = New System.Drawing.Font("Verdana", 9.0!, System.Drawing.FontStyle.Regular, System.Drawing.GraphicsUnit.Point, CType(0, Byte))
        Me.txtLcross.Location = New System.Drawing.Point(77, 9)
        Me.txtLcross.Name = "txtLcross"
        Me.txtLcross.Size = New System.Drawing.Size(88, 22)
        Me.txtLcross.TabIndex = 665
        '
        'Label35
        '
        Me.Label35.AutoSize = True
        Me.Label35.Font = New System.Drawing.Font("Verdana", 9.0!, System.Drawing.FontStyle.Regular, System.Drawing.GraphicsUnit.Point, CType(0, Byte))
        Me.Label35.Location = New System.Drawing.Point(13, 12)
        Me.Label35.Name = "Label35"
        Me.Label35.Size = New System.Drawing.Size(64, 14)
        Me.Label35.TabIndex = 664
        Me.Label35.Text = "left cross"
        '
        'txtRcross
        '
        Me.txtRcross.Font = New System.Drawing.Font("Verdana", 9.0!, System.Drawing.FontStyle.Regular, System.Drawing.GraphicsUnit.Point, CType(0, Byte))
        Me.txtRcross.Location = New System.Drawing.Point(77, 33)
        Me.txtRcross.Name = "txtRcross"
        Me.txtRcross.Size = New System.Drawing.Size(88, 22)
        Me.txtRcross.TabIndex = 663
        '
        'Label36
        '
        Me.Label36.AutoSize = True
        Me.Label36.Font = New System.Drawing.Font("Verdana", 9.0!, System.Drawing.FontStyle.Regular, System.Drawing.GraphicsUnit.Point, CType(0, Byte))
        Me.Label36.Location = New System.Drawing.Point(13, 36)
        Me.Label36.Name = "Label36"
        Me.Label36.Size = New System.Drawing.Size(73, 14)
        Me.Label36.TabIndex = 662
        Me.Label36.Text = "right cross"
        '
        'Label3
        '
        Me.Label3.AutoSize = True
        Me.Label3.BackColor = System.Drawing.Color.White
        Me.Label3.Font = New System.Drawing.Font("Verdana", 18.0!, System.Drawing.FontStyle.Regular, System.Drawing.GraphicsUnit.Point, CType(0, Byte))
        Me.Label3.ForeColor = System.Drawing.Color.Black
        Me.Label3.Location = New System.Drawing.Point(194, 2)
        Me.Label3.Name = "Label3"
        Me.Label3.Size = New System.Drawing.Size(29, 29)
        Me.Label3.TabIndex = 659
        Me.Label3.Text = "A"
        '
        'Label15
        '
        Me.Label15.AutoSize = True
        Me.Label15.BackColor = System.Drawing.Color.White
        Me.Label15.Font = New System.Drawing.Font("Verdana", 18.0!, System.Drawing.FontStyle.Regular, System.Drawing.GraphicsUnit.Point, CType(0, Byte))
        Me.Label15.ForeColor = System.Drawing.Color.Black
        Me.Label15.Location = New System.Drawing.Point(190, 377)
        Me.Label15.Name = "Label15"
        Me.Label15.Size = New System.Drawing.Size(29, 29)
        Me.Label15.TabIndex = 660
        Me.Label15.Text = "B"
        '
        'Label16
        '
        Me.Label16.AutoSize = True
        Me.Label16.BackColor = System.Drawing.Color.White
        Me.Label16.Font = New System.Drawing.Font("Verdana", 18.0!, System.Drawing.FontStyle.Regular, System.Drawing.GraphicsUnit.Point, CType(0, Byte))
        Me.Label16.ForeColor = System.Drawing.Color.Black
        Me.Label16.Location = New System.Drawing.Point(985, -1)
        Me.Label16.Name = "Label16"
        Me.Label16.Size = New System.Drawing.Size(30, 29)
        Me.Label16.TabIndex = 660
        Me.Label16.Text = "C"
        '
        'Label26
        '
        Me.Label26.AutoSize = True
        Me.Label26.BackColor = System.Drawing.Color.White
        Me.Label26.Font = New System.Drawing.Font("Verdana", 18.0!, System.Drawing.FontStyle.Regular, System.Drawing.GraphicsUnit.Point, CType(0, Byte))
        Me.Label26.ForeColor = System.Drawing.Color.Black
        Me.Label26.Location = New System.Drawing.Point(986, 368)
        Me.Label26.Name = "Label26"
        Me.Label26.Size = New System.Drawing.Size(32, 29)
        Me.Label26.TabIndex = 661
        Me.Label26.Text = "D"
        '
        'Label27
        '
        Me.Label27.AutoSize = True
        Me.Label27.BackColor = System.Drawing.Color.White
        Me.Label27.Font = New System.Drawing.Font("Verdana", 18.0!, System.Drawing.FontStyle.Regular, System.Drawing.GraphicsUnit.Point, CType(0, Byte))
        Me.Label27.ForeColor = System.Drawing.Color.Black
        Me.Label27.Location = New System.Drawing.Point(987, 542)
        Me.Label27.Name = "Label27"
        Me.Label27.Size = New System.Drawing.Size(28, 29)
        Me.Label27.TabIndex = 662
        Me.Label27.Text = "E"
        '
        'pbpO
        '
        Me.pbpO.BackColor = System.Drawing.SystemColors.ButtonHighlight
        Me.pbpO.InitialImage = CType(resources.GetObject("pbpO.InitialImage"), System.Drawing.Image)
        Me.pbpO.Location = New System.Drawing.Point(990, 759)
        Me.pbpO.Name = "pbpO"
        Me.pbpO.Size = New System.Drawing.Size(800, 216)
        Me.pbpO.TabIndex = 663
        Me.pbpO.TabStop = False
        '
        'Label48
        '
        Me.Label48.AutoSize = True
        Me.Label48.BackColor = System.Drawing.Color.White
        Me.Label48.Font = New System.Drawing.Font("Verdana", 12.0!, System.Drawing.FontStyle.Regular, System.Drawing.GraphicsUnit.Point, CType(0, Byte))
        Me.Label48.ForeColor = System.Drawing.Color.Black
        Me.Label48.Location = New System.Drawing.Point(1141, 762)
        Me.Label48.Name = "Label48"
        Me.Label48.Size = New System.Drawing.Size(45, 18)
        Me.Label48.TabIndex = 664
        Me.Label48.Text = "p(O)"
        '
        'Label54
        '
        Me.Label54.AutoSize = True
        Me.Label54.BackColor = System.Drawing.Color.White
        Me.Label54.Font = New System.Drawing.Font("Verdana", 18.0!, System.Drawing.FontStyle.Regular, System.Drawing.GraphicsUnit.Point, CType(0, Byte))
        Me.Label54.ForeColor = System.Drawing.Color.Black
        Me.Label54.Location = New System.Drawing.Point(990, 759)
        Me.Label54.Name = "Label54"
        Me.Label54.Size = New System.Drawing.Size(27, 29)
        Me.Label54.TabIndex = 665
        Me.Label54.Text = "F"
        '
        'Label55
        '
        Me.Label55.AutoSize = True
        Me.Label55.BackColor = System.Drawing.Color.White
        Me.Label55.Font = New System.Drawing.Font("Verdana", 9.75!, System.Drawing.FontStyle.Regular, System.Drawing.GraphicsUnit.Point, CType(0, Byte))
        Me.Label55.ForeColor = System.Drawing.Color.Black
        Me.Label55.Location = New System.Drawing.Point(1668, 741)
        Me.Label55.Name = "Label55"
        Me.Label55.Size = New System.Drawing.Size(58, 16)
        Me.Label55.TabIndex = 666
        Me.Label55.Text = "Cell No."
        '
        'Form1
        '
        Me.AutoScaleDimensions = New System.Drawing.SizeF(6.0!, 12.0!)
        Me.AutoScaleMode = System.Windows.Forms.AutoScaleMode.Font
        Me.ClientSize = New System.Drawing.Size(1925, 1083)
        Me.Controls.Add(Me.Label55)
        Me.Controls.Add(Me.Label54)
        Me.Controls.Add(Me.Label48)
        Me.Controls.Add(Me.pbVo)
        Me.Controls.Add(Me.Label27)
        Me.Controls.Add(Me.Label26)
        Me.Controls.Add(Me.Label16)
        Me.Controls.Add(Me.Label15)
        Me.Controls.Add(Me.Label3)
        Me.Controls.Add(Me.pbVm)
        Me.Controls.Add(Me.GroupBox7)
        Me.Controls.Add(Me.Label31)
        Me.Controls.Add(Me.Label30)
        Me.Controls.Add(Me.Label24)
        Me.Controls.Add(Me.txtDir)
        Me.Controls.Add(Me.Label23)
        Me.Controls.Add(Me.Label22)
        Me.Controls.Add(Me.Label21)
        Me.Controls.Add(Me.Label20)
        Me.Controls.Add(Me.Label17)
        Me.Controls.Add(Me.Label14)
        Me.Controls.Add(Me.Label12)
        Me.Controls.Add(Me.Label9)
        Me.Controls.Add(Me.Label7)
        Me.Controls.Add(Me.GroupBox5)
        Me.Controls.Add(Me.ButtonEnd)
        Me.Controls.Add(Me.ButtonStart)
        Me.Controls.Add(Me.ButtonErace)
        Me.Controls.Add(Me.GroupBox2)
        Me.Controls.Add(Me.GroupBox4)
        Me.Controls.Add(Me.Label11)
        Me.Controls.Add(Me.Label10)
        Me.Controls.Add(Me.Label25)
        Me.Controls.Add(Me.Label4)
        Me.Controls.Add(Me.pbCellVo)
        Me.Controls.Add(Me.pbCI)
        Me.Controls.Add(Me.Label41)
        Me.Controls.Add(Me.pbprofileVm)
        Me.Controls.Add(Me.GroupBox3)
        Me.Controls.Add(Me.pbVoLine)
        Me.Controls.Add(Me.GroupBox6)
        Me.Controls.Add(Me.pbpO)
        Me.ForeColor = System.Drawing.Color.Gray
        Me.Name = "Form1"
        Me.Text = "Form1"
        CType(Me.pbVo, System.ComponentModel.ISupportInitialize).EndInit()
        CType(Me.pbCellVo, System.ComponentModel.ISupportInitialize).EndInit()
        CType(Me.pbVm, System.ComponentModel.ISupportInitialize).EndInit()
        CType(Me.pbCI, System.ComponentModel.ISupportInitialize).EndInit()
        CType(Me.pbVoLine, System.ComponentModel.ISupportInitialize).EndInit()
        Me.GroupBox5.ResumeLayout(False)
        Me.GroupBox5.PerformLayout()
        Me.GroupBox6.ResumeLayout(False)
        Me.GroupBox6.PerformLayout()
        Me.GroupBox3.ResumeLayout(False)
        Me.GroupBox3.PerformLayout()
        Me.GroupBox2.ResumeLayout(False)
        Me.GroupBox2.PerformLayout()
        Me.GroupBox4.ResumeLayout(False)
        Me.GroupBox4.PerformLayout()
        CType(Me.pbprofileVm, System.ComponentModel.ISupportInitialize).EndInit()
        Me.GroupBox7.ResumeLayout(False)
        Me.GroupBox7.PerformLayout()
        CType(Me.pbpO, System.ComponentModel.ISupportInitialize).EndInit()
        Me.ResumeLayout(False)
        Me.PerformLayout()

    End Sub
    Friend WithEvents Label7 As System.Windows.Forms.Label
    Friend WithEvents Label11 As System.Windows.Forms.Label
    Friend WithEvents Label10 As System.Windows.Forms.Label
    Friend WithEvents Label25 As System.Windows.Forms.Label
    Friend WithEvents pbVo As System.Windows.Forms.PictureBox
    Friend WithEvents Label4 As System.Windows.Forms.Label
    Friend WithEvents pbCellVo As System.Windows.Forms.PictureBox
    Friend WithEvents pbVm As System.Windows.Forms.PictureBox
    Friend WithEvents pbCI As System.Windows.Forms.PictureBox
    Friend WithEvents pbVoLine As System.Windows.Forms.PictureBox
    Friend WithEvents Label41 As System.Windows.Forms.Label
    Friend WithEvents GroupBox5 As System.Windows.Forms.GroupBox
    Friend WithEvents txtscfIKATP As System.Windows.Forms.TextBox
    Friend WithEvents Label44 As System.Windows.Forms.Label
    Friend WithEvents txtscfINCX As System.Windows.Forms.TextBox
    Friend WithEvents Label28 As System.Windows.Forms.Label
    Friend WithEvents txtscfINaK As System.Windows.Forms.TextBox
    Friend WithEvents Label8 As System.Windows.Forms.Label
    Friend WithEvents txtscfIKs As System.Windows.Forms.TextBox
    Friend WithEvents Label53 As System.Windows.Forms.Label
    Friend WithEvents txtscfIKto As System.Windows.Forms.TextBox
    Friend WithEvents txtscfI1I2 As System.Windows.Forms.TextBox
    Friend WithEvents Label40 As System.Windows.Forms.Label
    Friend WithEvents txtscfIKr As System.Windows.Forms.TextBox
    Friend WithEvents Label52 As System.Windows.Forms.Label
    Friend WithEvents Label51 As System.Windows.Forms.Label
    Friend WithEvents txtscfIK1 As System.Windows.Forms.TextBox
    Friend WithEvents txtscfICaL As System.Windows.Forms.TextBox
    Friend WithEvents txtscfINa As System.Windows.Forms.TextBox
    Friend WithEvents Label50 As System.Windows.Forms.Label
    Friend WithEvents Label49 As System.Windows.Forms.Label
    Friend WithEvents Label46 As System.Windows.Forms.Label
    Friend WithEvents GroupBox6 As System.Windows.Forms.GroupBox
    Friend WithEvents chkKpl As System.Windows.Forms.CheckBox
    Friend WithEvents chkNaK As System.Windows.Forms.CheckBox
    Friend WithEvents chkK1 As System.Windows.Forms.CheckBox
    Friend WithEvents chkICaL As System.Windows.Forms.CheckBox
    Friend WithEvents chkINaL As System.Windows.Forms.CheckBox
    Friend WithEvents chkIKr As System.Windows.Forms.CheckBox
    Friend WithEvents ButtonEnd As System.Windows.Forms.Button
    Friend WithEvents ButtonStart As System.Windows.Forms.Button
    Friend WithEvents ButtonErace As System.Windows.Forms.Button
    Friend WithEvents GroupBox3 As System.Windows.Forms.GroupBox
    Friend WithEvents txtGo As System.Windows.Forms.TextBox
    Friend WithEvents Label29 As System.Windows.Forms.Label
    Friend WithEvents txtATP As System.Windows.Forms.TextBox
    Friend WithEvents Label13 As System.Windows.Forms.Label
    Friend WithEvents txtFext As System.Windows.Forms.TextBox
    Friend WithEvents Label1 As System.Windows.Forms.Label
    Friend WithEvents Label2 As System.Windows.Forms.Label
    Friend WithEvents txtGgap As System.Windows.Forms.TextBox
    Friend WithEvents txtStimulus As System.Windows.Forms.TextBox
    Friend WithEvents Label5 As System.Windows.Forms.Label
    Friend WithEvents GroupBox2 As System.Windows.Forms.GroupBox
    Friend WithEvents RadioButton2 As System.Windows.Forms.RadioButton
    Friend WithEvents RBWrite As System.Windows.Forms.RadioButton
    Friend WithEvents GroupBox4 As System.Windows.Forms.GroupBox
    Friend WithEvents rbHeun As System.Windows.Forms.RadioButton
    Friend WithEvents rbEuler As System.Windows.Forms.RadioButton
    Friend WithEvents chkAdt As System.Windows.Forms.CheckBox
    Friend WithEvents pbprofileVm As System.Windows.Forms.PictureBox
    Friend WithEvents Label9 As System.Windows.Forms.Label
    Friend WithEvents Label12 As System.Windows.Forms.Label
    Friend WithEvents Label14 As System.Windows.Forms.Label
    Friend WithEvents Label17 As System.Windows.Forms.Label
    Friend WithEvents Label20 As System.Windows.Forms.Label
    Friend WithEvents Label21 As System.Windows.Forms.Label
    Friend WithEvents Label22 As System.Windows.Forms.Label
    Friend WithEvents Label23 As Label
    Friend WithEvents txtDir As TextBox
    Friend WithEvents Label24 As Label
    Friend WithEvents Label30 As Label
    Friend WithEvents Label31 As Label
    Friend WithEvents txtIs_INaL As TextBox
    Friend WithEvents Label33 As Label
    Friend WithEvents txtI2_INaL As TextBox
    Friend WithEvents Label34 As Label
    Friend WithEvents GroupBox7 As GroupBox
    Friend WithEvents txtLcross As TextBox
    Friend WithEvents Label35 As Label
    Friend WithEvents txtRcross As TextBox
    Friend WithEvents Label36 As Label
    Friend WithEvents LtxtRate As TextBox
    Friend WithEvents Label38 As Label
    Friend WithEvents RtxtRate As TextBox
    Friend WithEvents Label39 As Label
    Friend WithEvents Label18 As Label
    Friend WithEvents txtPointB As TextBox
    Friend WithEvents txtPointA As TextBox
    Friend WithEvents Label19 As Label
    Friend WithEvents chkDefault As CheckBox
    Friend WithEvents Label37 As Label
    Friend WithEvents txtInterrupt As TextBox
    Friend WithEvents chkNCX As CheckBox
    Friend WithEvents chkbNSC As CheckBox
    Friend WithEvents Label3 As Label
    Friend WithEvents Label15 As Label
    Friend WithEvents Label16 As Label
    Friend WithEvents Label26 As Label
    Friend WithEvents Label27 As Label
    Friend WithEvents txtNdata As TextBox
    Friend WithEvents Label32 As Label
    Friend WithEvents Label45 As Label
    Friend WithEvents Label42 As Label
    Friend WithEvents txtMeasOff As TextBox
    Friend WithEvents txtMeasOn As TextBox
    Friend WithEvents Label43 As Label
    Friend WithEvents CheckBox1 As CheckBox
    Friend WithEvents Label47 As System.Windows.Forms.Label
    Friend WithEvents txtIapply As System.Windows.Forms.TextBox
    Friend WithEvents pbpO As System.Windows.Forms.PictureBox
    Friend WithEvents Label48 As System.Windows.Forms.Label
    Friend WithEvents Label56 As Label
    Friend WithEvents Label54 As Label
    Friend WithEvents Label55 As Label
End Class
