# Supplementary material for: Ionic Mechanisms of Propagated Repolarization in a One-Dimensional Strand of Human Ventricular Myocyte Model
Source: Int J Mol Sci. 2023 Oct 19;24(20):15378. doi: 10.3390/ijms242015378 (PMC10607672; doi:10.3390/ijms242015378)
Supplement: Supplementary file 1 [file ijms-24-15378-s001.zip › RepolarizationPropagation230929/RepolarizationÄRû{/Form1.resx]

<?xml version="1.0" encoding="utf-8"?>
<root>
  <!-- 
    Microsoft ResX Schema 
    
    Version 2.0
    
    The primary goals of this format is to allow a simple XML format 
    that is mostly human readable. The generation and parsing of the 
    various data types are done through the TypeConverter classes 
    associated with the data types.
    
    Example:
    
    ... ado.net/XML headers & schema ...
    <resheader name="resmimetype">text/microsoft-resx</resheader>
    <resheader name="version">2.0</resheader>
    <resheader name="reader">System.Resources.ResXResourceReader, System.Windows.Forms, ...</resheader>
    <resheader name="writer">System.Resources.ResXResourceWriter, System.Windows.Forms, ...</resheader>
    <data name="Name1"><value>this is my long string</value><comment>this is a comment</comment></data>
    <data name="Color1" type="System.Drawing.Color, System.Drawing">Blue</data>
    <data name="Bitmap1" mimetype="application/x-microsoft.net.object.binary.base64">
        <value>[base64 mime encoded serialized .NET Framework object]</value>
    </data>
    <data name="Icon1" type="System.Drawing.Icon, System.Drawing" mimetype="application/x-microsoft.net.object.bytearray.base64">
        <value>[base64 mime encoded string representing a byte array form of the .NET Framework object]</value>
        <comment>This is a comment</comment>
    </data>
                
    There are any number of "resheader" rows that contain simple 
    name/value pairs.
    
    Each data row contains a name, and value. The row also contains a 
    type or mimetype. Type corresponds to a .NET class that support 
    text/value conversion through the TypeConverter architecture. 
    Classes that don't support this are serialized and stored with the 
    mimetype set.
    
    The mimetype is used for serialized objects, and tells the 
    ResXResourceReader how to depersist the object. This is currently not 
    extensible. For a given mimetype the value must be set accordingly:
    
    Note - application/x-microsoft.net.object.binary.base64 is the format 
    that the ResXResourceWriter will generate, however the reader can 
    read any of the formats listed below.
    
    mimetype: application/x-microsoft.net.object.binary.base64
    value   : The object must be serialized with 
            : System.Runtime.Serialization.Formatters.Binary.BinaryFormatter
            : and then encoded with base64 encoding.
    
    mimetype: application/x-microsoft.net.object.soap.base64
    value   : The object must be serialized with 
            : System.Runtime.Serialization.Formatters.Soap.SoapFormatter
            : and then encoded with base64 encoding.

    mimetype: application/x-microsoft.net.object.bytearray.base64
    value   : The object must be serialized into a byte array 
            : using a System.ComponentModel.TypeConverter
            : and then encoded with base64 encoding.
    -->
  <xsd:schema id="root" xmlns="" xmlns:xsd="http://www.w3.org/2001/XMLSchema" xmlns:msdata="urn:schemas-microsoft-com:xml-msdata">
    <xsd:import namespace="http://www.w3.org/XML/1998/namespace" />
    <xsd:element name="root" msdata:IsDataSet="true">
      <xsd:complexType>
        <xsd:choice maxOccurs="unbounded">
          <xsd:element name="metadata">
            <xsd:complexType>
              <xsd:sequence>
                <xsd:element name="value" type="xsd:string" minOccurs="0" />
              </xsd:sequence>
              <xsd:attribute name="name" use="required" type="xsd:string" />
              <xsd:attribute name="type" type="xsd:string" />
              <xsd:attribute name="mimetype" type="xsd:string" />
              <xsd:attribute ref="xml:space" />
            </xsd:complexType>
          </xsd:element>
          <xsd:element name="assembly">
            <xsd:complexType>
              <xsd:attribute name="alias" type="xsd:string" />
              <xsd:attribute name="name" type="xsd:string" />
            </xsd:complexType>
          </xsd:element>
          <xsd:element name="data">
            <xsd:complexType>
              <xsd:sequence>
                <xsd:element name="value" type="xsd:string" minOccurs="0" msdata:Ordinal="1" />
                <xsd:element name="comment" type="xsd:string" minOccurs="0" msdata:Ordinal="2" />
              </xsd:sequence>
              <xsd:attribute name="name" type="xsd:string" use="required" msdata:Ordinal="1" />
              <xsd:attribute name="type" type="xsd:string" msdata:Ordinal="3" />
              <xsd:attribute name="mimetype" type="xsd:string" msdata:Ordinal="4" />
              <xsd:attribute ref="xml:space" />
            </xsd:complexType>
          </xsd:element>
          <xsd:element name="resheader">
            <xsd:complexType>
              <xsd:sequence>
                <xsd:element name="value" type="xsd:string" minOccurs="0" msdata:Ordinal="1" />
              </xsd:sequence>
              <xsd:attribute name="name" type="xsd:string" use="required" />
            </xsd:complexType>
          </xsd:element>
        </xsd:choice>
      </xsd:complexType>
    </xsd:element>
  </xsd:schema>
  <resheader name="resmimetype">
    <value>text/microsoft-resx</value>
  </resheader>
  <resheader name="version">
    <value>2.0</value>
  </resheader>
  <resheader name="reader">
    <value>System.Resources.ResXResourceReader, System.Windows.Forms, Version=4.0.0.0, Culture=neutral, PublicKeyToken=b77a5c561934e089</value>
  </resheader>
  <resheader name="writer">
    <value>System.Resources.ResXResourceWriter, System.Windows.Forms, Version=4.0.0.0, Culture=neutral, PublicKeyToken=b77a5c561934e089</value>
  </resheader>
  <assembly alias="System.Drawing" name="System.Drawing, Version=4.0.0.0, Culture=neutral, PublicKeyToken=b03f5f7f11d50a3a" />
  <data name="pbVo.InitialImage" type="System.Drawing.Bitmap, System.Drawing" mimetype="application/x-microsoft.net.object.bytearray.base64">
    <value>
        iVBORw0KGgoAAAANSUhEUgAAA5EAAAFLCAYAAABP6AjfAAAABGdBTUEAALGPC/xhBQAAAAlwSFlzAAAO
        vAAADrwBlbxySQAAOD9JREFUeF7t3e1VI0uTruHtyHEEg7AHZ6ad6f/jwDGAQUDRoSKr6kkpKys+7mut
        WPPOVrTI+GBvEgn6v3cAAAAAAERcIgEAAAAAMi6RAAAAAAAZl0gAAAAAgIxLJAAAAABAxiUSAAAAACDj
        EgkAAAAAkHGJBAAAAADIuEQCAAAAAGRcIgEAAAAAMi6RAAAAAACZ30vkn9f3//777y5e/3w/Big+d+jl
        /e3v9/8PAAAA4GkuL5F/315+XSCXeOFGAMmf99fPneESCQAAAIzk8BK5fPG/euXx55XJ148MoO33NyC4
        RAIAAAAj+btELpfFxntX/7x+XQx4Wyu2cIkEAAAAzuXuErl7Ufy+YPKWVii+dolLJE7y9+395e4bFuwb
        AACoIeQlsvUqJbDGJRKnaV4g/wXf6MI4/37Egx0DAHgx9BJp/wP3mL/vby+3P7/xhT+XSHTgEonTfF4i
        f/989r+3U/Oz2xihfYH8Cf5biFMse8e/xwBs4xKJtLhEYr6Df4cBXW5fzDd2aflvIXuG4ew3LrhEIoi7
        dwe19/brm7z8O3MkZ5fI5Qt/3s6K53GJxHxcIjHH7n8rgYcs//56fX/93C8ukQji+xL58vL1bqDW2/25
        RI4X8hLJz4JAwSUS0y3fDX15+/hyDDgL36zAePa/mV//m0skglgukW9/fr4Rst5dLpHjubtELhfF1quN
        fOcVPbhEYq7lC3v+HYVz/fzsLYuGQZadWlaKSyRC+blEfn4H5HOX1y847V4if35E4F/wgtUxf5fIj39l
        Le/Hv/vv48+A+ZcaNFwiMdPyTS7+w4NTrL7I4f6IYRpfdHOJRCj2Emnelm33d+sSufy3uxX893yfw0vk
        Muj7QS7BQLFnb3f4DyLOwgUSp/v1nXK+QYYBlrfgr74rwSUSodxdIj80vjHSvET+/Hu1fbnkv+n7um97
        9j9ia3uPdfv1H0y+84pjXCIxF29hxRWWd+xwkcQzvveo8TPcXCIRyvoS2Xg1snWJXL4BzH+/H+P3EgkA
        rvGFPK6zfMOM75TjYY1v1reDf8fBuV+XyA+rVyN/XyK3v4kCDZdIAOj188UX36nHNbhE4mlcIpFF6xK5
        ejWSS+R4XCIBoNPyBfxu8P4YPOlzz1pf4Jgv/lkznIG3syKU5iXyg3k1kkvkeFwiAaATl0jMcLhn7BhO
        wiUSoWxdIs2rkW+/LpHLnvNK+6O4RAIA4FXzLYd80YNzcYlEKJuXyA93/w5d/bvz57Hf/069fQ40nw8/
        uEQCAADgB5dIhLJ3ifx5NfIW7cuivb/Y4BK5j0skAAAAgJh2L5Efdl5x/NR4xwcXyGMXXSJvg2E4AAAA
        ABDNRZdIAAAAAEBEzdve3mXw0ccAAAAAAPFxiQQAAAAAyLhEAgAAAABk7i6R9jkIgiAIgiAI4upYOzPn
        FmtHOa3HiTzhUfNUe4dWHyMIgiAIgiCIDLF2Zs4t1o5yWo8TecKj5qn2Dq0+RhAEQRAEQRAZYu3MnFus
        HeW0HifyhEfNU+0dWn1sVgBWa0e2whvPZ8M9O6uj8Mbz2XDPzuooPPJ+PnyxczoK7yKdFeez+3AUHrk/
        3/f/vbN36EcfUy1/1j7XVgAtrV1Zh0fez4d7dl5b4ZH38+GenddWeBXhjPhiZ7UVEUQ7L85nd2IrvPJ+
        xuap9g796GOPsM+3DmBPa2eW8CrCGXHPzmwdXkU4I+7Zma3DsyjnxBc7r3VEEfHMOJ/di3V45v2c3afa
        K2jvsUfZ5xz93Mgt2u5EOSfu2blFmF+Uc+KenVuU+UU6K77YmUWcXdRz43x2N6LsiPezdp9qr6C9x55x
        1vMiv0i7E+msuBdpdpHOinvRZhftvPgSeW6Rz47zRdsP7+ftPtVeQXuPPeOs50V+kXYn0llxL9LsIp0V
        96LNLtp58SXy3CKfHeeLth/ez9t9qr2C9h57xlnPi/wi7U6ks+JepNlFOivuRZtdtPPiS+S5RT47zhdt
        P7yft/tUewXtPfaMs54X+UXanUhnxb1Is4t0VtyLNrto58WXyHOLfHacL9p+eD9v96n2Ctp77BlnPS/y
        i7Q7kc6Ke5FmF+msuBdtdtHOiy+R5xb57DhftP3wft7uU+0VtPfYM856XuQXaXcinRX3Is0u0llxL9rs
        op0XXyLPLfLZcb5o++H9vN2n2ito77FnnPW8yC/S7kQ6K+5Fml2ks+JetNlFOy++RJ5b5LPjfNH2w/t5
        u0+1V9DeY88463mRX6TdiXRW3Is0u0hnxb1os4t2XnyJPLfIZ8f5ou2H9/MOPdVZxZ71vMgv0u5EOivu
        RZpdpLPiXrTZRTsvvkSeW+Sz43zR9sP7eYee6qxiz3pe5BdpdyKdFfcizS7SWXEv2uyinRdfIs8t8tlx
        vmj74f28Q091VrFnPS/msnOsGEd6crHN9rFiHOnJxTbbx4qh6M3Hb7aHFaPXM38Wc9lZVQxFb/5sQ091
        VrFnPW9Zf9/eX0xPf+Ll7f3vd8oZfn28YmG1Hj8KaFq9qxRW6/GjgKbVu0qx1so5Chxr9a1S7GnlHwX8
        aM2nUqy1co7iakNPcFZhZz1vPX/f317+9bIdL+9vJ90k2x+vTlitx48CmlbvKoXVevwooGn1rlKstXKO
        AsdafasUe1r5RwE/WvOpFGutnKO42tATnFXYWc9bzZ/Xf318/fP9D63PVyi5RJ4VVuvxo4Cm1btKYbUe
        PwpoWr2rFGutnKPAsVbfKsWeVv5RwI/WfCrFWivnKK429ARnFXbW85by5/W7hw9cEn/+7L9oXkIPrJ+j
        Wlhb/3xNzcM/tmcVw9r652tqHv6xPasYa3uPWWoevth+VYw9o/Mwl51LxVjbe8xS82YYeoKzCjvreStZ
        XoV86bxB2lcvf8UjN0l8sn3co+YBLer+qHnAFnWH1DzgiLpLah5wJXVP1bwZhp7grMLOet46lp+F7HwV
        cuvVS/OLebhHPkbdaTUPaFH3R80Dtqg7pOYBR9RdUvOAK6l7qubNMPQEZxV21vPW8ef99bN/rx//S7e8
        Crn985Mfj3OLfIi602oe0KLuj5oHbFF3SM0Djqi7pOYBV1L3VM2bIcRnlKeGxfTIJXJ59XLrz3w/58l/
        LUhW6k6reZt/bcuJvygJ/tld2KPmAVvUHVLzgCPqLql5wJXUPVXzZgjxGeWpYTE98nbWo0vi0SUTe9Sd
        Ps7799e2tF4U/vmZVi77JR3vzxc1D9ii7pCaBxxRd0nNA66k7qmaN0OIzyhPDYuq/xfr8ErkmdSd3s9T
        vznwkffKnCra359/1Dxgi7pDah5wRN0lNQ+4krqnat4MIT6jPDUsrAf+io/dn4lcno+fiXzIss+32LOb
        9z2D3t+4+6n59tfVNwzunn95S3QjD27Z+e5R84At6g6pecARdZfUPOBK6p6qeTOE+Izy1LC4/r3t8Rbb
        vyzHXDL57aynWeZwiz3beUevFO/4mWsj7CvLyyXy5WWVxyUyCju3PWoesEXdITUPOKLukpoHXEndUzVv
        hhCfUZ4aFtv9RbId9xdG/p7Ic9g+7tnOe/TtxDuXz9ulsXGJ/AxmHdL2/txT84At6g6pecARdZfUPOBK
        6p6qeTOE+Izy1LAUtn6T59ZFofHKFXeK59he7tnMW2bYPYjlbanCq4nLK5GPvF0WLmzuz4qaB2xRd0jN
        A46ou6TmAVdS91TNmyHEZ5SnhgEjqDu9mbdzifz7tn776UeYVxjvXl3eu4RyiQzvZ84fsUfNA7aoO6Tm
        AUfUXVLzgCupe6rmzRDiM8pTw4AR1J3ezlPfzvr99tVVXvttyquffeUSGZ6d7x41D9ii7pCaBxxRd0nN
        A66k7qmaN0OIzyhPDcNj7AwrxtreY9Z2nvqLddqXyDt3b282zxf0Eml7Vi3W9h6z1Dx8sf2qGC1Hjy/U
        PLBnR9RcNQ/z2JlUjJajxxdq3gwhPqM8NQyPsTOsGGt7j1l7ecvbVvcvecIl8tvXq5O/fzsvl8g4sbb3
        mKXm4YvtV8VoOXp8oeaBPTui5qp5mMfOpGK0HD2+UPNmCPEZ5alheIydYcVY23vM2s9bXo1cvQ31zvoS
        eXsbbCu/8VxcIsPF2t5jlpqHL7ZfFaPl6PGFmgf27Iiaq+ZhHjuTitFy9PhCzZshxGeUp4bhMXaGFWNt
        7zHrOG+5/G1c9r4vgveXyH/P+SvsL9rhEhku1vYes9Q8fLH9qhgtR48v1DywZ0fUXDUP89iZVIyWo8cX
        at4MIT6jPDUMj7EzrBhre49Zat79zzWaaL6NtX2R/PWLWrlEhou1vccsNQ9fbL8qRsvR4ws1D+zZETVX
        zcM8diYVo+Xo8YWaN0OIzyhPDUMsXndHPZeah2t5nZN6LjUP1/I8J/Vsah6uE2VG6jnVPOTneRfUs6l5
        M4T4jPLUMMTidXfUc6l5uJbXOannUvNwLc9zUs+m5uE6UWaknlPNQ36ed0E9m5o3Q4jPKE8NQyxed0c9
        l5qHa3mdk3ouNQ/X8jwn9WxqHq4TZUbqOdU85Od5F9SzqXkzhPiM8tQwxOJ1d9RzqXm4ltc5qedS83At
        z3NSz6bm4TpRZqSeU81Dfp53QT2bmjdDiM8oTw1DLF53Rz2XmodreZ2Tei41D9fyPCf1bGoerhNlRuo5
        1Tzk53kX1LOpeTOE+Izy1DAo/v21E3ex9Rfed/1m0T72+TxRz6Xm4Vpe56SeS83DtTzPST2bmofrRJmR
        ek41D/l53gX1bGreDCE+ozw1DAr1ErmRdxd7f5H+MftcnqjnUvNwLa9zUs+l5uFanueknk3Nw3WizEg9
        p5qH/Dzvgno2NW+GEJ9RnhqGHsvfR/j68b9++/P6b66//o7Cm89XKLlEKnm4ltc5qedS83Atz3NSz6bm
        4TpRZqSeU81Dfp53QT2bmjdDiM8oTw1Dj51L5PdfZP/QK40/f/ZfNC+hH2yOJ+q51Dxcy+uc1HOpebiW
        5zmpZ1PzcJ0oM1LPqeYhP8+7oJ5NzZshxGeUp4ahx/YlcnkV8qXzBmlfvfwVjZukfdwT9VxqHq7ldU7q
        udQ8XMvznNSzqXm4TpQZqedU85Cf511Qz6bmzRDiM8pTw9Bj6xK5/Cxk56uQW69eml/Ms75Het0d9Vxq
        Hq7ldU7qudQ8XMvznNSzqXm4TpQZqedU85Cf511Qz6bmzRDiM8pTw9Bj6xK5/7OSW5ZXIbd/fvLj8dWD
        XnfHnkuN+Tp/y25htj+e2HOpAb88z8meTQ34FGVG9pxqoDbPu2DPpsbVQnxGeWoYeoy8RC4Xmq0/8/2c
        qwuO192x51JjPi6RKtsfT+y51IBfnudkz6YGfIoyI3tONVCb512wZ1PjaiE+ozw1DD22LouPvJ21fUn8
        p33J9Lo79lxqXOeRS38tPub0mz2XGvDL85zs2dSAT1FmZM+pBmrzvAv2bGpcLcRnlKeGocf25aP/F+vk
        eiWyxe9ZhUtkx2/MzcjW7V2ks57t/3//3yiizS7aefEl8twinx3ni7Yf3s8boovem4gtO5ePB/6Kj92f
        iVyeL8jPRLb4Pev+JbL3N+ZmZGv2LtJZcS/a7KKdF18izy3y2XG+aPvh/bwhuui9idiyd/m4/3m75l3j
        85flmEtmot/O2uL3rA98M2BnJhn5nd1vkc6Ke9FmF+28+BJ5bpHPjvNF2w/v5w3RRe9NxJr6C1k28u7i
        /nKS5e+JbPF71u1L5CO/MTcjv7P7LdJZcS/a7KKdF18izy3y2XG+aPvh/bwhuui9iVhTL5HfzKtWd7F1
        +ej4+Tub453fs25dIh/7OdWM/M7ut0hnxb1os4t2XnyJPLfIZ8f5ou2H9/OG6KL3JsKvSLvj96xbl8ij
        S+LRJTMPv7P7LdJZcS/a7KKdF18izy3y2XG+aPvh/bwhuui9ifAr0u74PSuvRB7xO7vfIp0V96LNLtp5
        8SXy3CKfHeeLth/ezxuii96bCL8i7Y7fs25dIj8eeeA35mbkd3a/RTor7kWbXbTz4kvkuUU+O84XbT+8
        nzdEF703EX5F2h2/Z92+RP77+VR+O6vP2f0W6ay4F2120c6LL5HnFvnsOF+0/fB+3hBd9N5E+BVpd/yd
        VfsFSVf+PZH/87//7/t/XcvW7F2ks+JetNlFOy++RJ5b5LPjfNH2w/t5Q3TRexPhV6Td8XfWjt+y2/Eb
        czOydXsX6ay4F2120c6LL5HnFvnsOF+0/fB+3hBd9N5E+BVpdyKdFfcizS7SWXEv2uyinRdfIs8t8tlx
        vmj74f28IbrovYnwK9LuRDor7kWaXaSz4l602UU7L75Enlvks+N80fbD+3lDdNF7E+FXpN2JdFbcizS7
        SGfFvWizi3ZefIk8t8hnx/mi7Yf384boovcmwq9IuxPprLgXaXaRzop70WYX7bz4Enlukc+O80XbD+/n
        DdFFL02056gS0UWq5ZGz2j+TMaKIdOZHzmr/TMaIItqZe85rc7NGFBHPvOg9u80/irVHc26xNiKn9fis
        iCLamb2fN0QXPTTRnqFSRBatnt5z2vysEUG0c/ee0+ZnjQginrvnrDY3a0QQ9dyLnnPbXCXWHs25xdqI
        nNbjsyKCiOf2ftYQk/fQRHuGShFVq5YlvOo9o83PGt61zryEV71ntPlZw7vWmZfwrOecNjdreNc68xJR
        9JzZ5iqx9mjOLdZG5LQenxXetc68hGfez+l/8h88NNHDGWaJXqs9/1Z41Hu+3vwootRlz7kVHvWerzc/
        iih12XNuhVc9Z+zJjSRKXfacWxFBz3l7cvFblP7Zc26FV97PGOIzx0MTPZxhlsi12rMfhTe9Z+vNjyJC
        XfaMR+FN79l686OIUJc941F41HO+ntxIItRlz3gU3vWctScXv0Xonz3jUXjk/nzf/9c120QPkV2rZsJ3
        ZNKqj/ARmbTqI3xEJq36CH+Bfq0+EueFRyE+c1rNvDKya9VM+I5MWvURPiKTVn2Ej8ikVR/hL9Cv1Ufi
        vPAoxGdOq5lXRnatmgnfkUmrPsJHZNKqj/ARmbTqI/wF+rX6GD3QJ0THPAzYwxlmiVyrPftRRJepFitC
        XfaMRxFdplqsCHXZMx5FdJlqsSLUZc94FJlkrWuWCP2zZzwK9AvRNQ9D9nCGWaLXas+/FRlkq2cRpS57
        zq3IIFs9iyh12XNuRQbZ6llEqcuecyuyyVzbDFH6Z8+5FXhMiM55GLQ9Q6WIqlXLElm0assW3rXOvEQW
        rdqyhXetMy+RRau2bOFd68xLZNSqcy/WWjm3WOt9fIm1o5zW47PCu9aZl8DjQnTPw7DtGSpFZNnqWWvV
        ly0iiHpuVau+bBFB1HOrWvVliwiinvsRrVr3Yq2Vc4u13seXWDvKaT0+KyKIem7PQnTQw8DtGSpFdJlq
        WbO1ZY0oIp5ZZWvLGlFEPLPK1pY1ooh45kfYOpVYa+XcYq338SXWjnJaj8+KKCKe2bMQXWToeBS7gxnY
        M8zAnmEG9gxZsdtjhegiQ4/pz+vXzF7/fP+DLX9ev+Z7mNiP3cEM7BlmYM8wA3uGrNjtsUJ0kaEH9fft
        /eU2t5e397/f/6jl67L58v62l/QgdgczsGeYgT3DDOwZsmK3xwrRRYYe1d/3t5fb3PYuiH/eX2+zPbho
        PordwQzsGWZgzzADe4as2O2xQnSRocf19+3lc24vW7fI77eyNh9f3uZqovcdr/bPYtvy1uPf8fpxzccR
        2zPgLOwZZmDPkBW7PVaILjL0wA7e0rr1VtbtS81HdNwk7Z/Db8sl/zBO+HnVTGyvgLOwZ5iBPUNW7PZY
        IbrI0CPbe0vrxltZf16BXP2Z5UL6Eeqdht3ZdneB3Gzo94y4RO5izzADe4YZ2DNkxW6PFaKLDD24rbes
        bvzz3d/qulwkxUvNsje3gPHAhfyXAW83zsL2ADgLe4YZ2DNkxW6PFaKLDD269iuOX5fF9c/cLa9cbv0s
        Xt8v4mF32n5ehXzw1jfq7cZZ2PqBs7BnmIE9Q1bs9lghusjQ4/v1s4+brygeXRKPLpn32J2WpYcPvnI4
        8O3GWSw7dgvgLOwZZmDPkBW7PVaILjL0BFZvXV1eCft92eCVyPPt/ZzqsZFvN86CPcMM7BlmYM+QFbs9
        VoguMvQMvi9/n5fD/Yvi7iVleRVMvKSwOy17l8hlTqv46ffYS34WtlfAWdgzzMCeISt2e6wQXWToOfxc
        Dt8OXq0a+HbJZW9ugcVyEWz18egSeXRJPLpk5mR7BZyFPcMM7BmyYrfHCtFFhp7E6rd57l0ER/3iFvvn
        8I/8i3V+vfLLK5Et7BlmYM8wA3uGrNjtsUJ0kaFn8e8VMOmSsbp03qLj/vjJ/lkY6qu6jbcPj3y7cRaf
        NX8HcBb2DDOwZ8iK3R4rRBcZOh7F7mz7eTXyFluX+tal8Odyz29nXfz08SOAs7BnmIE9Q1bs9lghusjQ
        8Sh2Z9/u24ZtrG6Fo95unIWtHzgLe4YZ2DNkxW6PFaKLDB2PYnc0W5fC5a9kaRrwduMsbA+As7BnmIE9
        Q1bs9lghusjQ8Sh2BzOwZ5iBPcMM7BmyYrfHCtFFho5HsTuYgT3DDOwZZmDPkBW7PVaILjJ0PIrdwQzs
        GWZgzzADe4as2O2xQnSRoeNR7A5mYM8wA3uGGdgzZMVujxWiiwwdj2J3MAN7hhnYM8zAniErdnusEF1k
        6HgUu4MZ2DPMwJ5hBvYMWbHbY4XoIkPHo9gdzMCeYQb2DDOwZ8iK3R4rRBcZOh7F7mAG9gwzsGeYgT1D
        Vuz2WCG6yNDxKHYHM7BnmIE9wwzsGbJit8cK0UWGjkexO5iBPcMM7BlmYM+QFbs9VoguMnQ8it3BDOwZ
        ZmDPMAN7hqzY7bFCdJGh41F2dyoErtGaRebANVqzyBy4RmsWlQJ5teadOc4W4rNlZkOQi92dCoFrtGaR
        OXCN1iwyB67RmkWlQF6teWeOs4X4bJnZEORid6dC4BqtWWQOXKM1i8yBa7RmUSmQV2vemeNsIT5bZjYE
        uVTYnQo1eldhBhVq9K7CDCrU6F3FGVSsuaIKc55ZY4guzmwIcqmwOxVq9K7CDCrU6F2FGVSo0buKM6hY
        c0UV5jyzxhBdnNkQ5FJhdyrU6F2FGVSo0bsKM6hQo3cVZ1Cx5ooqzHlmjSG6OLMhyKXC7lSo0bsKM6hQ
        o3cVZlChRu8qzqBizRVVmPPMGkN0cWZDkEuF3alQo3cVZlChRu8qzKBCjd5VnEHFmiuqMOeZNYbo4syG
        IJcKu1OhRu8qzKBCjd5VmEGFGr2rOIOKNVdUYc4zawzRxZkNQS4VdqdCjd5VmEGFGr2rMIMKNXpXcQYV
        a66owpxn1hiiizMbglwq7E6FGr2rMIMKNXpXYQYVavSu4gwq1lxRhTnPrDFEF2c2BLlU2J0KNXpXYQYV
        avSuwgwq1OhdxRlUrLmiCnOeWWOILs5sCHKpsDsVavSuwgwq1OhdhRlUqNG7ijOoWHNFFeY8s8YQXZzZ
        EORSYXcq1OhdhRlUqNG7CjOoUKN3FWdQseaKKsx5Zo0hujizIcilwu5UqNG7CjOoUKN3FWZQoUbvKs6g
        Ys0VVZjzzBpDdHFmQ5BLhd2pUKN3FWZQoUbvKsygQo3eVZxBxZorqjDnmTWG6OLMhiCXCrtToUbvKsyg
        Qo3eVZhBhRq9qziDijVXVGHOM2sM0cWZDUEuFXanQo3eVZhBhRq9qzCDCjV6V3EGFWuuqMKcZ9YYoosz
        G4JcKuxOhRq9qzCDCjV6V2EGFWr0ruIMKtZcUYU5z6wxRBdnNgS5ZNsdW48aOF+2ftt61MD5svXb1qMG
        zpe937Y+NZBDtpnaetQYKUQXzyoe+WXbHVuPGjhftn7betTA+bL129ajBs6Xvd+2PjWQQ7aZ2nrUGClE
        F88qHvll2x1bjxo4X7Z+23rUwPmy9dvWowbOl73ftj41kEO2mdp61BgpRBfPKh75ZdsdtR41D2Nk67da
        j5qHMbL1W61HzcMY2fut1qfmIY5sM1XrUfN6hejiWcUjv2y7o9aj5mGMbP1W61HzMEa2fqv1qHkYI3u/
        1frUPMSRbaZqPWperxBdPKt45Jdtd9R61DyMka3faj1qHsbI1m+1HjUPY2Tvt1qfmoc4ss1UrUfN6+W2
        i7bgVgCKbDuj1qPmYYxs/VbrUfMwRrZ+q/WoeRgje7/V+tQ8xJFtpmo9al4vN120BT4SQEu2HVHrUfMw
        RrZ+q/WoeRgjW7/VetQ8jJG932p9ah7iyDZTtR41r9flXbSFjQjAyrYbaj1qHsbI1m+1HjUPY2Trt1qP
        mocxsvdbrU/NQxzZZqrWo+b1uqyLtqBWHGn9GRvATbadUOtR8zBGtn6r9ah5GCNbv9V61DyMkb3fan1q
        HuLINlO1HjWv1yVdtMXYeEbr+W6B2rLtglqPmocxsvVbrUfNwxjZ+q3Wo+ZhjOz9VutT8xBHtpmq9ah5
        vaZ20RZhY5TWc98CdWXbA7UeNQ9jZOu3Wo+ahzGy9VutR83DGNn7rdan5iGObDNV61Hzek3roi3gjEKs
        mR8LvmXbAbUeNQ9jZOu3Wo+ahzGy9VutR83DGNn7rdan5iGObDNV61Hzek3poj38GUW0XPEx4U+2+av1
        qHkYI1u/1XrUPIyRrd9qPWoexsjeb7U+NQ9xZJupWo+a1+v0LtqDjz684uqPj2tlm71aj5qHMbL1W61H
        zcMY2fqt1qPmYYzs/VbrU/MQR7aZqvWoeb1O7+JZB+9hz3DlOTBftrmr9ah5GCNbv9V61DyMka3faj1q
        HsbI3m+1PjUPcWSbqVqPmtfr1C7aQ48+eA8v58B82eau1qPmYYxs/VbrUfMwRrZ+q/WoeRgje7/V+tQ8
        xJFtpmo9al6v07poDzz60I/wdh7MkW3maj1qHsbI1m+1HjUPY2Trt1qPmocxsvdbrU/NQxzZZqrWo+b1
        Oq2LZx34GR7PdLm/b+8vpi8/8fL2/vc75cuf99fPx14//lcctqYM1HrUPIyRrd9qPWoexsjWb7UeNQ9j
        ZO+3Wp+ahziyzVStR83rdUoX7WFHH/gZXs91jb/vby/3/fgdL+9vPzfJ5y+R7Y9RJ0ZQn0/Ny8jWXjFG
        UJ9PzcvI1l4xRlCfT83LyNZeMc6gPr+ah8fY/laMEdTnU/N6nfKZcdZhR/B8tpn+vP7rw2vrVvj5CqW9
        RD7P9r5ijKA+n5qXka29YoygPp+al5GtvWKMoD6fmpeRrb1inEF9fjUPj7H9rRgjqM+n5vUa/plhD9o6
        7NHjz1o//1GU9Of1u/6eS+L3K5e/3uaqW/e+WoygPp+al5GtvWKMoD6fmpeRrb1ijKA+n5qXka29YpxB
        fX41D4+x/a0YI6jPp+b1Gv6Z0XPQ0cXcqB9XPWNGy6uQL10vM3KJfDZGUJ9PzcvI1l4xRlCfT83LyNZe
        MUZQn0/Ny8jWXjHOoD6/mofH2P5WjBHU51Pzeg3/zOg56OhibtSPq54xn+VnIXvfqsol8tkYQX0+Ne/G
        vrX5PmL9EqVFu5Y6MYL6fGpeRrb2ijGC+nxqXka29opxBvX51Tw8xva3YoygPp+a12v4Z0bPQUcXc6N+
        XBu1PPoLcp6/ROJ56t4qeX/fXu7yNqP5Q7PIzM5/j5oHtKj7o+YBCnWf1DzgKuqOqnm9hj5b7yFHF3PT
        87F7zpoHl8jI1L09yru7QG5eEr93hUtkOUf7s1DzgBZ1f9Q8QKHuk5oHXEXdUTWv19Bn6z3k6GJuej52
        z1nzuO7trHieure7eebvBu2+H37/UqbPn6f9+QVN3/HzZMs3KpaI+bbYyuxc96h5QIu6P2oeoFD3Sc0D
        rqLuqJrXa+iz9R5ydDE3PR+756yZXPWLdfA8dW/38n5ehXzkFcb1xVEOLpKR2NntUfOAFnV/1DxAoe6T
        mgdcRd1RNa/X0GfrPeToYm56PnbPWVO56K/4wPPUvd3OW16JfuBVyBtzibz7JsTd5dJeGJ/8eLjEv1k+
        umfAMXV/1DxAoe6TmgdcRd1RNa/X0GfrPeToYm56PnbPWXP594X9LZpf3H++5dFeMrlEeqDu7XbeMvve
        tzN/+74s/n4Ve2c/Nv8MvNren3tqHtCi7o+aByjUfVLzgKuoO6rm9Rr6bL2HHF3MTc/H7jlrPvcXyXZw
        ifTGzmfPdt7eJXL9s4zfYb/LcHSJbL1tlUtkOHb+e9Q8oEXdHzUPUKj7pOYBV1F3VM3rNfTZeg85upib
        no/dc9a0zC9ZuYtfL09yifTAzmjPdt6/bx78fgWaSyS+2PnvUfOAFnV/1DxAoe6TmgdcRd1RNa/X0Gfr
        PeToYm56PnbPWQEP1L3dy5N/sc735Y9LZD2fc/+OPWoe0KLuj5oHKNR9UvOAq6g7qub1Gvps9pDKQUcX
        c6N+XBtAFOre7uapf8UHl8iyPuf+HXvUPKBF3R81D1Co+6TmAVdRd1TN6zX8M6PnoDZ3ZBzpyQU8UXf3
        KO/n1chbbL1FmUtkWT+78RF71DygRd0fNQ9QqPuk5gFXUXdUzes1/DPjrIOOFOGMQIu6u0re8veFHgaX
        yHLs/PeoeUCLuj9qHqBQ90nNA66i7qia12v4Z8ZZBx0pwhmzsT2vGKOoz6nm3WxdJpuXPueXSHv+ijGK
        +pxqXja27ooxivqcal42tu6KcRb1Y6h56Gd7WzFGUZ9Tzet1ymfGWYcdwfPZMrN9rxijqM+p5mVj664Y
        o6jPqeZlY+uuGKOoz6nmZWPrrhhnUT+Gmod+trcVYxT1OdW8Xqd8Zpx12GfZc3k7W3br3leLUdTnVPOy
        sXVXjFHU51TzsrF1V4xR1OdU87KxdVeMs6gfQ81DP9vbijGK+pxqXq/TPjPOOvAzPJ6pCtv7ijGK+pxq
        Xja27ooxivqcal42tu6KMYr6nGpeNrbuinEW9WOoeehne1sxRlGfU83rddpnhj3w6EM/wtt5qln3v1qM
        oj6nmpeNrbtijKI+p5qXja27YoyiPqeal42tu2KcRf0Yah762d5WjFHU51Tzep36mWEPPfrgvbycA3Nl
        m7taj5qHMbL1W61HzcMY2fqt1qPmYYzs/VbrU/MQR7aZqvWoeb1O7aI99OiD9/ByDsyXbe5qPWoexsjW
        b7UeNQ9jZOu3Wo+ahzGy91utT81DHNlmqtaj5vU6vYv24KMPr7j64+Na2Wav1qPmYYxs/VbrUfMwRrZ+
        q/WoeRgje7/V+tQ8xJFtpmo9al6vKV20hz+jiC1XfEz4km3+aj1qHsbI1m+1HjUPY2Trt1qPmocxsvdb
        rU/NQxzZZqrWo+b1mtZFW8AZhVgzPxZ8y7YDaj1qHsbI1m+1HjUPY2Trt1qPmocxsvdbrU/NQxzZZqrW
        o+b1mtpFW4SNUVrPfQvUlW0P1HrUPIyRrd9qPWoexsjWb7UeNQ9jZO+3Wp+ahziyzVStR83rNb2LthAb
        z2o95y1QW7ZdUOtR8zBGtn6r9ah5GCNbv9V61DyMkb3fan1qHuLINlO1HjWv12VdtAW14kjrz9gAbrLt
        hFqPmocxsvVbrUfNwxjZ+q3Wo+ZhjOz9VutT8xBHtpmq9ah5vS7voi1sRABWtt1Q61HzMEa2fqv1qHkY
        I1u/1XrUPIyRvd9qfWoe4sg2U7UeNa+Xmy7aAh8JoCXbjqj1qHkYI1u/1XrUPIyRrd9qPWoexsjeb7U+
        NQ9xZJupWo+a18tlF22xewEcybYvaj1qHsbI1m+1HjUPY2Trt1qPmocxsvdbrU/NQxzZZqrWo+b1CtHF
        s4pHftl2R61HzcMY2fqt1qPmYYxs/VbrUfMwRvZ+q/WpeYgj20zVetS8XiG6eFbxyC/b7qj1qHkYI1u/
        1XrUPIyRrd9qPWoexsjeb7U+NQ9xZJupWo+a1ytEF88qHvll2x21HjUPY2Trt1qPmocxsvVbrUfNwxjZ
        +63Wp+YhjmwzVetR83qF6OJZxSO/bLuj1qPmYYxs/VbrUfMwRrZ+q/WoeRgje7/V+tQ8xJFtpmo9al6v
        EF08q3ic6e/728u/uf3Ey9vHIw1/395f1rnN/D/vr5+PvX78r2P2uTJQ61HzMEa2fqv1qHkYI1u/1XrU
        PIyRvd9qfWoe4sg2U7UeNa9XiC6eVTzOpF4iN/Lu4uX97ecPcYlU6lHzMEa2fqv1qHkYI1u/1XrUPIyR
        vd9qfWoe4sg2U7UeNa9XiC6eVTxm2L/0/Xn9N9vXVsLnK5T2Etkn2+6o9ah5GCNbv9V61DyMka3faj1q
        HsbI3m+1PjUPcWSbqVqPmtcrRBfPKh4z7Fwi/7x+z7Xnkvj9yuXW22JXsu2OWo+ahzGy9VutR83DGNn6
        rdaj5mGM7P1W61PzEEe2mar1qHm9QnTxrOIxw/YlcnkV8qXrZUYukUo9ah7GyNZvtR41D2Nk67daj5qH
        MbL3W61PzUMc2Waq1qPm9QrRxbOKxwxbl8jlZyF736rKJVKpR83DGNn6rdaj5mGMbP1W61HzMEb2fqv1
        qXmII9tM1XrUvF4hunhW8Zhh6xK5/7OS27hEKvWoeRgjW7/VetQ8jJGt32o9ah7GyN5vtT41D3Fkm6la
        j5rXK0QXzyoeM3CJHEmtR83DGNn6rdaj5mGMbP1W61HzMEb2fqv1qXmII9tM1XrUvF4hunhW8ZiBt7OO
        pNaj5mGMbP1W61HzMEa2fqv1qHkYI3u/1frUPMSRbaZqPWperxBdPKt4zLD9iiO/WKefrUcNnC9bv209
        auB82fpt61ED58veb1ufGsgh20xtPWqMFKKLZxWPGXbetspf8dHN1qMGzpet37YeNXC+bP229aiB82Xv
        t61PDeSQbaa2HjVGCtHFs4rHDHs/+7i8pfUrXls/HPn37f3l7pJZ+xJ5Y2tSAufL2G9bkxI4X8Z+25qU
        wPkq9NvWqARyyDhTW5MSI4Xo4lnF40z3F8Sf+HX528i7Cy6ReyrU6F2FGVSo0bsKM6hQo3cVZ1Cx5ooq
        zHlmjSG6OLMhGEW9RH77fMWxkf/r5UkukWsVavSuwgwq1OhdhRlUqNG7ijOoWHNFFeY8s8YQXZzZEORS
        YXcq1OhdhRlUqNG7CjOoUKN3FWdQseaKKsx5Zo0hujizIcilwu5UqNG7CjOoUKN3FWZQoUbvKs6gYs0V
        VZjzzBpDdHFmQ5BLhd2pUKN3FWZQoUbvKsygQo3eVZxBxZorqjDnmTWG6OLMhiCXCrtToUbvKsygQo3e
        VZhBhRq9qziDijVXVGHOM2sM0cWZDUEuFXanQo3eVZhBhRq9qzCDCjV6V3EGFWuuqMKcZ9YYooszG4Jc
        KuxOhRq9qzCDCjV6V2EGFWr0ruIMKtZcUYU5z6wxRBdnNgS5VNidCjV6V2EGFWr0rsIMKtToXcUZVKy5
        ogpznlljiC7ObAhyqbA7FWr0rsIMKtToXYUZVKjRu4ozqFhzRRXmPLPGEF2c2RDkUmF3KtToXYUZVKjR
        uwozqFCjdxVnULHmiirMeWaNIbo4syHIpcLuVKjRuwozqFCjdxVmUKFG7yrOoGLNFVWY88waQ3RxZkOQ
        S4bdsTU8EzhPhj7bGp4JnCdDn20NzwTOk7HPtqZnArFlmKWt4ZkYIUQXRxeNOjLsjq3hmcB5MvTZ1vBM
        4DwZ+mxreCZwnox9tjU9E4gtwyxtDc/ECCG6OLpo1JFhd2wNzwTOk6HPtoZnAufJ0GdbwzOB82Tss63p
        mUBsGWZpa3gmRgjRxdFFo44Mu2NreCZwngx9tjU8EzhPhj7bGp4JnCdjn21NzwRiyzBLW8MzMUKILo4u
        GnVk2B1bwzOB82Tos63hmcB5MvTZ1vBM4DwZ+2xreiYQW4ZZ2hqeiRFCdHF00aiD3cEM7BlmYM8wA3uG
        rNjtsUJ0kaHjUewOZmDPMAN7hhnYM2TFbo8VoosMHY9idzADe4YZ2DPMwJ4hK3Z7rBBdZOh4FLuDGdgz
        zMCeYQb2DFmx22OF6CJDx6PYHczAnmEG9gwzsGfIit0eK0QXGToe5Xl37Nk8Bfp57p89m6dAP8/9s2fz
        FOgXqX/2rJ4CPnmekT2bp9gTYtPVYoA1z7tjz+Yp0M9z/+zZPAX6ee6fPZunQL9I/bNn9RTwyfOM7Nk8
        xZ4Qm64WA6x53h17Nk+Bfp77Z8/mKdDPc//s2TwF+kXqnz2rp4BPnmdkz+Yp9oTYdLUYYM3z7tizeQr0
        89w/ezZPgX6e+2fP5inQL1L/7Fk9BXzyPCN7Nk+xJ8Smq8UAa553x57NU6Cf5/7Zs3kK9PPcP3s2T4F+
        kfpnz+op4JPnGdmzeYo9ITZdLQZYq7A7FWr0rsIMKtToXYUZVKjRu4ozqFhzRRXmPLPGEF2c2RDkUmF3
        KtToXYUZVKjRuwozqFCjdxVnULHmiirMeWaNIbo4syHIpcLuVKjRuwozqFCjdxVmUKFG7yrOoGLNFVWY
        88waQ3RxZkOQS4XdqVCjdxVmUKFG7yrMoEKN3lWcQcWaK6ow55k1hujizIYglwq7U6FG7yrMoEKN3lWY
        QYUavas4g4o1V1RhzjNrDNHFmQ1BLhV2p0KN3lWYQYUavaswgwo1eldxBhVrrqjCnGfWGKKLMxsS09/3
        t5eP/ry8ffwvWBV2p0KN3lWYQYUavaswgwo1eldxBhVrrqjCnGfWGKKLMxvymO9LnDnnZ0y71G1dIv+8
        v36e5fXjf9Vk55FVhRq9qzCDCjV6V2EGFWr0ruIMKtZcUYU5z6wxRBdnNuQxXCK9svPIqkKN3lWYQYUa
        vaswgwo1eldxBhVrrqjCnGfWGKKLMxvynKsubbyddUuc3Xnc4zUq3/zgGxEK27+sKtToXYUZVKjRu4oz
        qFhzRRXmPLPGEF2c2ZDn7HzB/fft/cXU8ROti9937svbxyO//lzri/mtSySXS9vrrB6vkUvkKLZ/WVWo
        0bsKM6hQo3cVZ1Cx5ooqzHlmjSG6OLMhz3ngEvkZq/zd3Fusn59L5Bbbt6yer5GL4rOen4F/FWr0rsIM
        KtToXcUZVKy5ogpznlljiC7ObMhzer8Y//dK0Kv9A+YS+flq5I9/+c1/ziXyl2VvbpHV8zXu7S07pHh+
        Bv5VqNG7CjOoUKN3FWdQseaKKsx5Zo0hujizIc954BWdP6+fdd1dCu3bWdeWC+bdF/VcIrfY3akQj+ES
        +azWLDIHrtGaRebANVqzqBTIqzXvzHG2EJ8tMxvynONL5N+3l7t6lpAvkcsX9Xcfg0vkllavM8djuEQ+
        qzWLzIFrtGaROXCN1iwqBfJqzTtznC3EZ8vMhjxn54vx71cct4JL5Dlavc4cj+ES+azWLDIHrtGaRebA
        NVqzqBTIqzXvzHG2EJ8tMxvynK0vxpeL30fc/fDjh963s/48F5dIRZzduRKXyGexZ5iBPcMM7BmyYrfH
        CtHFOEPf+mL8+5+3vhB/9Gci738TD5fIDXF250pcIp/FnmEG9gwzsGfIit0eK0QX4wz94BK5+c/bl8hf
        r1ou//wj7h/iErklzu5ciUvks9gzzMCeYQb2DFmx22OF6KL/oX9/oW3O+RnmC+8/r43HTTQvkVuxvlxu
        fqHPBcD2DVu4RD6LPcMM7BlmYM+QFbs9Vogu+h/68SXyZn2R/Lw47r6d9e3nlcolft0fP3GJ3GJ7hy1c
        Ip/FnmEG9gwzsGfIit0eK0QXyw395xLJl+3PKrc7XZRvfnCJVNj+AWdhzzADe4as2O2xQnSx3NC5RA5T
        bne6cIkcxfYPOAt7hhnYM2TFbo8Voovlhs4lcphyu4NLsGeYgT3DDOwZsmK3xwrRxXJD5xI5TLndwSXY
        M8zAnmEG9gxZsdtjhegiQ8ej2B3MwJ5hBvYMM7BnyIrdHitEFxk6HsXuYAb2DDOwZ5iBPUNW7PZYIbrI
        0PEodgczsGeYgT3DDOwZsmK3xwrRRU9Dt2epEpFlqWNh66kSEUQ77xFbT5WIINp5j9h6qkQE0c7bw9Zm
        Y+3RnFuszcppPT4zIoh2Xu9CdNHL0O05KkVUmWq5adVTIbyLeOY9rXoqhHcRz7ynVU+F8C7imVWt2pZY
        ezTnFmuzclqPzwzvIp7ZuxAd9DJwe45KEVGrjiWiatVSITxrnXeJqFq1VAjPWuddIqpWLRXCs9Z5l8ig
        VdcSa4/m3GJtVk7r8ZnhWeu8S+BxIbrnZdhezjFD5Frt2bcioujn7xGhVnvGrYgo+vl7RKjVnnErIop+
        /h4RarVn3IroMtXiRYSe2jNuBR4TonNeBu3lHDNErdWe+yiiiXz2Xt5rtec7imgin72X91rt+Y4imshn
        7+W9Vnu+o4gsSx2eeO+pPd9RoF+IrrWGfXVk16qZ8BPZtWom5kd2rZqJ+ZFdq2bi2sAYrd5GDvQJ0bHW
        oK+O7Fo1E34iu1bNxPzIrlUzMT+ya9VMXBsYo9XbyIE+ITrWGvTVkV2rZsJPZNeqmZgf2bVqJuZHdq2a
        iWsDY7R6GznQh451qLRoUWu15z6KaCKfvZf3Wu35jiKayGfv5b1We76jiCby2Xt5r9We7ygiy1KHJ957
        as93FOhH1zpUWrbItdqzb0VE0c/fI0Kt9oxbEVH08/eIUKs941ZEFP38PSLUas+4FdFlqsWLCD21Z9wK
        PIbOdWgtXoWIqFXHElG1aqkQnrXOu0RUrVoqhGet8y4RVauWCuFZ67xLZNCqa4m1R3NusTYrp/X4zPCs
        dd4l8Di616G1fBUiqky13LTqqRDeRTzznlY9FcK7iGfe06qnQngX8cyqVm1LrD2ac4u1WTmtx2eGdxHP
        7B0d7NBawAoBH1qzqRCYqzWDCoG5WjOoELhOax5LrD2ac4u1Vs6osFqPzwzUw9QBAAAAADIukQAAAAAA
        GZdIAAAAAICMSyQAAAAAQMYlEgAAAAAg4xIJFPfntf2b1v777/X9z3fOP3/eXzcfAwAAQAVcIoGi/r69
        rC6NG/Fqr4tcIgEAAKrjEgkUdHeBvLskWt8Xxs3HAQAAUBGXSKCav2/vL98XyP774d/3t5ePP/vy9vG/
        AAAAUBGXSKCYn1chH3qFkUskAABAdVwigVK+L4EPvQp5wyUSAACgOi6RQCnLJfLl/e2hWyCXSAAAgOq4
        RAKl7F0il9+8uoq7lyy5RAIAAFTHJRIoZblEtt7OyiUSAAAAx7hEAsXIv1jnzyuXSAAAAPzCJRKoRv0r
        PrhEAgAAoIFLJFDQz6uRt9i6EHKJBAAAQAOXSKCoP6/fl8ij4BIJAAAAg0skAAAAAEDGJRIAAAAAIOMS
        CQAAAACQcYkEAAAAAMi4RAIAAAAAZFwiAQAAAAAyLpEAAAAAABmXSAAAAACAjEskAAAAAEDGJRIAAAAA
        IOMSCQAAAAAQvb//H89lOEWo242/AAAAAElFTkSuQmCC
</value>
  </data>
  <data name="pbCellVo.InitialImage" type="System.Drawing.Bitmap, System.Drawing" mimetype="application/x-microsoft.net.object.bytearray.base64">
    <value>
        iVBORw0KGgoAAAANSUhEUgAAA5EAAAFLCAYAAABP6AjfAAAABGdBTUEAALGPC/xhBQAAAAlwSFlzAAAO
        vAAADrwBlbxySQAAOD9JREFUeF7t3e1VI0uTruHtyHEEg7AHZ6ad6f/jwDGAQUDRoSKr6kkpKys+7mut
        WPPOVrTI+GBvEgn6v3cAAAAAAERcIgEAAAAAMi6RAAAAAAAZl0gAAAAAgIxLJAAAAABAxiUSAAAAACDj
        EgkAAAAAkHGJBAAAAADIuEQCAAAAAGRcIgEAAAAAMi6RAAAAAACZ30vkn9f3//777y5e/3w/Big+d+jl
        /e3v9/8PAAAA4GkuL5F/315+XSCXeOFGAMmf99fPneESCQAAAIzk8BK5fPG/euXx55XJ148MoO33NyC4
        RAIAAAAj+btELpfFxntX/7x+XQx4Wyu2cIkEAAAAzuXuErl7Ufy+YPKWVii+dolLJE7y9+395e4bFuwb
        AACoIeQlsvUqJbDGJRKnaV4g/wXf6MI4/37Egx0DAHgx9BJp/wP3mL/vby+3P7/xhT+XSHTgEonTfF4i
        f/989r+3U/Oz2xihfYH8Cf5biFMse8e/xwBs4xKJtLhEYr6Df4cBXW5fzDd2aflvIXuG4ew3LrhEIoi7
        dwe19/brm7z8O3MkZ5fI5Qt/3s6K53GJxHxcIjHH7n8rgYcs//56fX/93C8ukQji+xL58vL1bqDW2/25
        RI4X8hLJz4JAwSUS0y3fDX15+/hyDDgL36zAePa/mV//m0skglgukW9/fr4Rst5dLpHjubtELhfF1quN
        fOcVPbhEYq7lC3v+HYVz/fzsLYuGQZadWlaKSyRC+blEfn4H5HOX1y847V4if35E4F/wgtUxf5fIj39l
        Le/Hv/vv48+A+ZcaNFwiMdPyTS7+w4NTrL7I4f6IYRpfdHOJRCj2Emnelm33d+sSufy3uxX893yfw0vk
        Muj7QS7BQLFnb3f4DyLOwgUSp/v1nXK+QYYBlrfgr74rwSUSodxdIj80vjHSvET+/Hu1fbnkv+n7um97
        9j9ia3uPdfv1H0y+84pjXCIxF29hxRWWd+xwkcQzvveo8TPcXCIRyvoS2Xg1snWJXL4BzH+/H+P3EgkA
        rvGFPK6zfMOM75TjYY1v1reDf8fBuV+XyA+rVyN/XyK3v4kCDZdIAOj188UX36nHNbhE4mlcIpFF6xK5
        ejWSS+R4XCIBoNPyBfxu8P4YPOlzz1pf4Jgv/lkznIG3syKU5iXyg3k1kkvkeFwiAaATl0jMcLhn7BhO
        wiUSoWxdIs2rkW+/LpHLnvNK+6O4RAIA4FXzLYd80YNzcYlEKJuXyA93/w5d/bvz57Hf/069fQ40nw8/
        uEQCAADgB5dIhLJ3ifx5NfIW7cuivb/Y4BK5j0skAAAAgJh2L5Efdl5x/NR4xwcXyGMXXSJvg2E4AAAA
        ABDNRZdIAAAAAEBEzdve3mXw0ccAAAAAAPFxiQQAAAAAyLhEAgAAAABk7i6R9jkIgiAIgiAI4upYOzPn
        FmtHOa3HiTzhUfNUe4dWHyMIgiAIgiCIDLF2Zs4t1o5yWo8TecKj5qn2Dq0+RhAEQRAEQRAZYu3MnFus
        HeW0HifyhEfNU+0dWn1sVgBWa0e2whvPZ8M9O6uj8Mbz2XDPzuooPPJ+PnyxczoK7yKdFeez+3AUHrk/
        3/f/vbN36EcfUy1/1j7XVgAtrV1Zh0fez4d7dl5b4ZH38+GenddWeBXhjPhiZ7UVEUQ7L85nd2IrvPJ+
        xuap9g796GOPsM+3DmBPa2eW8CrCGXHPzmwdXkU4I+7Zma3DsyjnxBc7r3VEEfHMOJ/di3V45v2c3afa
        K2jvsUfZ5xz93Mgt2u5EOSfu2blFmF+Uc+KenVuU+UU6K77YmUWcXdRz43x2N6LsiPezdp9qr6C9x55x
        1vMiv0i7E+msuBdpdpHOinvRZhftvPgSeW6Rz47zRdsP7+ftPtVeQXuPPeOs50V+kXYn0llxL9LsIp0V
        96LNLtp58SXy3CKfHeeLth/ez9t9qr2C9h57xlnPi/wi7U6ks+JepNlFOivuRZtdtPPiS+S5RT47zhdt
        P7yft/tUewXtPfaMs54X+UXanUhnxb1Is4t0VtyLNrto58WXyHOLfHacL9p+eD9v96n2Ctp77BlnPS/y
        i7Q7kc6Ke5FmF+msuBdtdtHOiy+R5xb57DhftP3wft7uU+0VtPfYM856XuQXaXcinRX3Is0u0llxL9rs
        op0XXyLPLfLZcb5o++H9vN2n2ito77FnnPW8yC/S7kQ6K+5Fml2ks+JetNlFOy++RJ5b5LPjfNH2w/t5
        u0+1V9DeY88463mRX6TdiXRW3Is0u0hnxb1os4t2XnyJPLfIZ8f5ou2H9/MOPdVZxZ71vMgv0u5EOivu
        RZpdpLPiXrTZRTsvvkSeW+Sz43zR9sP7eYee6qxiz3pe5BdpdyKdFfcizS7SWXEv2uyinRdfIs8t8tlx
        vmj74f28Q091VrFnPS/msnOsGEd6crHN9rFiHOnJxTbbx4qh6M3Hb7aHFaPXM38Wc9lZVQxFb/5sQ091
        VrFnPW9Zf9/eX0xPf+Ll7f3vd8oZfn28YmG1Hj8KaFq9qxRW6/GjgKbVu0qx1so5Chxr9a1S7GnlHwX8
        aM2nUqy1co7iakNPcFZhZz1vPX/f317+9bIdL+9vJ90k2x+vTlitx48CmlbvKoXVevwooGn1rlKstXKO
        AsdafasUe1r5RwE/WvOpFGutnKO42tATnFXYWc9bzZ/Xf318/fP9D63PVyi5RJ4VVuvxo4Cm1btKYbUe
        PwpoWr2rFGutnKPAsVbfKsWeVv5RwI/WfCrFWivnKK429ARnFXbW85by5/W7hw9cEn/+7L9oXkIPrJ+j
        Wlhb/3xNzcM/tmcVw9r652tqHv6xPasYa3uPWWoevth+VYw9o/Mwl51LxVjbe8xS82YYeoKzCjvreStZ
        XoV86bxB2lcvf8UjN0l8sn3co+YBLer+qHnAFnWH1DzgiLpLah5wJXVP1bwZhp7grMLOet46lp+F7HwV
        cuvVS/OLebhHPkbdaTUPaFH3R80Dtqg7pOYBR9RdUvOAK6l7qubNMPQEZxV21vPW8ef99bN/rx//S7e8
        Crn985Mfj3OLfIi602oe0KLuj5oHbFF3SM0Djqi7pOYBV1L3VM2bIcRnlKeGxfTIJXJ59XLrz3w/58l/
        LUhW6k6reZt/bcuJvygJ/tld2KPmAVvUHVLzgCPqLql5wJXUPVXzZgjxGeWpYTE98nbWo0vi0SUTe9Sd
        Ps7799e2tF4U/vmZVi77JR3vzxc1D9ii7pCaBxxRd0nNA66k7qmaN0OIzyhPDYuq/xfr8ErkmdSd3s9T
        vznwkffKnCra359/1Dxgi7pDah5wRN0lNQ+4krqnat4MIT6jPDUsrAf+io/dn4lcno+fiXzIss+32LOb
        9z2D3t+4+6n59tfVNwzunn95S3QjD27Z+e5R84At6g6pecARdZfUPOBK6p6qeTOE+Izy1LC4/r3t8Rbb
        vyzHXDL57aynWeZwiz3beUevFO/4mWsj7CvLyyXy5WWVxyUyCju3PWoesEXdITUPOKLukpoHXEndUzVv
        hhCfUZ4aFtv9RbId9xdG/p7Ic9g+7tnOe/TtxDuXz9ulsXGJ/AxmHdL2/txT84At6g6pecARdZfUPOBK
        6p6qeTOE+Izy1LAUtn6T59ZFofHKFXeK59he7tnMW2bYPYjlbanCq4nLK5GPvF0WLmzuz4qaB2xRd0jN
        A46ou6TmAVdS91TNmyHEZ5SnhgEjqDu9mbdzifz7tn776UeYVxjvXl3eu4RyiQzvZ84fsUfNA7aoO6Tm
        AUfUXVLzgCupe6rmzRDiM8pTw4AR1J3ezlPfzvr99tVVXvttyquffeUSGZ6d7x41D9ii7pCaBxxRd0nN
        A66k7qmaN0OIzyhPDcNj7AwrxtreY9Z2nvqLddqXyDt3b282zxf0Eml7Vi3W9h6z1Dx8sf2qGC1Hjy/U
        PLBnR9RcNQ/z2JlUjJajxxdq3gwhPqM8NQyPsTOsGGt7j1l7ecvbVvcvecIl8tvXq5O/fzsvl8g4sbb3
        mKXm4YvtV8VoOXp8oeaBPTui5qp5mMfOpGK0HD2+UPNmCPEZ5alheIydYcVY23vM2s9bXo1cvQ31zvoS
        eXsbbCu/8VxcIsPF2t5jlpqHL7ZfFaPl6PGFmgf27Iiaq+ZhHjuTitFy9PhCzZshxGeUp4bhMXaGFWNt
        7zHrOG+5/G1c9r4vgveXyH/P+SvsL9rhEhku1vYes9Q8fLH9qhgtR48v1DywZ0fUXDUP89iZVIyWo8cX
        at4MIT6jPDUMj7EzrBhre49Zat79zzWaaL6NtX2R/PWLWrlEhou1vccsNQ9fbL8qRsvR4ws1D+zZETVX
        zcM8diYVo+Xo8YWaN0OIzyhPDUMsXndHPZeah2t5nZN6LjUP1/I8J/Vsah6uE2VG6jnVPOTneRfUs6l5
        M4T4jPLUMMTidXfUc6l5uJbXOannUvNwLc9zUs+m5uE6UWaknlPNQ36ed0E9m5o3Q4jPKE8NQyxed0c9
        l5qHa3mdk3ouNQ/X8jwn9WxqHq4TZUbqOdU85Od5F9SzqXkzhPiM8tQwxOJ1d9RzqXm4ltc5qedS83At
        z3NSz6bm4TpRZqSeU81Dfp53QT2bmjdDiM8oTw1DLF53Rz2XmodreZ2Tei41D9fyPCf1bGoerhNlRuo5
        1Tzk53kX1LOpeTOE+Izy1DAo/v21E3ex9Rfed/1m0T72+TxRz6Xm4Vpe56SeS83DtTzPST2bmofrRJmR
        ek41D/l53gX1bGreDCE+ozw1DAr1ErmRdxd7f5H+MftcnqjnUvNwLa9zUs+l5uFanueknk3Nw3WizEg9
        p5qH/Dzvgno2NW+GEJ9RnhqGHsvfR/j68b9++/P6b66//o7Cm89XKLlEKnm4ltc5qedS83Atz3NSz6bm
        4TpRZqSeU81Dfp53QT2bmjdDiM8oTw1Dj51L5PdfZP/QK40/f/ZfNC+hH2yOJ+q51Dxcy+uc1HOpebiW
        5zmpZ1PzcJ0oM1LPqeYhP8+7oJ5NzZshxGeUp4ahx/YlcnkV8qXzBmlfvfwVjZukfdwT9VxqHq7ldU7q
        udQ8XMvznNSzqXm4TpQZqedU85Cf511Qz6bmzRDiM8pTw9Bj6xK5/Cxk56uQW69eml/Ms75Het0d9Vxq
        Hq7ldU7qudQ8XMvznNSzqXm4TpQZqedU85Cf511Qz6bmzRDiM8pTw9Bj6xK5/7OSW5ZXIbd/fvLj8dWD
        XnfHnkuN+Tp/y25htj+e2HOpAb88z8meTQ34FGVG9pxqoDbPu2DPpsbVQnxGeWoYeoy8RC4Xmq0/8/2c
        qwuO192x51JjPi6RKtsfT+y51IBfnudkz6YGfIoyI3tONVCb512wZ1PjaiE+ozw1DD22LouPvJ21fUn8
        p33J9Lo79lxqXOeRS38tPub0mz2XGvDL85zs2dSAT1FmZM+pBmrzvAv2bGpcLcRnlKeGocf25aP/F+vk
        eiWyxe9ZhUtkx2/MzcjW7V2ks57t/3//3yiizS7aefEl8twinx3ni7Yf3s8boovem4gtO5ePB/6Kj92f
        iVyeL8jPRLb4Pev+JbL3N+ZmZGv2LtJZcS/a7KKdF18izy3y2XG+aPvh/bwhuui9idiyd/m4/3m75l3j
        85flmEtmot/O2uL3rA98M2BnJhn5nd1vkc6Ke9FmF+28+BJ5bpHPjvNF2w/v5w3RRe9NxJr6C1k28u7i
        /nKS5e+JbPF71u1L5CO/MTcjv7P7LdJZcS/a7KKdF18izy3y2XG+aPvh/bwhuui9iVhTL5HfzKtWd7F1
        +ej4+Tub453fs25dIh/7OdWM/M7ut0hnxb1os4t2XnyJPLfIZ8f5ou2H9/OG6KL3JsKvSLvj96xbl8ij
        S+LRJTMPv7P7LdJZcS/a7KKdF18izy3y2XG+aPvh/bwhuui9ifAr0u74PSuvRB7xO7vfIp0V96LNLtp5
        8SXy3CKfHeeLth/ezxuii96bCL8i7Y7fs25dIj8eeeA35mbkd3a/RTor7kWbXbTz4kvkuUU+O84XbT+8
        nzdEF703EX5F2h2/Z92+RP77+VR+O6vP2f0W6ay4F2120c6LL5HnFvnsOF+0/fB+3hBd9N5E+BVpd/yd
        VfsFSVf+PZH/87//7/t/XcvW7F2ks+JetNlFOy++RJ5b5LPjfNH2w/t5Q3TRexPhV6Td8XfWjt+y2/Eb
        czOydXsX6ay4F2120c6LL5HnFvnsOF+0/fB+3hBd9N5E+BVpdyKdFfcizS7SWXEv2uyinRdfIs8t8tlx
        vmj74f28IbrovYnwK9LuRDor7kWaXaSz4l602UU7L75Enlvks+N80fbD+3lDdNF7E+FXpN2JdFbcizS7
        SGfFvWizi3ZefIk8t8hnx/mi7Yf384boovcmwq9IuxPprLgXaXaRzop70WYX7bz4Enlukc+O80XbD+/n
        DdFFL02056gS0UWq5ZGz2j+TMaKIdOZHzmr/TMaIItqZe85rc7NGFBHPvOg9u80/irVHc26xNiKn9fis
        iCLamb2fN0QXPTTRnqFSRBatnt5z2vysEUG0c/ee0+ZnjQginrvnrDY3a0QQ9dyLnnPbXCXWHs25xdqI
        nNbjsyKCiOf2ftYQk/fQRHuGShFVq5YlvOo9o83PGt61zryEV71ntPlZw7vWmZfwrOecNjdreNc68xJR
        9JzZ5iqx9mjOLdZG5LQenxXetc68hGfez+l/8h88NNHDGWaJXqs9/1Z41Hu+3vwootRlz7kVHvWerzc/
        iih12XNuhVc9Z+zJjSRKXfacWxFBz3l7cvFblP7Zc26FV97PGOIzx0MTPZxhlsi12rMfhTe9Z+vNjyJC
        XfaMR+FN79l686OIUJc941F41HO+ntxIItRlz3gU3vWctScXv0Xonz3jUXjk/nzf/9c120QPkV2rZsJ3
        ZNKqj/ARmbTqI3xEJq36CH+Bfq0+EueFRyE+c1rNvDKya9VM+I5MWvURPiKTVn2Ej8ikVR/hL9Cv1Ufi
        vPAoxGdOq5lXRnatmgnfkUmrPsJHZNKqj/ARmbTqI/wF+rX6GD3QJ0THPAzYwxlmiVyrPftRRJepFitC
        XfaMRxFdplqsCHXZMx5FdJlqsSLUZc94FJlkrWuWCP2zZzwK9AvRNQ9D9nCGWaLXas+/FRlkq2cRpS57
        zq3IIFs9iyh12XNuRQbZ6llEqcuecyuyyVzbDFH6Z8+5FXhMiM55GLQ9Q6WIqlXLElm0assW3rXOvEQW
        rdqyhXetMy+RRau2bOFd68xLZNSqcy/WWjm3WOt9fIm1o5zW47PCu9aZl8DjQnTPw7DtGSpFZNnqWWvV
        ly0iiHpuVau+bBFB1HOrWvVliwiinvsRrVr3Yq2Vc4u13seXWDvKaT0+KyKIem7PQnTQw8DtGSpFdJlq
        WbO1ZY0oIp5ZZWvLGlFEPLPK1pY1ooh45kfYOpVYa+XcYq338SXWjnJaj8+KKCKe2bMQXWToeBS7gxnY
        M8zAnmEG9gxZsdtjhegiQ4/pz+vXzF7/fP+DLX9ev+Z7mNiP3cEM7BlmYM8wA3uGrNjtsUJ0kaEH9fft
        /eU2t5e397/f/6jl67L58v62l/QgdgczsGeYgT3DDOwZsmK3xwrRRYYe1d/3t5fb3PYuiH/eX2+zPbho
        PordwQzsGWZgzzADe4as2O2xQnSRocf19+3lc24vW7fI77eyNh9f3uZqovcdr/bPYtvy1uPf8fpxzccR
        2zPgLOwZZmDPkBW7PVaILjL0wA7e0rr1VtbtS81HdNwk7Z/Db8sl/zBO+HnVTGyvgLOwZ5iBPUNW7PZY
        IbrI0CPbe0vrxltZf16BXP2Z5UL6Eeqdht3ZdneB3Gzo94y4RO5izzADe4YZ2DNkxW6PFaKLDD24rbes
        bvzz3d/qulwkxUvNsje3gPHAhfyXAW83zsL2ADgLe4YZ2DNkxW6PFaKLDD269iuOX5fF9c/cLa9cbv0s
        Xt8v4mF32n5ehXzw1jfq7cZZ2PqBs7BnmIE9Q1bs9lghusjQ4/v1s4+brygeXRKPLpn32J2WpYcPvnI4
        8O3GWSw7dgvgLOwZZmDPkBW7PVaILjL0BFZvXV1eCft92eCVyPPt/ZzqsZFvN86CPcMM7BlmYM+QFbs9
        VoguMvQMvi9/n5fD/Yvi7iVleRVMvKSwOy17l8hlTqv46ffYS34WtlfAWdgzzMCeISt2e6wQXWToOfxc
        Dt8OXq0a+HbJZW9ugcVyEWz18egSeXRJPLpk5mR7BZyFPcMM7BmyYrfHCtFFhp7E6rd57l0ER/3iFvvn
        8I/8i3V+vfLLK5Et7BlmYM8wA3uGrNjtsUJ0kaFn8e8VMOmSsbp03qLj/vjJ/lkY6qu6jbcPj3y7cRaf
        NX8HcBb2DDOwZ8iK3R4rRBcZOh7F7mz7eTXyFluX+tal8Odyz29nXfz08SOAs7BnmIE9Q1bs9lghusjQ
        8Sh2Z9/u24ZtrG6Fo95unIWtHzgLe4YZ2DNkxW6PFaKLDB2PYnc0W5fC5a9kaRrwduMsbA+As7BnmIE9
        Q1bs9lghusjQ8Sh2BzOwZ5iBPcMM7BmyYrfHCtFFho5HsTuYgT3DDOwZZmDPkBW7PVaILjJ0PIrdwQzs
        GWZgzzADe4as2O2xQnSRoeNR7A5mYM8wA3uGGdgzZMVujxWiiwwdj2J3MAN7hhnYM8zAniErdnusEF1k
        6HgUu4MZ2DPMwJ5hBvYMWbHbY4XoIkPHo9gdzMCeYQb2DDOwZ8iK3R4rRBcZOh7F7mAG9gwzsGeYgT1D
        Vuz2WCG6yNDxKHYHM7BnmIE9wwzsGbJit8cK0UWGjkexO5iBPcMM7BlmYM+QFbs9VoguMnQ8it3BDOwZ
        ZmDPMAN7hqzY7bFCdJGh41F2dyoErtGaRebANVqzyBy4RmsWlQJ5teadOc4W4rNlZkOQi92dCoFrtGaR
        OXCN1iwyB67RmkWlQF6teWeOs4X4bJnZEORid6dC4BqtWWQOXKM1i8yBa7RmUSmQV2vemeNsIT5bZjYE
        uVTYnQo1eldhBhVq9K7CDCrU6F3FGVSsuaIKc55ZY4guzmwIcqmwOxVq9K7CDCrU6F2FGVSo0buKM6hY
        c0UV5jyzxhBdnNkQ5FJhdyrU6F2FGVSo0bsKM6hQo3cVZ1Cx5ooqzHlmjSG6OLMhyKXC7lSo0bsKM6hQ
        o3cVZlChRu8qzqBizRVVmPPMGkN0cWZDkEuF3alQo3cVZlChRu8qzKBCjd5VnEHFmiuqMOeZNYbo4syG
        IJcKu1OhRu8qzKBCjd5VmEGFGr2rOIOKNVdUYc4zawzRxZkNQS4VdqdCjd5VmEGFGr2rMIMKNXpXcQYV
        a66owpxn1hiiizMbglwq7E6FGr2rMIMKNXpXYQYVavSu4gwq1lxRhTnPrDFEF2c2BLlU2J0KNXpXYQYV
        avSuwgwq1OhdxRlUrLmiCnOeWWOILs5sCHKpsDsVavSuwgwq1OhdhRlUqNG7ijOoWHNFFeY8s8YQXZzZ
        EORSYXcq1OhdhRlUqNG7CjOoUKN3FWdQseaKKsx5Zo0hujizIcilwu5UqNG7CjOoUKN3FWZQoUbvKs6g
        Ys0VVZjzzBpDdHFmQ5BLhd2pUKN3FWZQoUbvKsygQo3eVZxBxZorqjDnmTWG6OLMhiCXCrtToUbvKsyg
        Qo3eVZhBhRq9qziDijVXVGHOM2sM0cWZDUEuFXanQo3eVZhBhRq9qzCDCjV6V3EGFWuuqMKcZ9YYoosz
        G4JcKuxOhRq9qzCDCjV6V2EGFWr0ruIMKtZcUYU5z6wxRBdnNgS5ZNsdW48aOF+2ftt61MD5svXb1qMG
        zpe937Y+NZBDtpnaetQYKUQXzyoe+WXbHVuPGjhftn7betTA+bL129ajBs6Xvd+2PjWQQ7aZ2nrUGClE
        F88qHvll2x1bjxo4X7Z+23rUwPmy9dvWowbOl73ftj41kEO2mdp61BgpRBfPKh75ZdsdtR41D2Nk67da
        j5qHMbL1W61HzcMY2fut1qfmIY5sM1XrUfN6hejiWcUjv2y7o9aj5mGMbP1W61HzMEa2fqv1qHkYI3u/
        1frUPMSRbaZqPWperxBdPKt45Jdtd9R61DyMka3faj1qHsbI1m+1HjUPY2Tvt1qfmoc4ss1UrUfN6+W2
        i7bgVgCKbDuj1qPmYYxs/VbrUfMwRrZ+q/WoeRgje7/V+tQ8xJFtpmo9al4vN120BT4SQEu2HVHrUfMw
        RrZ+q/WoeRgjW7/VetQ8jJG932p9ah7iyDZTtR41r9flXbSFjQjAyrYbaj1qHsbI1m+1HjUPY2Trt1qP
        mocxsvdbrU/NQxzZZqrWo+b1uqyLtqBWHGn9GRvATbadUOtR8zBGtn6r9ah5GCNbv9V61DyMkb3fan1q
        HuLINlO1HjWv1yVdtMXYeEbr+W6B2rLtglqPmocxsvVbrUfNwxjZ+q3Wo+ZhjOz9VutT8xBHtpmq9ah5
        vaZ20RZhY5TWc98CdWXbA7UeNQ9jZOu3Wo+ahzGy9VutR83DGNn7rdan5iGObDNV61Hzek3roi3gjEKs
        mR8LvmXbAbUeNQ9jZOu3Wo+ahzGy9VutR83DGNn7rdan5iGObDNV61Hzek3poj38GUW0XPEx4U+2+av1
        qHkYI1u/1XrUPIyRrd9qPWoexsjeb7U+NQ9xZJupWo+a1+v0LtqDjz684uqPj2tlm71aj5qHMbL1W61H
        zcMY2fqt1qPmYYzs/VbrU/MQR7aZqvWoeb1O7+JZB+9hz3DlOTBftrmr9ah5GCNbv9V61DyMka3faj1q
        HsbI3m+1PjUPcWSbqVqPmtfr1C7aQ48+eA8v58B82eau1qPmYYxs/VbrUfMwRrZ+q/WoeRgje7/V+tQ8
        xJFtpmo9al6v07poDzz60I/wdh7MkW3maj1qHsbI1m+1HjUPY2Trt1qPmocxsvdbrU/NQxzZZqrWo+b1
        Oq2LZx34GR7PdLm/b+8vpi8/8fL2/vc75cuf99fPx14//lcctqYM1HrUPIyRrd9qPWoexsjWb7UeNQ9j
        ZO+3Wp+ahziyzVStR83rdUoX7WFHH/gZXs91jb/vby/3/fgdL+9vPzfJ5y+R7Y9RJ0ZQn0/Ny8jWXjFG
        UJ9PzcvI1l4xRlCfT83LyNZeMc6gPr+ah8fY/laMEdTnU/N6nfKZcdZhR/B8tpn+vP7rw2vrVvj5CqW9
        RD7P9r5ijKA+n5qXka29YoygPp+al5GtvWKMoD6fmpeRrb1inEF9fjUPj7H9rRgjqM+n5vUa/plhD9o6
        7NHjz1o//1GU9Of1u/6eS+L3K5e/3uaqW/e+WoygPp+al5GtvWKMoD6fmpeRrb1ijKA+n5qXka29YpxB
        fX41D4+x/a0YI6jPp+b1Gv6Z0XPQ0cXcqB9XPWNGy6uQL10vM3KJfDZGUJ9PzcvI1l4xRlCfT83LyNZe
        MUZQn0/Ny8jWXjHOoD6/mofH2P5WjBHU51Pzeg3/zOg56OhibtSPq54xn+VnIXvfqsol8tkYQX0+Ne/G
        vrX5PmL9EqVFu5Y6MYL6fGpeRrb2ijGC+nxqXka29opxBvX51Tw8xva3YoygPp+a12v4Z0bPQUcXc6N+
        XBu1PPoLcp6/ROJ56t4qeX/fXu7yNqP5Q7PIzM5/j5oHtKj7o+YBCnWf1DzgKuqOqnm9hj5b7yFHF3PT
        87F7zpoHl8jI1L09yru7QG5eEr93hUtkOUf7s1DzgBZ1f9Q8QKHuk5oHXEXdUTWv19Bn6z3k6GJuej52
        z1nzuO7trHieure7eebvBu2+H37/UqbPn6f9+QVN3/HzZMs3KpaI+bbYyuxc96h5QIu6P2oeoFD3Sc0D
        rqLuqJrXa+iz9R5ydDE3PR+756yZXPWLdfA8dW/38n5ehXzkFcb1xVEOLpKR2NntUfOAFnV/1DxAoe6T
        mgdcRd1RNa/X0GfrPeToYm56PnbPWVO56K/4wPPUvd3OW16JfuBVyBtzibz7JsTd5dJeGJ/8eLjEv1k+
        umfAMXV/1DxAoe6TmgdcRd1RNa/X0GfrPeToYm56PnbPWXP594X9LZpf3H++5dFeMrlEeqDu7XbeMvve
        tzN/+74s/n4Ve2c/Nv8MvNren3tqHtCi7o+aByjUfVLzgKuoO6rm9Rr6bL2HHF3MTc/H7jlrPvcXyXZw
        ifTGzmfPdt7eJXL9s4zfYb/LcHSJbL1tlUtkOHb+e9Q8oEXdHzUPUKj7pOYBV1F3VM3rNfTZeg85upib
        no/dc9a0zC9ZuYtfL09yifTAzmjPdt6/bx78fgWaSyS+2PnvUfOAFnV/1DxAoe6TmgdcRd1RNa/X0Gfr
        PeToYm56PnbPWQEP1L3dy5N/sc735Y9LZD2fc/+OPWoe0KLuj5oHKNR9UvOAq6g7qub1Gvps9pDKQUcX
        c6N+XBtAFOre7uapf8UHl8iyPuf+HXvUPKBF3R81D1Co+6TmAVdRd1TN6zX8M6PnoDZ3ZBzpyQU8UXf3
        KO/n1chbbL1FmUtkWT+78RF71DygRd0fNQ9QqPuk5gFXUXdUzes1/DPjrIOOFOGMQIu6u0re8veFHgaX
        yHLs/PeoeUCLuj9qHqBQ90nNA66i7qia12v4Z8ZZBx0pwhmzsT2vGKOoz6nm3WxdJpuXPueXSHv+ijGK
        +pxqXja27ooxivqcal42tu6KcRb1Y6h56Gd7WzFGUZ9Tzet1ymfGWYcdwfPZMrN9rxijqM+p5mVj664Y
        o6jPqeZlY+uuGKOoz6nmZWPrrhhnUT+Gmod+trcVYxT1OdW8Xqd8Zpx12GfZc3k7W3br3leLUdTnVPOy
        sXVXjFHU51TzsrF1V4xR1OdU87KxdVeMs6gfQ81DP9vbijGK+pxqXq/TPjPOOvAzPJ6pCtv7ijGK+pxq
        Xja27ooxivqcal42tu6KMYr6nGpeNrbuinEW9WOoeehne1sxRlGfU83rddpnhj3w6EM/wtt5qln3v1qM
        oj6nmpeNrbtijKI+p5qXja27YoyiPqeal42tu2KcRf0Yah762d5WjFHU51Tzep36mWEPPfrgvbycA3Nl
        m7taj5qHMbL1W61HzcMY2fqt1qPmYYzs/VbrU/MQR7aZqvWoeb1O7aI99OiD9/ByDsyXbe5qPWoexsjW
        b7UeNQ9jZOu3Wo+ahzGy91utT81DHNlmqtaj5vU6vYv24KMPr7j64+Na2Wav1qPmYYxs/VbrUfMwRrZ+
        q/WoeRgje7/V+tQ8xJFtpmo9al6vKV20hz+jiC1XfEz4km3+aj1qHsbI1m+1HjUPY2Trt1qPmocxsvdb
        rU/NQxzZZqrWo+b1mtZFW8AZhVgzPxZ8y7YDaj1qHsbI1m+1HjUPY2Trt1qPmocxsvdbrU/NQxzZZqrW
        o+b1mtpFW4SNUVrPfQvUlW0P1HrUPIyRrd9qPWoexsjWb7UeNQ9jZO+3Wp+ahziyzVStR83rNb2LthAb
        z2o95y1QW7ZdUOtR8zBGtn6r9ah5GCNbv9V61DyMkb3fan1qHuLINlO1HjWv12VdtAW14kjrz9gAbrLt
        hFqPmocxsvVbrUfNwxjZ+q3Wo+ZhjOz9VutT8xBHtpmq9ah5vS7voi1sRABWtt1Q61HzMEa2fqv1qHkY
        I1u/1XrUPIyRvd9qfWoe4sg2U7UeNa+Xmy7aAh8JoCXbjqj1qHkYI1u/1XrUPIyRrd9qPWoexsjeb7U+
        NQ9xZJupWo+a18tlF22xewEcybYvaj1qHsbI1m+1HjUPY2Trt1qPmocxsvdbrU/NQxzZZqrWo+b1CtHF
        s4pHftl2R61HzcMY2fqt1qPmYYxs/VbrUfMwRvZ+q/WpeYgj20zVetS8XiG6eFbxyC/b7qj1qHkYI1u/
        1XrUPIyRrd9qPWoexsjeb7U+NQ9xZJupWo+a1ytEF88qHvll2x21HjUPY2Trt1qPmocxsvVbrUfNwxjZ
        +63Wp+YhjmwzVetR83qF6OJZxSO/bLuj1qPmYYxs/VbrUfMwRrZ+q/WoeRgje7/V+tQ8xJFtpmo9al6v
        EF08q3ic6e/728u/uf3Ey9vHIw1/395f1rnN/D/vr5+PvX78r2P2uTJQ61HzMEa2fqv1qHkYI1u/1XrU
        PIyRvd9qfWoe4sg2U7UeNa9XiC6eVTzOpF4iN/Lu4uX97ecPcYlU6lHzMEa2fqv1qHkYI1u/1XrUPIyR
        vd9qfWoe4sg2U7UeNa9XiC6eVTxm2L/0/Xn9N9vXVsLnK5T2Etkn2+6o9ah5GCNbv9V61DyMka3faj1q
        HsbI3m+1PjUPcWSbqVqPmtcrRBfPKh4z7Fwi/7x+z7Xnkvj9yuXW22JXsu2OWo+ahzGy9VutR83DGNn6
        rdaj5mGM7P1W61PzEEe2mar1qHm9QnTxrOIxw/YlcnkV8qXrZUYukUo9ah7GyNZvtR41D2Nk67daj5qH
        MbL3W61PzUMc2Waq1qPm9QrRxbOKxwxbl8jlZyF736rKJVKpR83DGNn6rdaj5mGMbP1W61HzMEb2fqv1
        qXmII9tM1XrUvF4hunhW8Zhh6xK5/7OS27hEKvWoeRgjW7/VetQ8jJGt32o9ah7GyN5vtT41D3Fkm6la
        j5rXK0QXzyoeM3CJHEmtR83DGNn6rdaj5mGMbP1W61HzMEb2fqv1qXmII9tM1XrUvF4hunhW8ZiBt7OO
        pNaj5mGMbP1W61HzMEa2fqv1qHkYI3u/1frUPMSRbaZqPWperxBdPKt4zLD9iiO/WKefrUcNnC9bv209
        auB82fpt61ED58veb1ufGsgh20xtPWqMFKKLZxWPGXbetspf8dHN1qMGzpet37YeNXC+bP229aiB82Xv
        t61PDeSQbaa2HjVGCtHFs4rHDHs/+7i8pfUrXls/HPn37f3l7pJZ+xJ5Y2tSAufL2G9bkxI4X8Z+25qU
        wPkq9NvWqARyyDhTW5MSI4Xo4lnF40z3F8Sf+HX528i7Cy6ReyrU6F2FGVSo0bsKM6hQo3cVZ1Cx5ooq
        zHlmjSG6OLMhGEW9RH77fMWxkf/r5UkukWsVavSuwgwq1OhdhRlUqNG7ijOoWHNFFeY8s8YQXZzZEORS
        YXcq1OhdhRlUqNG7CjOoUKN3FWdQseaKKsx5Zo0hujizIcilwu5UqNG7CjOoUKN3FWZQoUbvKs6gYs0V
        VZjzzBpDdHFmQ5BLhd2pUKN3FWZQoUbvKsygQo3eVZxBxZorqjDnmTWG6OLMhiCXCrtToUbvKsygQo3e
        VZhBhRq9qziDijVXVGHOM2sM0cWZDUEuFXanQo3eVZhBhRq9qzCDCjV6V3EGFWuuqMKcZ9YYooszG4Jc
        KuxOhRq9qzCDCjV6V2EGFWr0ruIMKtZcUYU5z6wxRBdnNgS5VNidCjV6V2EGFWr0rsIMKtToXcUZVKy5
        ogpznlljiC7ObAhyqbA7FWr0rsIMKtToXYUZVKjRu4ozqFhzRRXmPLPGEF2c2RDkUmF3KtToXYUZVKjR
        uwozqFCjdxVnULHmiirMeWaNIbo4syHIpcLuVKjRuwozqFCjdxVmUKFG7yrOoGLNFVWY88waQ3RxZkOQ
        S4bdsTU8EzhPhj7bGp4JnCdDn20NzwTOk7HPtqZnArFlmKWt4ZkYIUQXRxeNOjLsjq3hmcB5MvTZ1vBM
        4DwZ+mxreCZwnox9tjU9E4gtwyxtDc/ECCG6OLpo1JFhd2wNzwTOk6HPtoZnAufJ0GdbwzOB82Tss63p
        mUBsGWZpa3gmRgjRxdFFo44Mu2NreCZwngx9tjU8EzhPhj7bGp4JnCdjn21NzwRiyzBLW8MzMUKILo4u
        GnVk2B1bwzOB82Tos63hmcB5MvTZ1vBM4DwZ+2xreiYQW4ZZ2hqeiRFCdHF00aiD3cEM7BlmYM8wA3uG
        rNjtsUJ0kaHjUewOZmDPMAN7hhnYM2TFbo8VoosMHY9idzADe4YZ2DPMwJ4hK3Z7rBBdZOh4FLuDGdgz
        zMCeYQb2DFmx22OF6CJDx6PYHczAnmEG9gwzsGfIit0eK0QXGToe5Xl37Nk8Bfp57p89m6dAP8/9s2fz
        FOgXqX/2rJ4CPnmekT2bp9gTYtPVYoA1z7tjz+Yp0M9z/+zZPAX6ee6fPZunQL9I/bNn9RTwyfOM7Nk8
        xZ4Qm64WA6x53h17Nk+Bfp77Z8/mKdDPc//s2TwF+kXqnz2rp4BPnmdkz+Yp9oTYdLUYYM3z7tizeQr0
        89w/ezZPgX6e+2fP5inQL1L/7Fk9BXzyPCN7Nk+xJ8Smq8UAa553x57NU6Cf5/7Zs3kK9PPcP3s2T4F+
        kfpnz+op4JPnGdmzeYo9ITZdLQZYq7A7FWr0rsIMKtToXYUZVKjRu4ozqFhzRRXmPLPGEF2c2RDkUmF3
        KtToXYUZVKjRuwozqFCjdxVnULHmiirMeWaNIbo4syHIpcLuVKjRuwozqFCjdxVmUKFG7yrOoGLNFVWY
        88waQ3RxZkOQS4XdqVCjdxVmUKFG7yrMoEKN3lWcQcWaK6ow55k1hujizIYglwq7U6FG7yrMoEKN3lWY
        QYUavas4g4o1V1RhzjNrDNHFmQ1BLhV2p0KN3lWYQYUavaswgwo1eldxBhVrrqjCnGfWGKKLMxsS09/3
        t5eP/ry8ffwvWBV2p0KN3lWYQYUavaswgwo1eldxBhVrrqjCnGfWGKKLMxvymO9LnDnnZ0y71G1dIv+8
        v36e5fXjf9Vk55FVhRq9qzCDCjV6V2EGFWr0ruIMKtZcUYU5z6wxRBdnNuQxXCK9svPIqkKN3lWYQYUa
        vaswgwo1eldxBhVrrqjCnGfWGKKLMxvynKsubbyddUuc3Xnc4zUq3/zgGxEK27+sKtToXYUZVKjRu4oz
        qFhzRRXmPLPGEF2c2ZDn7HzB/fft/cXU8ROti9937svbxyO//lzri/mtSySXS9vrrB6vkUvkKLZ/WVWo
        0bsKM6hQo3cVZ1Cx5ooqzHlmjSG6OLMhz3ngEvkZq/zd3Fusn59L5Bbbt6yer5GL4rOen4F/FWr0rsIM
        KtToXcUZVKy5ogpznlljiC7ObMhzer8Y//dK0Kv9A+YS+flq5I9/+c1/ziXyl2VvbpHV8zXu7S07pHh+
        Bv5VqNG7CjOoUKN3FWdQseaKKsx5Zo0hujizIc954BWdP6+fdd1dCu3bWdeWC+bdF/VcIrfY3akQj+ES
        +azWLDIHrtGaRebANVqzqBTIqzXvzHG2EJ8tMxvynONL5N+3l7t6lpAvkcsX9Xcfg0vkllavM8djuEQ+
        qzWLzIFrtGaROXCN1iwqBfJqzTtznC3EZ8vMhjxn54vx71cct4JL5Dlavc4cj+ES+azWLDIHrtGaRebA
        NVqzqBTIqzXvzHG2EJ8tMxvynK0vxpeL30fc/fDjh963s/48F5dIRZzduRKXyGexZ5iBPcMM7BmyYrfH
        CtHFOEPf+mL8+5+3vhB/9Gci738TD5fIDXF250pcIp/FnmEG9gwzsGfIit0eK0QX4wz94BK5+c/bl8hf
        r1ou//wj7h/iErklzu5ciUvks9gzzMCeYQb2DFmx22OF6KL/oX9/oW3O+RnmC+8/r43HTTQvkVuxvlxu
        fqHPBcD2DVu4RD6LPcMM7BlmYM+QFbs9Vogu+h/68SXyZn2R/Lw47r6d9e3nlcolft0fP3GJ3GJ7hy1c
        Ip/FnmEG9gwzsGfIit0eK0QXyw395xLJl+3PKrc7XZRvfnCJVNj+AWdhzzADe4as2O2xQnSx3NC5RA5T
        bne6cIkcxfYPOAt7hhnYM2TFbo8Voovlhs4lcphyu4NLsGeYgT3DDOwZsmK3xwrRxXJD5xI5TLndwSXY
        M8zAnmEG9gxZsdtjhegiQ8ej2B3MwJ5hBvYMM7BnyIrdHitEFxk6HsXuYAb2DDOwZ5iBPUNW7PZYIbrI
        0PEodgczsGeYgT3DDOwZsmK3xwrRRU9Dt2epEpFlqWNh66kSEUQ77xFbT5WIINp5j9h6qkQE0c7bw9Zm
        Y+3RnFuszcppPT4zIoh2Xu9CdNHL0O05KkVUmWq5adVTIbyLeOY9rXoqhHcRz7ynVU+F8C7imVWt2pZY
        ezTnFmuzclqPzwzvIp7ZuxAd9DJwe45KEVGrjiWiatVSITxrnXeJqFq1VAjPWuddIqpWLRXCs9Z5l8ig
        VdcSa4/m3GJtVk7r8ZnhWeu8S+BxIbrnZdhezjFD5Frt2bcioujn7xGhVnvGrYgo+vl7RKjVnnErIop+
        /h4RarVn3IroMtXiRYSe2jNuBR4TonNeBu3lHDNErdWe+yiiiXz2Xt5rtec7imgin72X91rt+Y4imshn
        7+W9Vnu+o4gsSx2eeO+pPd9RoF+IrrWGfXVk16qZ8BPZtWom5kd2rZqJ+ZFdq2bi2sAYrd5GDvQJ0bHW
        oK+O7Fo1E34iu1bNxPzIrlUzMT+ya9VMXBsYo9XbyIE+ITrWGvTVkV2rZsJPZNeqmZgf2bVqJuZHdq2a
        iWsDY7R6GznQh451qLRoUWu15z6KaCKfvZf3Wu35jiKayGfv5b1We76jiCby2Xt5r9We7ygiy1KHJ957
        as93FOhH1zpUWrbItdqzb0VE0c/fI0Kt9oxbEVH08/eIUKs941ZEFP38PSLUas+4FdFlqsWLCD21Z9wK
        PIbOdWgtXoWIqFXHElG1aqkQnrXOu0RUrVoqhGet8y4RVauWCuFZ67xLZNCqa4m1R3NusTYrp/X4zPCs
        dd4l8Di616G1fBUiqky13LTqqRDeRTzznlY9FcK7iGfe06qnQngX8cyqVm1LrD2ac4u1WTmtx2eGdxHP
        7B0d7NBawAoBH1qzqRCYqzWDCoG5WjOoELhOax5LrD2ac4u1Vs6osFqPzwzUw9QBAAAAADIukQAAAAAA
        GZdIAAAAAICMSyQAAAAAQMYlEgAAAAAg4xIJFPfntf2b1v777/X9z3fOP3/eXzcfAwAAQAVcIoGi/r69
        rC6NG/Fqr4tcIgEAAKrjEgkUdHeBvLskWt8Xxs3HAQAAUBGXSKCav2/vL98XyP774d/3t5ePP/vy9vG/
        AAAAUBGXSKCYn1chH3qFkUskAABAdVwigVK+L4EPvQp5wyUSAACgOi6RQCnLJfLl/e2hWyCXSAAAgOq4
        RAKl7F0il9+8uoq7lyy5RAIAAFTHJRIoZblEtt7OyiUSAAAAx7hEAsXIv1jnzyuXSAAAAPzCJRKoRv0r
        PrhEAgAAoIFLJFDQz6uRt9i6EHKJBAAAQAOXSKCoP6/fl8ij4BIJAAAAg0skAAAAAEDGJRIAAAAAIOMS
        CQAAAACQcYkEAAAAAMi4RAIAAAAAZFwiAQAAAAAyLpEAAAAAABmXSAAAAACAjEskAAAAAEDGJRIAAAAA
        IOMSCQAAAAAQvb//H89lOEWo242/AAAAAElFTkSuQmCC
</value>
  </data>
  <data name="pbVm.InitialImage" type="System.Drawing.Bitmap, System.Drawing" mimetype="application/x-microsoft.net.object.bytearray.base64">
    <value>
        iVBORw0KGgoAAAANSUhEUgAAA5EAAAFLCAYAAABP6AjfAAAABGdBTUEAALGPC/xhBQAAAAlwSFlzAAAO
        vAAADrwBlbxySQAAOD9JREFUeF7t3e1VI0uTruHtyHEEg7AHZ6ad6f/jwDGAQUDRoSKr6kkpKys+7mut
        WPPOVrTI+GBvEgn6v3cAAAAAAERcIgEAAAAAMi6RAAAAAAAZl0gAAAAAgIxLJAAAAABAxiUSAAAAACDj
        EgkAAAAAkHGJBAAAAADIuEQCAAAAAGRcIgEAAAAAMi6RAAAAAACZ30vkn9f3//777y5e/3w/Big+d+jl
        /e3v9/8PAAAA4GkuL5F/315+XSCXeOFGAMmf99fPneESCQAAAIzk8BK5fPG/euXx55XJ148MoO33NyC4
        RAIAAAAj+btELpfFxntX/7x+XQx4Wyu2cIkEAAAAzuXuErl7Ufy+YPKWVii+dolLJE7y9+395e4bFuwb
        AACoIeQlsvUqJbDGJRKnaV4g/wXf6MI4/37Egx0DAHgx9BJp/wP3mL/vby+3P7/xhT+XSHTgEonTfF4i
        f/989r+3U/Oz2xihfYH8Cf5biFMse8e/xwBs4xKJtLhEYr6Df4cBXW5fzDd2aflvIXuG4ew3LrhEIoi7
        dwe19/brm7z8O3MkZ5fI5Qt/3s6K53GJxHxcIjHH7n8rgYcs//56fX/93C8ukQji+xL58vL1bqDW2/25
        RI4X8hLJz4JAwSUS0y3fDX15+/hyDDgL36zAePa/mV//m0skglgukW9/fr4Rst5dLpHjubtELhfF1quN
        fOcVPbhEYq7lC3v+HYVz/fzsLYuGQZadWlaKSyRC+blEfn4H5HOX1y847V4if35E4F/wgtUxf5fIj39l
        Le/Hv/vv48+A+ZcaNFwiMdPyTS7+w4NTrL7I4f6IYRpfdHOJRCj2Emnelm33d+sSufy3uxX893yfw0vk
        Muj7QS7BQLFnb3f4DyLOwgUSp/v1nXK+QYYBlrfgr74rwSUSodxdIj80vjHSvET+/Hu1fbnkv+n7um97
        9j9ia3uPdfv1H0y+84pjXCIxF29hxRWWd+xwkcQzvveo8TPcXCIRyvoS2Xg1snWJXL4BzH+/H+P3EgkA
        rvGFPK6zfMOM75TjYY1v1reDf8fBuV+XyA+rVyN/XyK3v4kCDZdIAOj188UX36nHNbhE4mlcIpFF6xK5
        ejWSS+R4XCIBoNPyBfxu8P4YPOlzz1pf4Jgv/lkznIG3syKU5iXyg3k1kkvkeFwiAaATl0jMcLhn7BhO
        wiUSoWxdIs2rkW+/LpHLnvNK+6O4RAIA4FXzLYd80YNzcYlEKJuXyA93/w5d/bvz57Hf/069fQ40nw8/
        uEQCAADgB5dIhLJ3ifx5NfIW7cuivb/Y4BK5j0skAAAAgJh2L5Efdl5x/NR4xwcXyGMXXSJvg2E4AAAA
        ABDNRZdIAAAAAEBEzdve3mXw0ccAAAAAAPFxiQQAAAAAyLhEAgAAAABk7i6R9jkIgiAIgiAI4upYOzPn
        FmtHOa3HiTzhUfNUe4dWHyMIgiAIgiCIDLF2Zs4t1o5yWo8TecKj5qn2Dq0+RhAEQRAEQRAZYu3MnFus
        HeW0HifyhEfNU+0dWn1sVgBWa0e2whvPZ8M9O6uj8Mbz2XDPzuooPPJ+PnyxczoK7yKdFeez+3AUHrk/
        3/f/vbN36EcfUy1/1j7XVgAtrV1Zh0fez4d7dl5b4ZH38+GenddWeBXhjPhiZ7UVEUQ7L85nd2IrvPJ+
        xuap9g796GOPsM+3DmBPa2eW8CrCGXHPzmwdXkU4I+7Zma3DsyjnxBc7r3VEEfHMOJ/di3V45v2c3afa
        K2jvsUfZ5xz93Mgt2u5EOSfu2blFmF+Uc+KenVuU+UU6K77YmUWcXdRz43x2N6LsiPezdp9qr6C9x55x
        1vMiv0i7E+msuBdpdpHOinvRZhftvPgSeW6Rz47zRdsP7+ftPtVeQXuPPeOs50V+kXYn0llxL9LsIp0V
        96LNLtp58SXy3CKfHeeLth/ez9t9qr2C9h57xlnPi/wi7U6ks+JepNlFOivuRZtdtPPiS+S5RT47zhdt
        P7yft/tUewXtPfaMs54X+UXanUhnxb1Is4t0VtyLNrto58WXyHOLfHacL9p+eD9v96n2Ctp77BlnPS/y
        i7Q7kc6Ke5FmF+msuBdtdtHOiy+R5xb57DhftP3wft7uU+0VtPfYM856XuQXaXcinRX3Is0u0llxL9rs
        op0XXyLPLfLZcb5o++H9vN2n2ito77FnnPW8yC/S7kQ6K+5Fml2ks+JetNlFOy++RJ5b5LPjfNH2w/t5
        u0+1V9DeY88463mRX6TdiXRW3Is0u0hnxb1os4t2XnyJPLfIZ8f5ou2H9/MOPdVZxZ71vMgv0u5EOivu
        RZpdpLPiXrTZRTsvvkSeW+Sz43zR9sP7eYee6qxiz3pe5BdpdyKdFfcizS7SWXEv2uyinRdfIs8t8tlx
        vmj74f28Q091VrFnPS/msnOsGEd6crHN9rFiHOnJxTbbx4qh6M3Hb7aHFaPXM38Wc9lZVQxFb/5sQ091
        VrFnPW9Zf9/eX0xPf+Ll7f3vd8oZfn28YmG1Hj8KaFq9qxRW6/GjgKbVu0qx1so5Chxr9a1S7GnlHwX8
        aM2nUqy1co7iakNPcFZhZz1vPX/f317+9bIdL+9vJ90k2x+vTlitx48CmlbvKoXVevwooGn1rlKstXKO
        AsdafasUe1r5RwE/WvOpFGutnKO42tATnFXYWc9bzZ/Xf318/fP9D63PVyi5RJ4VVuvxo4Cm1btKYbUe
        PwpoWr2rFGutnKPAsVbfKsWeVv5RwI/WfCrFWivnKK429ARnFXbW85by5/W7hw9cEn/+7L9oXkIPrJ+j
        Wlhb/3xNzcM/tmcVw9r652tqHv6xPasYa3uPWWoevth+VYw9o/Mwl51LxVjbe8xS82YYeoKzCjvreStZ
        XoV86bxB2lcvf8UjN0l8sn3co+YBLer+qHnAFnWH1DzgiLpLah5wJXVP1bwZhp7grMLOet46lp+F7HwV
        cuvVS/OLebhHPkbdaTUPaFH3R80Dtqg7pOYBR9RdUvOAK6l7qubNMPQEZxV21vPW8ef99bN/rx//S7e8
        Crn985Mfj3OLfIi602oe0KLuj5oHbFF3SM0Djqi7pOYBV1L3VM2bIcRnlKeGxfTIJXJ59XLrz3w/58l/
        LUhW6k6reZt/bcuJvygJ/tld2KPmAVvUHVLzgCPqLql5wJXUPVXzZgjxGeWpYTE98nbWo0vi0SUTe9Sd
        Ps7799e2tF4U/vmZVi77JR3vzxc1D9ii7pCaBxxRd0nNA66k7qmaN0OIzyhPDYuq/xfr8ErkmdSd3s9T
        vznwkffKnCra359/1Dxgi7pDah5wRN0lNQ+4krqnat4MIT6jPDUsrAf+io/dn4lcno+fiXzIss+32LOb
        9z2D3t+4+6n59tfVNwzunn95S3QjD27Z+e5R84At6g6pecARdZfUPOBK6p6qeTOE+Izy1LC4/r3t8Rbb
        vyzHXDL57aynWeZwiz3beUevFO/4mWsj7CvLyyXy5WWVxyUyCju3PWoesEXdITUPOKLukpoHXEndUzVv
        hhCfUZ4aFtv9RbId9xdG/p7Ic9g+7tnOe/TtxDuXz9ulsXGJ/AxmHdL2/txT84At6g6pecARdZfUPOBK
        6p6qeTOE+Izy1LAUtn6T59ZFofHKFXeK59he7tnMW2bYPYjlbanCq4nLK5GPvF0WLmzuz4qaB2xRd0jN
        A46ou6TmAVdS91TNmyHEZ5SnhgEjqDu9mbdzifz7tn776UeYVxjvXl3eu4RyiQzvZ84fsUfNA7aoO6Tm
        AUfUXVLzgCupe6rmzRDiM8pTw4AR1J3ezlPfzvr99tVVXvttyquffeUSGZ6d7x41D9ii7pCaBxxRd0nN
        A66k7qmaN0OIzyhPDcNj7AwrxtreY9Z2nvqLddqXyDt3b282zxf0Eml7Vi3W9h6z1Dx8sf2qGC1Hjy/U
        PLBnR9RcNQ/z2JlUjJajxxdq3gwhPqM8NQyPsTOsGGt7j1l7ecvbVvcvecIl8tvXq5O/fzsvl8g4sbb3
        mKXm4YvtV8VoOXp8oeaBPTui5qp5mMfOpGK0HD2+UPNmCPEZ5alheIydYcVY23vM2s9bXo1cvQ31zvoS
        eXsbbCu/8VxcIsPF2t5jlpqHL7ZfFaPl6PGFmgf27Iiaq+ZhHjuTitFy9PhCzZshxGeUp4bhMXaGFWNt
        7zHrOG+5/G1c9r4vgveXyH/P+SvsL9rhEhku1vYes9Q8fLH9qhgtR48v1DywZ0fUXDUP89iZVIyWo8cX
        at4MIT6jPDUMj7EzrBhre49Zat79zzWaaL6NtX2R/PWLWrlEhou1vccsNQ9fbL8qRsvR4ws1D+zZETVX
        zcM8diYVo+Xo8YWaN0OIzyhPDUMsXndHPZeah2t5nZN6LjUP1/I8J/Vsah6uE2VG6jnVPOTneRfUs6l5
        M4T4jPLUMMTidXfUc6l5uJbXOannUvNwLc9zUs+m5uE6UWaknlPNQ36ed0E9m5o3Q4jPKE8NQyxed0c9
        l5qHa3mdk3ouNQ/X8jwn9WxqHq4TZUbqOdU85Od5F9SzqXkzhPiM8tQwxOJ1d9RzqXm4ltc5qedS83At
        z3NSz6bm4TpRZqSeU81Dfp53QT2bmjdDiM8oTw1DLF53Rz2XmodreZ2Tei41D9fyPCf1bGoerhNlRuo5
        1Tzk53kX1LOpeTOE+Izy1DAo/v21E3ex9Rfed/1m0T72+TxRz6Xm4Vpe56SeS83DtTzPST2bmofrRJmR
        ek41D/l53gX1bGreDCE+ozw1DAr1ErmRdxd7f5H+MftcnqjnUvNwLa9zUs+l5uFanueknk3Nw3WizEg9
        p5qH/Dzvgno2NW+GEJ9RnhqGHsvfR/j68b9++/P6b66//o7Cm89XKLlEKnm4ltc5qedS83Atz3NSz6bm
        4TpRZqSeU81Dfp53QT2bmjdDiM8oTw1Dj51L5PdfZP/QK40/f/ZfNC+hH2yOJ+q51Dxcy+uc1HOpebiW
        5zmpZ1PzcJ0oM1LPqeYhP8+7oJ5NzZshxGeUp4ahx/YlcnkV8qXzBmlfvfwVjZukfdwT9VxqHq7ldU7q
        udQ8XMvznNSzqXm4TpQZqedU85Cf511Qz6bmzRDiM8pTw9Bj6xK5/Cxk56uQW69eml/Ms75Het0d9Vxq
        Hq7ldU7qudQ8XMvznNSzqXm4TpQZqedU85Cf511Qz6bmzRDiM8pTw9Bj6xK5/7OSW5ZXIbd/fvLj8dWD
        XnfHnkuN+Tp/y25htj+e2HOpAb88z8meTQ34FGVG9pxqoDbPu2DPpsbVQnxGeWoYeoy8RC4Xmq0/8/2c
        qwuO192x51JjPi6RKtsfT+y51IBfnudkz6YGfIoyI3tONVCb512wZ1PjaiE+ozw1DD22LouPvJ21fUn8
        p33J9Lo79lxqXOeRS38tPub0mz2XGvDL85zs2dSAT1FmZM+pBmrzvAv2bGpcLcRnlKeGocf25aP/F+vk
        eiWyxe9ZhUtkx2/MzcjW7V2ks57t/3//3yiizS7aefEl8twinx3ni7Yf3s8boovem4gtO5ePB/6Kj92f
        iVyeL8jPRLb4Pev+JbL3N+ZmZGv2LtJZcS/a7KKdF18izy3y2XG+aPvh/bwhuui9idiyd/m4/3m75l3j
        85flmEtmot/O2uL3rA98M2BnJhn5nd1vkc6Ke9FmF+28+BJ5bpHPjvNF2w/v5w3RRe9NxJr6C1k28u7i
        /nKS5e+JbPF71u1L5CO/MTcjv7P7LdJZcS/a7KKdF18izy3y2XG+aPvh/bwhuui9iVhTL5HfzKtWd7F1
        +ej4+Tub453fs25dIh/7OdWM/M7ut0hnxb1os4t2XnyJPLfIZ8f5ou2H9/OG6KL3JsKvSLvj96xbl8ij
        S+LRJTMPv7P7LdJZcS/a7KKdF18izy3y2XG+aPvh/bwhuui9ifAr0u74PSuvRB7xO7vfIp0V96LNLtp5
        8SXy3CKfHeeLth/ezxuii96bCL8i7Y7fs25dIj8eeeA35mbkd3a/RTor7kWbXbTz4kvkuUU+O84XbT+8
        nzdEF703EX5F2h2/Z92+RP77+VR+O6vP2f0W6ay4F2120c6LL5HnFvnsOF+0/fB+3hBd9N5E+BVpd/yd
        VfsFSVf+PZH/87//7/t/XcvW7F2ks+JetNlFOy++RJ5b5LPjfNH2w/t5Q3TRexPhV6Td8XfWjt+y2/Eb
        czOydXsX6ay4F2120c6LL5HnFvnsOF+0/fB+3hBd9N5E+BVpdyKdFfcizS7SWXEv2uyinRdfIs8t8tlx
        vmj74f28IbrovYnwK9LuRDor7kWaXaSz4l602UU7L75Enlvks+N80fbD+3lDdNF7E+FXpN2JdFbcizS7
        SGfFvWizi3ZefIk8t8hnx/mi7Yf384boovcmwq9IuxPprLgXaXaRzop70WYX7bz4Enlukc+O80XbD+/n
        DdFFL02056gS0UWq5ZGz2j+TMaKIdOZHzmr/TMaIItqZe85rc7NGFBHPvOg9u80/irVHc26xNiKn9fis
        iCLamb2fN0QXPTTRnqFSRBatnt5z2vysEUG0c/ee0+ZnjQginrvnrDY3a0QQ9dyLnnPbXCXWHs25xdqI
        nNbjsyKCiOf2ftYQk/fQRHuGShFVq5YlvOo9o83PGt61zryEV71ntPlZw7vWmZfwrOecNjdreNc68xJR
        9JzZ5iqx9mjOLdZG5LQenxXetc68hGfez+l/8h88NNHDGWaJXqs9/1Z41Hu+3vwootRlz7kVHvWerzc/
        iih12XNuhVc9Z+zJjSRKXfacWxFBz3l7cvFblP7Zc26FV97PGOIzx0MTPZxhlsi12rMfhTe9Z+vNjyJC
        XfaMR+FN79l686OIUJc941F41HO+ntxIItRlz3gU3vWctScXv0Xonz3jUXjk/nzf/9c120QPkV2rZsJ3
        ZNKqj/ARmbTqI3xEJq36CH+Bfq0+EueFRyE+c1rNvDKya9VM+I5MWvURPiKTVn2Ej8ikVR/hL9Cv1Ufi
        vPAoxGdOq5lXRnatmgnfkUmrPsJHZNKqj/ARmbTqI/wF+rX6GD3QJ0THPAzYwxlmiVyrPftRRJepFitC
        XfaMRxFdplqsCHXZMx5FdJlqsSLUZc94FJlkrWuWCP2zZzwK9AvRNQ9D9nCGWaLXas+/FRlkq2cRpS57
        zq3IIFs9iyh12XNuRQbZ6llEqcuecyuyyVzbDFH6Z8+5FXhMiM55GLQ9Q6WIqlXLElm0assW3rXOvEQW
        rdqyhXetMy+RRau2bOFd68xLZNSqcy/WWjm3WOt9fIm1o5zW47PCu9aZl8DjQnTPw7DtGSpFZNnqWWvV
        ly0iiHpuVau+bBFB1HOrWvVliwiinvsRrVr3Yq2Vc4u13seXWDvKaT0+KyKIem7PQnTQw8DtGSpFdJlq
        WbO1ZY0oIp5ZZWvLGlFEPLPK1pY1ooh45kfYOpVYa+XcYq338SXWjnJaj8+KKCKe2bMQXWToeBS7gxnY
        M8zAnmEG9gxZsdtjhegiQ4/pz+vXzF7/fP+DLX9ev+Z7mNiP3cEM7BlmYM8wA3uGrNjtsUJ0kaEH9fft
        /eU2t5e397/f/6jl67L58v62l/QgdgczsGeYgT3DDOwZsmK3xwrRRYYe1d/3t5fb3PYuiH/eX2+zPbho
        PordwQzsGWZgzzADe4as2O2xQnSRocf19+3lc24vW7fI77eyNh9f3uZqovcdr/bPYtvy1uPf8fpxzccR
        2zPgLOwZZmDPkBW7PVaILjL0wA7e0rr1VtbtS81HdNwk7Z/Db8sl/zBO+HnVTGyvgLOwZ5iBPUNW7PZY
        IbrI0CPbe0vrxltZf16BXP2Z5UL6Eeqdht3ZdneB3Gzo94y4RO5izzADe4YZ2DNkxW6PFaKLDD24rbes
        bvzz3d/qulwkxUvNsje3gPHAhfyXAW83zsL2ADgLe4YZ2DNkxW6PFaKLDD269iuOX5fF9c/cLa9cbv0s
        Xt8v4mF32n5ehXzw1jfq7cZZ2PqBs7BnmIE9Q1bs9lghusjQ4/v1s4+brygeXRKPLpn32J2WpYcPvnI4
        8O3GWSw7dgvgLOwZZmDPkBW7PVaILjL0BFZvXV1eCft92eCVyPPt/ZzqsZFvN86CPcMM7BlmYM+QFbs9
        VoguMvQMvi9/n5fD/Yvi7iVleRVMvKSwOy17l8hlTqv46ffYS34WtlfAWdgzzMCeISt2e6wQXWToOfxc
        Dt8OXq0a+HbJZW9ugcVyEWz18egSeXRJPLpk5mR7BZyFPcMM7BmyYrfHCtFFhp7E6rd57l0ER/3iFvvn
        8I/8i3V+vfLLK5Et7BlmYM8wA3uGrNjtsUJ0kaFn8e8VMOmSsbp03qLj/vjJ/lkY6qu6jbcPj3y7cRaf
        NX8HcBb2DDOwZ8iK3R4rRBcZOh7F7mz7eTXyFluX+tal8Odyz29nXfz08SOAs7BnmIE9Q1bs9lghusjQ
        8Sh2Z9/u24ZtrG6Fo95unIWtHzgLe4YZ2DNkxW6PFaKLDB2PYnc0W5fC5a9kaRrwduMsbA+As7BnmIE9
        Q1bs9lghusjQ8Sh2BzOwZ5iBPcMM7BmyYrfHCtFFho5HsTuYgT3DDOwZZmDPkBW7PVaILjJ0PIrdwQzs
        GWZgzzADe4as2O2xQnSRoeNR7A5mYM8wA3uGGdgzZMVujxWiiwwdj2J3MAN7hhnYM8zAniErdnusEF1k
        6HgUu4MZ2DPMwJ5hBvYMWbHbY4XoIkPHo9gdzMCeYQb2DDOwZ8iK3R4rRBcZOh7F7mAG9gwzsGeYgT1D
        Vuz2WCG6yNDxKHYHM7BnmIE9wwzsGbJit8cK0UWGjkexO5iBPcMM7BlmYM+QFbs9VoguMnQ8it3BDOwZ
        ZmDPMAN7hqzY7bFCdJGh41F2dyoErtGaRebANVqzyBy4RmsWlQJ5teadOc4W4rNlZkOQi92dCoFrtGaR
        OXCN1iwyB67RmkWlQF6teWeOs4X4bJnZEORid6dC4BqtWWQOXKM1i8yBa7RmUSmQV2vemeNsIT5bZjYE
        uVTYnQo1eldhBhVq9K7CDCrU6F3FGVSsuaIKc55ZY4guzmwIcqmwOxVq9K7CDCrU6F2FGVSo0buKM6hY
        c0UV5jyzxhBdnNkQ5FJhdyrU6F2FGVSo0bsKM6hQo3cVZ1Cx5ooqzHlmjSG6OLMhyKXC7lSo0bsKM6hQ
        o3cVZlChRu8qzqBizRVVmPPMGkN0cWZDkEuF3alQo3cVZlChRu8qzKBCjd5VnEHFmiuqMOeZNYbo4syG
        IJcKu1OhRu8qzKBCjd5VmEGFGr2rOIOKNVdUYc4zawzRxZkNQS4VdqdCjd5VmEGFGr2rMIMKNXpXcQYV
        a66owpxn1hiiizMbglwq7E6FGr2rMIMKNXpXYQYVavSu4gwq1lxRhTnPrDFEF2c2BLlU2J0KNXpXYQYV
        avSuwgwq1OhdxRlUrLmiCnOeWWOILs5sCHKpsDsVavSuwgwq1OhdhRlUqNG7ijOoWHNFFeY8s8YQXZzZ
        EORSYXcq1OhdhRlUqNG7CjOoUKN3FWdQseaKKsx5Zo0hujizIcilwu5UqNG7CjOoUKN3FWZQoUbvKs6g
        Ys0VVZjzzBpDdHFmQ5BLhd2pUKN3FWZQoUbvKsygQo3eVZxBxZorqjDnmTWG6OLMhiCXCrtToUbvKsyg
        Qo3eVZhBhRq9qziDijVXVGHOM2sM0cWZDUEuFXanQo3eVZhBhRq9qzCDCjV6V3EGFWuuqMKcZ9YYoosz
        G4JcKuxOhRq9qzCDCjV6V2EGFWr0ruIMKtZcUYU5z6wxRBdnNgS5ZNsdW48aOF+2ftt61MD5svXb1qMG
        zpe937Y+NZBDtpnaetQYKUQXzyoe+WXbHVuPGjhftn7betTA+bL129ajBs6Xvd+2PjWQQ7aZ2nrUGClE
        F88qHvll2x1bjxo4X7Z+23rUwPmy9dvWowbOl73ftj41kEO2mdp61BgpRBfPKh75ZdsdtR41D2Nk67da
        j5qHMbL1W61HzcMY2fut1qfmIY5sM1XrUfN6hejiWcUjv2y7o9aj5mGMbP1W61HzMEa2fqv1qHkYI3u/
        1frUPMSRbaZqPWperxBdPKt45Jdtd9R61DyMka3faj1qHsbI1m+1HjUPY2Tvt1qfmoc4ss1UrUfN6+W2
        i7bgVgCKbDuj1qPmYYxs/VbrUfMwRrZ+q/WoeRgje7/V+tQ8xJFtpmo9al4vN120BT4SQEu2HVHrUfMw
        RrZ+q/WoeRgjW7/VetQ8jJG932p9ah7iyDZTtR41r9flXbSFjQjAyrYbaj1qHsbI1m+1HjUPY2Trt1qP
        mocxsvdbrU/NQxzZZqrWo+b1uqyLtqBWHGn9GRvATbadUOtR8zBGtn6r9ah5GCNbv9V61DyMkb3fan1q
        HuLINlO1HjWv1yVdtMXYeEbr+W6B2rLtglqPmocxsvVbrUfNwxjZ+q3Wo+ZhjOz9VutT8xBHtpmq9ah5
        vaZ20RZhY5TWc98CdWXbA7UeNQ9jZOu3Wo+ahzGy9VutR83DGNn7rdan5iGObDNV61Hzek3roi3gjEKs
        mR8LvmXbAbUeNQ9jZOu3Wo+ahzGy9VutR83DGNn7rdan5iGObDNV61Hzek3poj38GUW0XPEx4U+2+av1
        qHkYI1u/1XrUPIyRrd9qPWoexsjeb7U+NQ9xZJupWo+a1+v0LtqDjz684uqPj2tlm71aj5qHMbL1W61H
        zcMY2fqt1qPmYYzs/VbrU/MQR7aZqvWoeb1O7+JZB+9hz3DlOTBftrmr9ah5GCNbv9V61DyMka3faj1q
        HsbI3m+1PjUPcWSbqVqPmtfr1C7aQ48+eA8v58B82eau1qPmYYxs/VbrUfMwRrZ+q/WoeRgje7/V+tQ8
        xJFtpmo9al6v07poDzz60I/wdh7MkW3maj1qHsbI1m+1HjUPY2Trt1qPmocxsvdbrU/NQxzZZqrWo+b1
        Oq2LZx34GR7PdLm/b+8vpi8/8fL2/vc75cuf99fPx14//lcctqYM1HrUPIyRrd9qPWoexsjWb7UeNQ9j
        ZO+3Wp+ahziyzVStR83rdUoX7WFHH/gZXs91jb/vby/3/fgdL+9vPzfJ5y+R7Y9RJ0ZQn0/Ny8jWXjFG
        UJ9PzcvI1l4xRlCfT83LyNZeMc6gPr+ah8fY/laMEdTnU/N6nfKZcdZhR/B8tpn+vP7rw2vrVvj5CqW9
        RD7P9r5ijKA+n5qXka29YoygPp+al5GtvWKMoD6fmpeRrb1inEF9fjUPj7H9rRgjqM+n5vUa/plhD9o6
        7NHjz1o//1GU9Of1u/6eS+L3K5e/3uaqW/e+WoygPp+al5GtvWKMoD6fmpeRrb1ijKA+n5qXka29YpxB
        fX41D4+x/a0YI6jPp+b1Gv6Z0XPQ0cXcqB9XPWNGy6uQL10vM3KJfDZGUJ9PzcvI1l4xRlCfT83LyNZe
        MUZQn0/Ny8jWXjHOoD6/mofH2P5WjBHU51Pzeg3/zOg56OhibtSPq54xn+VnIXvfqsol8tkYQX0+Ne/G
        vrX5PmL9EqVFu5Y6MYL6fGpeRrb2ijGC+nxqXka29opxBvX51Tw8xva3YoygPp+a12v4Z0bPQUcXc6N+
        XBu1PPoLcp6/ROJ56t4qeX/fXu7yNqP5Q7PIzM5/j5oHtKj7o+YBCnWf1DzgKuqOqnm9hj5b7yFHF3PT
        87F7zpoHl8jI1L09yru7QG5eEr93hUtkOUf7s1DzgBZ1f9Q8QKHuk5oHXEXdUTWv19Bn6z3k6GJuej52
        z1nzuO7trHieure7eebvBu2+H37/UqbPn6f9+QVN3/HzZMs3KpaI+bbYyuxc96h5QIu6P2oeoFD3Sc0D
        rqLuqJrXa+iz9R5ydDE3PR+756yZXPWLdfA8dW/38n5ehXzkFcb1xVEOLpKR2NntUfOAFnV/1DxAoe6T
        mgdcRd1RNa/X0GfrPeToYm56PnbPWVO56K/4wPPUvd3OW16JfuBVyBtzibz7JsTd5dJeGJ/8eLjEv1k+
        umfAMXV/1DxAoe6TmgdcRd1RNa/X0GfrPeToYm56PnbPWXP594X9LZpf3H++5dFeMrlEeqDu7XbeMvve
        tzN/+74s/n4Ve2c/Nv8MvNren3tqHtCi7o+aByjUfVLzgKuoO6rm9Rr6bL2HHF3MTc/H7jlrPvcXyXZw
        ifTGzmfPdt7eJXL9s4zfYb/LcHSJbL1tlUtkOHb+e9Q8oEXdHzUPUKj7pOYBV1F3VM3rNfTZeg85upib
        no/dc9a0zC9ZuYtfL09yifTAzmjPdt6/bx78fgWaSyS+2PnvUfOAFnV/1DxAoe6TmgdcRd1RNa/X0Gfr
        PeToYm56PnbPWQEP1L3dy5N/sc735Y9LZD2fc/+OPWoe0KLuj5oHKNR9UvOAq6g7qub1Gvps9pDKQUcX
        c6N+XBtAFOre7uapf8UHl8iyPuf+HXvUPKBF3R81D1Co+6TmAVdRd1TN6zX8M6PnoDZ3ZBzpyQU8UXf3
        KO/n1chbbL1FmUtkWT+78RF71DygRd0fNQ9QqPuk5gFXUXdUzes1/DPjrIOOFOGMQIu6u0re8veFHgaX
        yHLs/PeoeUCLuj9qHqBQ90nNA66i7qia12v4Z8ZZBx0pwhmzsT2vGKOoz6nm3WxdJpuXPueXSHv+ijGK
        +pxqXja27ooxivqcal42tu6KcRb1Y6h56Gd7WzFGUZ9Tzet1ymfGWYcdwfPZMrN9rxijqM+p5mVj664Y
        o6jPqeZlY+uuGKOoz6nmZWPrrhhnUT+Gmod+trcVYxT1OdW8Xqd8Zpx12GfZc3k7W3br3leLUdTnVPOy
        sXVXjFHU51TzsrF1V4xR1OdU87KxdVeMs6gfQ81DP9vbijGK+pxqXq/TPjPOOvAzPJ6pCtv7ijGK+pxq
        Xja27ooxivqcal42tu6KMYr6nGpeNrbuinEW9WOoeehne1sxRlGfU83rddpnhj3w6EM/wtt5qln3v1qM
        oj6nmpeNrbtijKI+p5qXja27YoyiPqeal42tu2KcRf0Yah762d5WjFHU51Tzep36mWEPPfrgvbycA3Nl
        m7taj5qHMbL1W61HzcMY2fqt1qPmYYzs/VbrU/MQR7aZqvWoeb1O7aI99OiD9/ByDsyXbe5qPWoexsjW
        b7UeNQ9jZOu3Wo+ahzGy91utT81DHNlmqtaj5vU6vYv24KMPr7j64+Na2Wav1qPmYYxs/VbrUfMwRrZ+
        q/WoeRgje7/V+tQ8xJFtpmo9al6vKV20hz+jiC1XfEz4km3+aj1qHsbI1m+1HjUPY2Trt1qPmocxsvdb
        rU/NQxzZZqrWo+b1mtZFW8AZhVgzPxZ8y7YDaj1qHsbI1m+1HjUPY2Trt1qPmocxsvdbrU/NQxzZZqrW
        o+b1mtpFW4SNUVrPfQvUlW0P1HrUPIyRrd9qPWoexsjWb7UeNQ9jZO+3Wp+ahziyzVStR83rNb2LthAb
        z2o95y1QW7ZdUOtR8zBGtn6r9ah5GCNbv9V61DyMkb3fan1qHuLINlO1HjWv12VdtAW14kjrz9gAbrLt
        hFqPmocxsvVbrUfNwxjZ+q3Wo+ZhjOz9VutT8xBHtpmq9ah5vS7voi1sRABWtt1Q61HzMEa2fqv1qHkY
        I1u/1XrUPIyRvd9qfWoe4sg2U7UeNa+Xmy7aAh8JoCXbjqj1qHkYI1u/1XrUPIyRrd9qPWoexsjeb7U+
        NQ9xZJupWo+a18tlF22xewEcybYvaj1qHsbI1m+1HjUPY2Trt1qPmocxsvdbrU/NQxzZZqrWo+b1CtHF
        s4pHftl2R61HzcMY2fqt1qPmYYxs/VbrUfMwRvZ+q/WpeYgj20zVetS8XiG6eFbxyC/b7qj1qHkYI1u/
        1XrUPIyRrd9qPWoexsjeb7U+NQ9xZJupWo+a1ytEF88qHvll2x21HjUPY2Trt1qPmocxsvVbrUfNwxjZ
        +63Wp+YhjmwzVetR83qF6OJZxSO/bLuj1qPmYYxs/VbrUfMwRrZ+q/WoeRgje7/V+tQ8xJFtpmo9al6v
        EF08q3ic6e/728u/uf3Ey9vHIw1/395f1rnN/D/vr5+PvX78r2P2uTJQ61HzMEa2fqv1qHkYI1u/1XrU
        PIyRvd9qfWoe4sg2U7UeNa9XiC6eVTzOpF4iN/Lu4uX97ecPcYlU6lHzMEa2fqv1qHkYI1u/1XrUPIyR
        vd9qfWoe4sg2U7UeNa9XiC6eVTxm2L/0/Xn9N9vXVsLnK5T2Etkn2+6o9ah5GCNbv9V61DyMka3faj1q
        HsbI3m+1PjUPcWSbqVqPmtcrRBfPKh4z7Fwi/7x+z7Xnkvj9yuXW22JXsu2OWo+ahzGy9VutR83DGNn6
        rdaj5mGM7P1W61PzEEe2mar1qHm9QnTxrOIxw/YlcnkV8qXrZUYukUo9ah7GyNZvtR41D2Nk67daj5qH
        MbL3W61PzUMc2Waq1qPm9QrRxbOKxwxbl8jlZyF736rKJVKpR83DGNn6rdaj5mGMbP1W61HzMEb2fqv1
        qXmII9tM1XrUvF4hunhW8Zhh6xK5/7OS27hEKvWoeRgjW7/VetQ8jJGt32o9ah7GyN5vtT41D3Fkm6la
        j5rXK0QXzyoeM3CJHEmtR83DGNn6rdaj5mGMbP1W61HzMEb2fqv1qXmII9tM1XrUvF4hunhW8ZiBt7OO
        pNaj5mGMbP1W61HzMEa2fqv1qHkYI3u/1frUPMSRbaZqPWperxBdPKt4zLD9iiO/WKefrUcNnC9bv209
        auB82fpt61ED58veb1ufGsgh20xtPWqMFKKLZxWPGXbetspf8dHN1qMGzpet37YeNXC+bP229aiB82Xv
        t61PDeSQbaa2HjVGCtHFs4rHDHs/+7i8pfUrXls/HPn37f3l7pJZ+xJ5Y2tSAufL2G9bkxI4X8Z+25qU
        wPkq9NvWqARyyDhTW5MSI4Xo4lnF40z3F8Sf+HX528i7Cy6ReyrU6F2FGVSo0bsKM6hQo3cVZ1Cx5ooq
        zHlmjSG6OLMhGEW9RH77fMWxkf/r5UkukWsVavSuwgwq1OhdhRlUqNG7ijOoWHNFFeY8s8YQXZzZEORS
        YXcq1OhdhRlUqNG7CjOoUKN3FWdQseaKKsx5Zo0hujizIcilwu5UqNG7CjOoUKN3FWZQoUbvKs6gYs0V
        VZjzzBpDdHFmQ5BLhd2pUKN3FWZQoUbvKsygQo3eVZxBxZorqjDnmTWG6OLMhiCXCrtToUbvKsygQo3e
        VZhBhRq9qziDijVXVGHOM2sM0cWZDUEuFXanQo3eVZhBhRq9qzCDCjV6V3EGFWuuqMKcZ9YYooszG4Jc
        KuxOhRq9qzCDCjV6V2EGFWr0ruIMKtZcUYU5z6wxRBdnNgS5VNidCjV6V2EGFWr0rsIMKtToXcUZVKy5
        ogpznlljiC7ObAhyqbA7FWr0rsIMKtToXYUZVKjRu4ozqFhzRRXmPLPGEF2c2RDkUmF3KtToXYUZVKjR
        uwozqFCjdxVnULHmiirMeWaNIbo4syHIpcLuVKjRuwozqFCjdxVmUKFG7yrOoGLNFVWY88waQ3RxZkOQ
        S4bdsTU8EzhPhj7bGp4JnCdDn20NzwTOk7HPtqZnArFlmKWt4ZkYIUQXRxeNOjLsjq3hmcB5MvTZ1vBM
        4DwZ+mxreCZwnox9tjU9E4gtwyxtDc/ECCG6OLpo1JFhd2wNzwTOk6HPtoZnAufJ0GdbwzOB82Tss63p
        mUBsGWZpa3gmRgjRxdFFo44Mu2NreCZwngx9tjU8EzhPhj7bGp4JnCdjn21NzwRiyzBLW8MzMUKILo4u
        GnVk2B1bwzOB82Tos63hmcB5MvTZ1vBM4DwZ+2xreiYQW4ZZ2hqeiRFCdHF00aiD3cEM7BlmYM8wA3uG
        rNjtsUJ0kaHjUewOZmDPMAN7hhnYM2TFbo8VoosMHY9idzADe4YZ2DPMwJ4hK3Z7rBBdZOh4FLuDGdgz
        zMCeYQb2DFmx22OF6CJDx6PYHczAnmEG9gwzsGfIit0eK0QXGToe5Xl37Nk8Bfp57p89m6dAP8/9s2fz
        FOgXqX/2rJ4CPnmekT2bp9gTYtPVYoA1z7tjz+Yp0M9z/+zZPAX6ee6fPZunQL9I/bNn9RTwyfOM7Nk8
        xZ4Qm64WA6x53h17Nk+Bfp77Z8/mKdDPc//s2TwF+kXqnz2rp4BPnmdkz+Yp9oTYdLUYYM3z7tizeQr0
        89w/ezZPgX6e+2fP5inQL1L/7Fk9BXzyPCN7Nk+xJ8Smq8UAa553x57NU6Cf5/7Zs3kK9PPcP3s2T4F+
        kfpnz+op4JPnGdmzeYo9ITZdLQZYq7A7FWr0rsIMKtToXYUZVKjRu4ozqFhzRRXmPLPGEF2c2RDkUmF3
        KtToXYUZVKjRuwozqFCjdxVnULHmiirMeWaNIbo4syHIpcLuVKjRuwozqFCjdxVmUKFG7yrOoGLNFVWY
        88waQ3RxZkOQS4XdqVCjdxVmUKFG7yrMoEKN3lWcQcWaK6ow55k1hujizIYglwq7U6FG7yrMoEKN3lWY
        QYUavas4g4o1V1RhzjNrDNHFmQ1BLhV2p0KN3lWYQYUavaswgwo1eldxBhVrrqjCnGfWGKKLMxsS09/3
        t5eP/ry8ffwvWBV2p0KN3lWYQYUavaswgwo1eldxBhVrrqjCnGfWGKKLMxvymO9LnDnnZ0y71G1dIv+8
        v36e5fXjf9Vk55FVhRq9qzCDCjV6V2EGFWr0ruIMKtZcUYU5z6wxRBdnNuQxXCK9svPIqkKN3lWYQYUa
        vaswgwo1eldxBhVrrqjCnGfWGKKLMxvynKsubbyddUuc3Xnc4zUq3/zgGxEK27+sKtToXYUZVKjRu4oz
        qFhzRRXmPLPGEF2c2ZDn7HzB/fft/cXU8ROti9937svbxyO//lzri/mtSySXS9vrrB6vkUvkKLZ/WVWo
        0bsKM6hQo3cVZ1Cx5ooqzHlmjSG6OLMhz3ngEvkZq/zd3Fusn59L5Bbbt6yer5GL4rOen4F/FWr0rsIM
        KtToXcUZVKy5ogpznlljiC7ObMhzer8Y//dK0Kv9A+YS+flq5I9/+c1/ziXyl2VvbpHV8zXu7S07pHh+
        Bv5VqNG7CjOoUKN3FWdQseaKKsx5Zo0hujizIc954BWdP6+fdd1dCu3bWdeWC+bdF/VcIrfY3akQj+ES
        +azWLDIHrtGaRebANVqzqBTIqzXvzHG2EJ8tMxvynONL5N+3l7t6lpAvkcsX9Xcfg0vkllavM8djuEQ+
        qzWLzIFrtGaROXCN1iwqBfJqzTtznC3EZ8vMhjxn54vx71cct4JL5Dlavc4cj+ES+azWLDIHrtGaRebA
        NVqzqBTIqzXvzHG2EJ8tMxvynK0vxpeL30fc/fDjh963s/48F5dIRZzduRKXyGexZ5iBPcMM7BmyYrfH
        CtHFOEPf+mL8+5+3vhB/9Gci738TD5fIDXF250pcIp/FnmEG9gwzsGfIit0eK0QX4wz94BK5+c/bl8hf
        r1ou//wj7h/iErklzu5ciUvks9gzzMCeYQb2DFmx22OF6KL/oX9/oW3O+RnmC+8/r43HTTQvkVuxvlxu
        fqHPBcD2DVu4RD6LPcMM7BlmYM+QFbs9Vogu+h/68SXyZn2R/Lw47r6d9e3nlcolft0fP3GJ3GJ7hy1c
        Ip/FnmEG9gwzsGfIit0eK0QXyw395xLJl+3PKrc7XZRvfnCJVNj+AWdhzzADe4as2O2xQnSx3NC5RA5T
        bne6cIkcxfYPOAt7hhnYM2TFbo8Voovlhs4lcphyu4NLsGeYgT3DDOwZsmK3xwrRxXJD5xI5TLndwSXY
        M8zAnmEG9gxZsdtjhegiQ8ej2B3MwJ5hBvYMM7BnyIrdHitEFxk6HsXuYAb2DDOwZ5iBPUNW7PZYIbrI
        0PEodgczsGeYgT3DDOwZsmK3xwrRRU9Dt2epEpFlqWNh66kSEUQ77xFbT5WIINp5j9h6qkQE0c7bw9Zm
        Y+3RnFuszcppPT4zIoh2Xu9CdNHL0O05KkVUmWq5adVTIbyLeOY9rXoqhHcRz7ynVU+F8C7imVWt2pZY
        ezTnFmuzclqPzwzvIp7ZuxAd9DJwe45KEVGrjiWiatVSITxrnXeJqFq1VAjPWuddIqpWLRXCs9Z5l8ig
        VdcSa4/m3GJtVk7r8ZnhWeu8S+BxIbrnZdhezjFD5Frt2bcioujn7xGhVnvGrYgo+vl7RKjVnnErIop+
        /h4RarVn3IroMtXiRYSe2jNuBR4TonNeBu3lHDNErdWe+yiiiXz2Xt5rtec7imgin72X91rt+Y4imshn
        7+W9Vnu+o4gsSx2eeO+pPd9RoF+IrrWGfXVk16qZ8BPZtWom5kd2rZqJ+ZFdq2bi2sAYrd5GDvQJ0bHW
        oK+O7Fo1E34iu1bNxPzIrlUzMT+ya9VMXBsYo9XbyIE+ITrWGvTVkV2rZsJPZNeqmZgf2bVqJuZHdq2a
        iWsDY7R6GznQh451qLRoUWu15z6KaCKfvZf3Wu35jiKayGfv5b1We76jiCby2Xt5r9We7ygiy1KHJ957
        as93FOhH1zpUWrbItdqzb0VE0c/fI0Kt9oxbEVH08/eIUKs941ZEFP38PSLUas+4FdFlqsWLCD21Z9wK
        PIbOdWgtXoWIqFXHElG1aqkQnrXOu0RUrVoqhGet8y4RVauWCuFZ67xLZNCqa4m1R3NusTYrp/X4zPCs
        dd4l8Di616G1fBUiqky13LTqqRDeRTzznlY9FcK7iGfe06qnQngX8cyqVm1LrD2ac4u1WTmtx2eGdxHP
        7B0d7NBawAoBH1qzqRCYqzWDCoG5WjOoELhOax5LrD2ac4u1Vs6osFqPzwzUw9QBAAAAADIukQAAAAAA
        GZdIAAAAAICMSyQAAAAAQMYlEgAAAAAg4xIJFPfntf2b1v777/X9z3fOP3/eXzcfAwAAQAVcIoGi/r69
        rC6NG/Fqr4tcIgEAAKrjEgkUdHeBvLskWt8Xxs3HAQAAUBGXSKCav2/vL98XyP774d/3t5ePP/vy9vG/
        AAAAUBGXSKCYn1chH3qFkUskAABAdVwigVK+L4EPvQp5wyUSAACgOi6RQCnLJfLl/e2hWyCXSAAAgOq4
        RAKl7F0il9+8uoq7lyy5RAIAAFTHJRIoZblEtt7OyiUSAAAAx7hEAsXIv1jnzyuXSAAAAPzCJRKoRv0r
        PrhEAgAAoIFLJFDQz6uRt9i6EHKJBAAAQAOXSKCoP6/fl8ij4BIJAAAAg0skAAAAAEDGJRIAAAAAIOMS
        CQAAAACQcYkEAAAAAMi4RAIAAAAAZFwiAQAAAAAyLpEAAAAAABmXSAAAAACAjEskAAAAAEDGJRIAAAAA
        IOMSCQAAAAAQvb//H89lOEWo242/AAAAAElFTkSuQmCC
</value>
  </data>
  <data name="pbCI.InitialImage" type="System.Drawing.Bitmap, System.Drawing" mimetype="application/x-microsoft.net.object.bytearray.base64">
    <value>
        iVBORw0KGgoAAAANSUhEUgAAA5EAAAFLCAYAAABP6AjfAAAABGdBTUEAALGPC/xhBQAAAAlwSFlzAAAO
        vAAADrwBlbxySQAAOD9JREFUeF7t3e1VI0uTruHtyHEEg7AHZ6ad6f/jwDGAQUDRoSKr6kkpKys+7mut
        WPPOVrTI+GBvEgn6v3cAAAAAAERcIgEAAAAAMi6RAAAAAAAZl0gAAAAAgIxLJAAAAABAxiUSAAAAACDj
        EgkAAAAAkHGJBAAAAADIuEQCAAAAAGRcIgEAAAAAMi6RAAAAAACZ30vkn9f3//777y5e/3w/Big+d+jl
        /e3v9/8PAAAA4GkuL5F/315+XSCXeOFGAMmf99fPneESCQAAAIzk8BK5fPG/euXx55XJ148MoO33NyC4
        RAIAAAAj+btELpfFxntX/7x+XQx4Wyu2cIkEAAAAzuXuErl7Ufy+YPKWVii+dolLJE7y9+395e4bFuwb
        AACoIeQlsvUqJbDGJRKnaV4g/wXf6MI4/37Egx0DAHgx9BJp/wP3mL/vby+3P7/xhT+XSHTgEonTfF4i
        f/989r+3U/Oz2xihfYH8Cf5biFMse8e/xwBs4xKJtLhEYr6Df4cBXW5fzDd2aflvIXuG4ew3LrhEIoi7
        dwe19/brm7z8O3MkZ5fI5Qt/3s6K53GJxHxcIjHH7n8rgYcs//56fX/93C8ukQji+xL58vL1bqDW2/25
        RI4X8hLJz4JAwSUS0y3fDX15+/hyDDgL36zAePa/mV//m0skglgukW9/fr4Rst5dLpHjubtELhfF1quN
        fOcVPbhEYq7lC3v+HYVz/fzsLYuGQZadWlaKSyRC+blEfn4H5HOX1y847V4if35E4F/wgtUxf5fIj39l
        Le/Hv/vv48+A+ZcaNFwiMdPyTS7+w4NTrL7I4f6IYRpfdHOJRCj2Emnelm33d+sSufy3uxX893yfw0vk
        Muj7QS7BQLFnb3f4DyLOwgUSp/v1nXK+QYYBlrfgr74rwSUSodxdIj80vjHSvET+/Hu1fbnkv+n7um97
        9j9ia3uPdfv1H0y+84pjXCIxF29hxRWWd+xwkcQzvveo8TPcXCIRyvoS2Xg1snWJXL4BzH+/H+P3EgkA
        rvGFPK6zfMOM75TjYY1v1reDf8fBuV+XyA+rVyN/XyK3v4kCDZdIAOj188UX36nHNbhE4mlcIpFF6xK5
        ejWSS+R4XCIBoNPyBfxu8P4YPOlzz1pf4Jgv/lkznIG3syKU5iXyg3k1kkvkeFwiAaATl0jMcLhn7BhO
        wiUSoWxdIs2rkW+/LpHLnvNK+6O4RAIA4FXzLYd80YNzcYlEKJuXyA93/w5d/bvz57Hf/069fQ40nw8/
        uEQCAADgB5dIhLJ3ifx5NfIW7cuivb/Y4BK5j0skAAAAgJh2L5Efdl5x/NR4xwcXyGMXXSJvg2E4AAAA
        ABDNRZdIAAAAAEBEzdve3mXw0ccAAAAAAPFxiQQAAAAAyLhEAgAAAABk7i6R9jkIgiAIgiAI4upYOzPn
        FmtHOa3HiTzhUfNUe4dWHyMIgiAIgiCIDLF2Zs4t1o5yWo8TecKj5qn2Dq0+RhAEQRAEQRAZYu3MnFus
        HeW0HifyhEfNU+0dWn1sVgBWa0e2whvPZ8M9O6uj8Mbz2XDPzuooPPJ+PnyxczoK7yKdFeez+3AUHrk/
        3/f/vbN36EcfUy1/1j7XVgAtrV1Zh0fez4d7dl5b4ZH38+GenddWeBXhjPhiZ7UVEUQ7L85nd2IrvPJ+
        xuap9g796GOPsM+3DmBPa2eW8CrCGXHPzmwdXkU4I+7Zma3DsyjnxBc7r3VEEfHMOJ/di3V45v2c3afa
        K2jvsUfZ5xz93Mgt2u5EOSfu2blFmF+Uc+KenVuU+UU6K77YmUWcXdRz43x2N6LsiPezdp9qr6C9x55x
        1vMiv0i7E+msuBdpdpHOinvRZhftvPgSeW6Rz47zRdsP7+ftPtVeQXuPPeOs50V+kXYn0llxL9LsIp0V
        96LNLtp58SXy3CKfHeeLth/ez9t9qr2C9h57xlnPi/wi7U6ks+JepNlFOivuRZtdtPPiS+S5RT47zhdt
        P7yft/tUewXtPfaMs54X+UXanUhnxb1Is4t0VtyLNrto58WXyHOLfHacL9p+eD9v96n2Ctp77BlnPS/y
        i7Q7kc6Ke5FmF+msuBdtdtHOiy+R5xb57DhftP3wft7uU+0VtPfYM856XuQXaXcinRX3Is0u0llxL9rs
        op0XXyLPLfLZcb5o++H9vN2n2ito77FnnPW8yC/S7kQ6K+5Fml2ks+JetNlFOy++RJ5b5LPjfNH2w/t5
        u0+1V9DeY88463mRX6TdiXRW3Is0u0hnxb1os4t2XnyJPLfIZ8f5ou2H9/MOPdVZxZ71vMgv0u5EOivu
        RZpdpLPiXrTZRTsvvkSeW+Sz43zR9sP7eYee6qxiz3pe5BdpdyKdFfcizS7SWXEv2uyinRdfIs8t8tlx
        vmj74f28Q091VrFnPS/msnOsGEd6crHN9rFiHOnJxTbbx4qh6M3Hb7aHFaPXM38Wc9lZVQxFb/5sQ091
        VrFnPW9Zf9/eX0xPf+Ll7f3vd8oZfn28YmG1Hj8KaFq9qxRW6/GjgKbVu0qx1so5Chxr9a1S7GnlHwX8
        aM2nUqy1co7iakNPcFZhZz1vPX/f317+9bIdL+9vJ90k2x+vTlitx48CmlbvKoXVevwooGn1rlKstXKO
        AsdafasUe1r5RwE/WvOpFGutnKO42tATnFXYWc9bzZ/Xf318/fP9D63PVyi5RJ4VVuvxo4Cm1btKYbUe
        PwpoWr2rFGutnKPAsVbfKsWeVv5RwI/WfCrFWivnKK429ARnFXbW85by5/W7hw9cEn/+7L9oXkIPrJ+j
        Wlhb/3xNzcM/tmcVw9r652tqHv6xPasYa3uPWWoevth+VYw9o/Mwl51LxVjbe8xS82YYeoKzCjvreStZ
        XoV86bxB2lcvf8UjN0l8sn3co+YBLer+qHnAFnWH1DzgiLpLah5wJXVP1bwZhp7grMLOet46lp+F7HwV
        cuvVS/OLebhHPkbdaTUPaFH3R80Dtqg7pOYBR9RdUvOAK6l7qubNMPQEZxV21vPW8ef99bN/rx//S7e8
        Crn985Mfj3OLfIi602oe0KLuj5oHbFF3SM0Djqi7pOYBV1L3VM2bIcRnlKeGxfTIJXJ59XLrz3w/58l/
        LUhW6k6reZt/bcuJvygJ/tld2KPmAVvUHVLzgCPqLql5wJXUPVXzZgjxGeWpYTE98nbWo0vi0SUTe9Sd
        Ps7799e2tF4U/vmZVi77JR3vzxc1D9ii7pCaBxxRd0nNA66k7qmaN0OIzyhPDYuq/xfr8ErkmdSd3s9T
        vznwkffKnCra359/1Dxgi7pDah5wRN0lNQ+4krqnat4MIT6jPDUsrAf+io/dn4lcno+fiXzIss+32LOb
        9z2D3t+4+6n59tfVNwzunn95S3QjD27Z+e5R84At6g6pecARdZfUPOBK6p6qeTOE+Izy1LC4/r3t8Rbb
        vyzHXDL57aynWeZwiz3beUevFO/4mWsj7CvLyyXy5WWVxyUyCju3PWoesEXdITUPOKLukpoHXEndUzVv
        hhCfUZ4aFtv9RbId9xdG/p7Ic9g+7tnOe/TtxDuXz9ulsXGJ/AxmHdL2/txT84At6g6pecARdZfUPOBK
        6p6qeTOE+Izy1LAUtn6T59ZFofHKFXeK59he7tnMW2bYPYjlbanCq4nLK5GPvF0WLmzuz4qaB2xRd0jN
        A46ou6TmAVdS91TNmyHEZ5SnhgEjqDu9mbdzifz7tn776UeYVxjvXl3eu4RyiQzvZ84fsUfNA7aoO6Tm
        AUfUXVLzgCupe6rmzRDiM8pTw4AR1J3ezlPfzvr99tVVXvttyquffeUSGZ6d7x41D9ii7pCaBxxRd0nN
        A66k7qmaN0OIzyhPDcNj7AwrxtreY9Z2nvqLddqXyDt3b282zxf0Eml7Vi3W9h6z1Dx8sf2qGC1Hjy/U
        PLBnR9RcNQ/z2JlUjJajxxdq3gwhPqM8NQyPsTOsGGt7j1l7ecvbVvcvecIl8tvXq5O/fzsvl8g4sbb3
        mKXm4YvtV8VoOXp8oeaBPTui5qp5mMfOpGK0HD2+UPNmCPEZ5alheIydYcVY23vM2s9bXo1cvQ31zvoS
        eXsbbCu/8VxcIsPF2t5jlpqHL7ZfFaPl6PGFmgf27Iiaq+ZhHjuTitFy9PhCzZshxGeUp4bhMXaGFWNt
        7zHrOG+5/G1c9r4vgveXyH/P+SvsL9rhEhku1vYes9Q8fLH9qhgtR48v1DywZ0fUXDUP89iZVIyWo8cX
        at4MIT6jPDUMj7EzrBhre49Zat79zzWaaL6NtX2R/PWLWrlEhou1vccsNQ9fbL8qRsvR4ws1D+zZETVX
        zcM8diYVo+Xo8YWaN0OIzyhPDUMsXndHPZeah2t5nZN6LjUP1/I8J/Vsah6uE2VG6jnVPOTneRfUs6l5
        M4T4jPLUMMTidXfUc6l5uJbXOannUvNwLc9zUs+m5uE6UWaknlPNQ36ed0E9m5o3Q4jPKE8NQyxed0c9
        l5qHa3mdk3ouNQ/X8jwn9WxqHq4TZUbqOdU85Od5F9SzqXkzhPiM8tQwxOJ1d9RzqXm4ltc5qedS83At
        z3NSz6bm4TpRZqSeU81Dfp53QT2bmjdDiM8oTw1DLF53Rz2XmodreZ2Tei41D9fyPCf1bGoerhNlRuo5
        1Tzk53kX1LOpeTOE+Izy1DAo/v21E3ex9Rfed/1m0T72+TxRz6Xm4Vpe56SeS83DtTzPST2bmofrRJmR
        ek41D/l53gX1bGreDCE+ozw1DAr1ErmRdxd7f5H+MftcnqjnUvNwLa9zUs+l5uFanueknk3Nw3WizEg9
        p5qH/Dzvgno2NW+GEJ9RnhqGHsvfR/j68b9++/P6b66//o7Cm89XKLlEKnm4ltc5qedS83Atz3NSz6bm
        4TpRZqSeU81Dfp53QT2bmjdDiM8oTw1Dj51L5PdfZP/QK40/f/ZfNC+hH2yOJ+q51Dxcy+uc1HOpebiW
        5zmpZ1PzcJ0oM1LPqeYhP8+7oJ5NzZshxGeUp4ahx/YlcnkV8qXzBmlfvfwVjZukfdwT9VxqHq7ldU7q
        udQ8XMvznNSzqXm4TpQZqedU85Cf511Qz6bmzRDiM8pTw9Bj6xK5/Cxk56uQW69eml/Ms75Het0d9Vxq
        Hq7ldU7qudQ8XMvznNSzqXm4TpQZqedU85Cf511Qz6bmzRDiM8pTw9Bj6xK5/7OSW5ZXIbd/fvLj8dWD
        XnfHnkuN+Tp/y25htj+e2HOpAb88z8meTQ34FGVG9pxqoDbPu2DPpsbVQnxGeWoYeoy8RC4Xmq0/8/2c
        qwuO192x51JjPi6RKtsfT+y51IBfnudkz6YGfIoyI3tONVCb512wZ1PjaiE+ozw1DD22LouPvJ21fUn8
        p33J9Lo79lxqXOeRS38tPub0mz2XGvDL85zs2dSAT1FmZM+pBmrzvAv2bGpcLcRnlKeGocf25aP/F+vk
        eiWyxe9ZhUtkx2/MzcjW7V2ks57t/3//3yiizS7aefEl8twinx3ni7Yf3s8boovem4gtO5ePB/6Kj92f
        iVyeL8jPRLb4Pev+JbL3N+ZmZGv2LtJZcS/a7KKdF18izy3y2XG+aPvh/bwhuui9idiyd/m4/3m75l3j
        85flmEtmot/O2uL3rA98M2BnJhn5nd1vkc6Ke9FmF+28+BJ5bpHPjvNF2w/v5w3RRe9NxJr6C1k28u7i
        /nKS5e+JbPF71u1L5CO/MTcjv7P7LdJZcS/a7KKdF18izy3y2XG+aPvh/bwhuui9iVhTL5HfzKtWd7F1
        +ej4+Tub453fs25dIh/7OdWM/M7ut0hnxb1os4t2XnyJPLfIZ8f5ou2H9/OG6KL3JsKvSLvj96xbl8ij
        S+LRJTMPv7P7LdJZcS/a7KKdF18izy3y2XG+aPvh/bwhuui9ifAr0u74PSuvRB7xO7vfIp0V96LNLtp5
        8SXy3CKfHeeLth/ezxuii96bCL8i7Y7fs25dIj8eeeA35mbkd3a/RTor7kWbXbTz4kvkuUU+O84XbT+8
        nzdEF703EX5F2h2/Z92+RP77+VR+O6vP2f0W6ay4F2120c6LL5HnFvnsOF+0/fB+3hBd9N5E+BVpd/yd
        VfsFSVf+PZH/87//7/t/XcvW7F2ks+JetNlFOy++RJ5b5LPjfNH2w/t5Q3TRexPhV6Td8XfWjt+y2/Eb
        czOydXsX6ay4F2120c6LL5HnFvnsOF+0/fB+3hBd9N5E+BVpdyKdFfcizS7SWXEv2uyinRdfIs8t8tlx
        vmj74f28IbrovYnwK9LuRDor7kWaXaSz4l602UU7L75Enlvks+N80fbD+3lDdNF7E+FXpN2JdFbcizS7
        SGfFvWizi3ZefIk8t8hnx/mi7Yf384boovcmwq9IuxPprLgXaXaRzop70WYX7bz4Enlukc+O80XbD+/n
        DdFFL02056gS0UWq5ZGz2j+TMaKIdOZHzmr/TMaIItqZe85rc7NGFBHPvOg9u80/irVHc26xNiKn9fis
        iCLamb2fN0QXPTTRnqFSRBatnt5z2vysEUG0c/ee0+ZnjQginrvnrDY3a0QQ9dyLnnPbXCXWHs25xdqI
        nNbjsyKCiOf2ftYQk/fQRHuGShFVq5YlvOo9o83PGt61zryEV71ntPlZw7vWmZfwrOecNjdreNc68xJR
        9JzZ5iqx9mjOLdZG5LQenxXetc68hGfez+l/8h88NNHDGWaJXqs9/1Z41Hu+3vwootRlz7kVHvWerzc/
        iih12XNuhVc9Z+zJjSRKXfacWxFBz3l7cvFblP7Zc26FV97PGOIzx0MTPZxhlsi12rMfhTe9Z+vNjyJC
        XfaMR+FN79l686OIUJc941F41HO+ntxIItRlz3gU3vWctScXv0Xonz3jUXjk/nzf/9c120QPkV2rZsJ3
        ZNKqj/ARmbTqI3xEJq36CH+Bfq0+EueFRyE+c1rNvDKya9VM+I5MWvURPiKTVn2Ej8ikVR/hL9Cv1Ufi
        vPAoxGdOq5lXRnatmgnfkUmrPsJHZNKqj/ARmbTqI/wF+rX6GD3QJ0THPAzYwxlmiVyrPftRRJepFitC
        XfaMRxFdplqsCHXZMx5FdJlqsSLUZc94FJlkrWuWCP2zZzwK9AvRNQ9D9nCGWaLXas+/FRlkq2cRpS57
        zq3IIFs9iyh12XNuRQbZ6llEqcuecyuyyVzbDFH6Z8+5FXhMiM55GLQ9Q6WIqlXLElm0assW3rXOvEQW
        rdqyhXetMy+RRau2bOFd68xLZNSqcy/WWjm3WOt9fIm1o5zW47PCu9aZl8DjQnTPw7DtGSpFZNnqWWvV
        ly0iiHpuVau+bBFB1HOrWvVliwiinvsRrVr3Yq2Vc4u13seXWDvKaT0+KyKIem7PQnTQw8DtGSpFdJlq
        WbO1ZY0oIp5ZZWvLGlFEPLPK1pY1ooh45kfYOpVYa+XcYq338SXWjnJaj8+KKCKe2bMQXWToeBS7gxnY
        M8zAnmEG9gxZsdtjhegiQ4/pz+vXzF7/fP+DLX9ev+Z7mNiP3cEM7BlmYM8wA3uGrNjtsUJ0kaEH9fft
        /eU2t5e397/f/6jl67L58v62l/QgdgczsGeYgT3DDOwZsmK3xwrRRYYe1d/3t5fb3PYuiH/eX2+zPbho
        PordwQzsGWZgzzADe4as2O2xQnSRocf19+3lc24vW7fI77eyNh9f3uZqovcdr/bPYtvy1uPf8fpxzccR
        2zPgLOwZZmDPkBW7PVaILjL0wA7e0rr1VtbtS81HdNwk7Z/Db8sl/zBO+HnVTGyvgLOwZ5iBPUNW7PZY
        IbrI0CPbe0vrxltZf16BXP2Z5UL6Eeqdht3ZdneB3Gzo94y4RO5izzADe4YZ2DNkxW6PFaKLDD24rbes
        bvzz3d/qulwkxUvNsje3gPHAhfyXAW83zsL2ADgLe4YZ2DNkxW6PFaKLDD269iuOX5fF9c/cLa9cbv0s
        Xt8v4mF32n5ehXzw1jfq7cZZ2PqBs7BnmIE9Q1bs9lghusjQ4/v1s4+brygeXRKPLpn32J2WpYcPvnI4
        8O3GWSw7dgvgLOwZZmDPkBW7PVaILjL0BFZvXV1eCft92eCVyPPt/ZzqsZFvN86CPcMM7BlmYM+QFbs9
        VoguMvQMvi9/n5fD/Yvi7iVleRVMvKSwOy17l8hlTqv46ffYS34WtlfAWdgzzMCeISt2e6wQXWToOfxc
        Dt8OXq0a+HbJZW9ugcVyEWz18egSeXRJPLpk5mR7BZyFPcMM7BmyYrfHCtFFhp7E6rd57l0ER/3iFvvn
        8I/8i3V+vfLLK5Et7BlmYM8wA3uGrNjtsUJ0kaFn8e8VMOmSsbp03qLj/vjJ/lkY6qu6jbcPj3y7cRaf
        NX8HcBb2DDOwZ8iK3R4rRBcZOh7F7mz7eTXyFluX+tal8Odyz29nXfz08SOAs7BnmIE9Q1bs9lghusjQ
        8Sh2Z9/u24ZtrG6Fo95unIWtHzgLe4YZ2DNkxW6PFaKLDB2PYnc0W5fC5a9kaRrwduMsbA+As7BnmIE9
        Q1bs9lghusjQ8Sh2BzOwZ5iBPcMM7BmyYrfHCtFFho5HsTuYgT3DDOwZZmDPkBW7PVaILjJ0PIrdwQzs
        GWZgzzADe4as2O2xQnSRoeNR7A5mYM8wA3uGGdgzZMVujxWiiwwdj2J3MAN7hhnYM8zAniErdnusEF1k
        6HgUu4MZ2DPMwJ5hBvYMWbHbY4XoIkPHo9gdzMCeYQb2DDOwZ8iK3R4rRBcZOh7F7mAG9gwzsGeYgT1D
        Vuz2WCG6yNDxKHYHM7BnmIE9wwzsGbJit8cK0UWGjkexO5iBPcMM7BlmYM+QFbs9VoguMnQ8it3BDOwZ
        ZmDPMAN7hqzY7bFCdJGh41F2dyoErtGaRebANVqzyBy4RmsWlQJ5teadOc4W4rNlZkOQi92dCoFrtGaR
        OXCN1iwyB67RmkWlQF6teWeOs4X4bJnZEORid6dC4BqtWWQOXKM1i8yBa7RmUSmQV2vemeNsIT5bZjYE
        uVTYnQo1eldhBhVq9K7CDCrU6F3FGVSsuaIKc55ZY4guzmwIcqmwOxVq9K7CDCrU6F2FGVSo0buKM6hY
        c0UV5jyzxhBdnNkQ5FJhdyrU6F2FGVSo0bsKM6hQo3cVZ1Cx5ooqzHlmjSG6OLMhyKXC7lSo0bsKM6hQ
        o3cVZlChRu8qzqBizRVVmPPMGkN0cWZDkEuF3alQo3cVZlChRu8qzKBCjd5VnEHFmiuqMOeZNYbo4syG
        IJcKu1OhRu8qzKBCjd5VmEGFGr2rOIOKNVdUYc4zawzRxZkNQS4VdqdCjd5VmEGFGr2rMIMKNXpXcQYV
        a66owpxn1hiiizMbglwq7E6FGr2rMIMKNXpXYQYVavSu4gwq1lxRhTnPrDFEF2c2BLlU2J0KNXpXYQYV
        avSuwgwq1OhdxRlUrLmiCnOeWWOILs5sCHKpsDsVavSuwgwq1OhdhRlUqNG7ijOoWHNFFeY8s8YQXZzZ
        EORSYXcq1OhdhRlUqNG7CjOoUKN3FWdQseaKKsx5Zo0hujizIcilwu5UqNG7CjOoUKN3FWZQoUbvKs6g
        Ys0VVZjzzBpDdHFmQ5BLhd2pUKN3FWZQoUbvKsygQo3eVZxBxZorqjDnmTWG6OLMhiCXCrtToUbvKsyg
        Qo3eVZhBhRq9qziDijVXVGHOM2sM0cWZDUEuFXanQo3eVZhBhRq9qzCDCjV6V3EGFWuuqMKcZ9YYoosz
        G4JcKuxOhRq9qzCDCjV6V2EGFWr0ruIMKtZcUYU5z6wxRBdnNgS5ZNsdW48aOF+2ftt61MD5svXb1qMG
        zpe937Y+NZBDtpnaetQYKUQXzyoe+WXbHVuPGjhftn7betTA+bL129ajBs6Xvd+2PjWQQ7aZ2nrUGClE
        F88qHvll2x1bjxo4X7Z+23rUwPmy9dvWowbOl73ftj41kEO2mdp61BgpRBfPKh75ZdsdtR41D2Nk67da
        j5qHMbL1W61HzcMY2fut1qfmIY5sM1XrUfN6hejiWcUjv2y7o9aj5mGMbP1W61HzMEa2fqv1qHkYI3u/
        1frUPMSRbaZqPWperxBdPKt45Jdtd9R61DyMka3faj1qHsbI1m+1HjUPY2Tvt1qfmoc4ss1UrUfN6+W2
        i7bgVgCKbDuj1qPmYYxs/VbrUfMwRrZ+q/WoeRgje7/V+tQ8xJFtpmo9al4vN120BT4SQEu2HVHrUfMw
        RrZ+q/WoeRgjW7/VetQ8jJG932p9ah7iyDZTtR41r9flXbSFjQjAyrYbaj1qHsbI1m+1HjUPY2Trt1qP
        mocxsvdbrU/NQxzZZqrWo+b1uqyLtqBWHGn9GRvATbadUOtR8zBGtn6r9ah5GCNbv9V61DyMkb3fan1q
        HuLINlO1HjWv1yVdtMXYeEbr+W6B2rLtglqPmocxsvVbrUfNwxjZ+q3Wo+ZhjOz9VutT8xBHtpmq9ah5
        vaZ20RZhY5TWc98CdWXbA7UeNQ9jZOu3Wo+ahzGy9VutR83DGNn7rdan5iGObDNV61Hzek3roi3gjEKs
        mR8LvmXbAbUeNQ9jZOu3Wo+ahzGy9VutR83DGNn7rdan5iGObDNV61Hzek3poj38GUW0XPEx4U+2+av1
        qHkYI1u/1XrUPIyRrd9qPWoexsjeb7U+NQ9xZJupWo+a1+v0LtqDjz684uqPj2tlm71aj5qHMbL1W61H
        zcMY2fqt1qPmYYzs/VbrU/MQR7aZqvWoeb1O7+JZB+9hz3DlOTBftrmr9ah5GCNbv9V61DyMka3faj1q
        HsbI3m+1PjUPcWSbqVqPmtfr1C7aQ48+eA8v58B82eau1qPmYYxs/VbrUfMwRrZ+q/WoeRgje7/V+tQ8
        xJFtpmo9al6v07poDzz60I/wdh7MkW3maj1qHsbI1m+1HjUPY2Trt1qPmocxsvdbrU/NQxzZZqrWo+b1
        Oq2LZx34GR7PdLm/b+8vpi8/8fL2/vc75cuf99fPx14//lcctqYM1HrUPIyRrd9qPWoexsjWb7UeNQ9j
        ZO+3Wp+ahziyzVStR83rdUoX7WFHH/gZXs91jb/vby/3/fgdL+9vPzfJ5y+R7Y9RJ0ZQn0/Ny8jWXjFG
        UJ9PzcvI1l4xRlCfT83LyNZeMc6gPr+ah8fY/laMEdTnU/N6nfKZcdZhR/B8tpn+vP7rw2vrVvj5CqW9
        RD7P9r5ijKA+n5qXka29YoygPp+al5GtvWKMoD6fmpeRrb1inEF9fjUPj7H9rRgjqM+n5vUa/plhD9o6
        7NHjz1o//1GU9Of1u/6eS+L3K5e/3uaqW/e+WoygPp+al5GtvWKMoD6fmpeRrb1ijKA+n5qXka29YpxB
        fX41D4+x/a0YI6jPp+b1Gv6Z0XPQ0cXcqB9XPWNGy6uQL10vM3KJfDZGUJ9PzcvI1l4xRlCfT83LyNZe
        MUZQn0/Ny8jWXjHOoD6/mofH2P5WjBHU51Pzeg3/zOg56OhibtSPq54xn+VnIXvfqsol8tkYQX0+Ne/G
        vrX5PmL9EqVFu5Y6MYL6fGpeRrb2ijGC+nxqXka29opxBvX51Tw8xva3YoygPp+a12v4Z0bPQUcXc6N+
        XBu1PPoLcp6/ROJ56t4qeX/fXu7yNqP5Q7PIzM5/j5oHtKj7o+YBCnWf1DzgKuqOqnm9hj5b7yFHF3PT
        87F7zpoHl8jI1L09yru7QG5eEr93hUtkOUf7s1DzgBZ1f9Q8QKHuk5oHXEXdUTWv19Bn6z3k6GJuej52
        z1nzuO7trHieure7eebvBu2+H37/UqbPn6f9+QVN3/HzZMs3KpaI+bbYyuxc96h5QIu6P2oeoFD3Sc0D
        rqLuqJrXa+iz9R5ydDE3PR+756yZXPWLdfA8dW/38n5ehXzkFcb1xVEOLpKR2NntUfOAFnV/1DxAoe6T
        mgdcRd1RNa/X0GfrPeToYm56PnbPWVO56K/4wPPUvd3OW16JfuBVyBtzibz7JsTd5dJeGJ/8eLjEv1k+
        umfAMXV/1DxAoe6TmgdcRd1RNa/X0GfrPeToYm56PnbPWXP594X9LZpf3H++5dFeMrlEeqDu7XbeMvve
        tzN/+74s/n4Ve2c/Nv8MvNren3tqHtCi7o+aByjUfVLzgKuoO6rm9Rr6bL2HHF3MTc/H7jlrPvcXyXZw
        ifTGzmfPdt7eJXL9s4zfYb/LcHSJbL1tlUtkOHb+e9Q8oEXdHzUPUKj7pOYBV1F3VM3rNfTZeg85upib
        no/dc9a0zC9ZuYtfL09yifTAzmjPdt6/bx78fgWaSyS+2PnvUfOAFnV/1DxAoe6TmgdcRd1RNa/X0Gfr
        PeToYm56PnbPWQEP1L3dy5N/sc735Y9LZD2fc/+OPWoe0KLuj5oHKNR9UvOAq6g7qub1Gvps9pDKQUcX
        c6N+XBtAFOre7uapf8UHl8iyPuf+HXvUPKBF3R81D1Co+6TmAVdRd1TN6zX8M6PnoDZ3ZBzpyQU8UXf3
        KO/n1chbbL1FmUtkWT+78RF71DygRd0fNQ9QqPuk5gFXUXdUzes1/DPjrIOOFOGMQIu6u0re8veFHgaX
        yHLs/PeoeUCLuj9qHqBQ90nNA66i7qia12v4Z8ZZBx0pwhmzsT2vGKOoz6nm3WxdJpuXPueXSHv+ijGK
        +pxqXja27ooxivqcal42tu6KcRb1Y6h56Gd7WzFGUZ9Tzet1ymfGWYcdwfPZMrN9rxijqM+p5mVj664Y
        o6jPqeZlY+uuGKOoz6nmZWPrrhhnUT+Gmod+trcVYxT1OdW8Xqd8Zpx12GfZc3k7W3br3leLUdTnVPOy
        sXVXjFHU51TzsrF1V4xR1OdU87KxdVeMs6gfQ81DP9vbijGK+pxqXq/TPjPOOvAzPJ6pCtv7ijGK+pxq
        Xja27ooxivqcal42tu6KMYr6nGpeNrbuinEW9WOoeehne1sxRlGfU83rddpnhj3w6EM/wtt5qln3v1qM
        oj6nmpeNrbtijKI+p5qXja27YoyiPqeal42tu2KcRf0Yah762d5WjFHU51Tzep36mWEPPfrgvbycA3Nl
        m7taj5qHMbL1W61HzcMY2fqt1qPmYYzs/VbrU/MQR7aZqvWoeb1O7aI99OiD9/ByDsyXbe5qPWoexsjW
        b7UeNQ9jZOu3Wo+ahzGy91utT81DHNlmqtaj5vU6vYv24KMPr7j64+Na2Wav1qPmYYxs/VbrUfMwRrZ+
        q/WoeRgje7/V+tQ8xJFtpmo9al6vKV20hz+jiC1XfEz4km3+aj1qHsbI1m+1HjUPY2Trt1qPmocxsvdb
        rU/NQxzZZqrWo+b1mtZFW8AZhVgzPxZ8y7YDaj1qHsbI1m+1HjUPY2Trt1qPmocxsvdbrU/NQxzZZqrW
        o+b1mtpFW4SNUVrPfQvUlW0P1HrUPIyRrd9qPWoexsjWb7UeNQ9jZO+3Wp+ahziyzVStR83rNb2LthAb
        z2o95y1QW7ZdUOtR8zBGtn6r9ah5GCNbv9V61DyMkb3fan1qHuLINlO1HjWv12VdtAW14kjrz9gAbrLt
        hFqPmocxsvVbrUfNwxjZ+q3Wo+ZhjOz9VutT8xBHtpmq9ah5vS7voi1sRABWtt1Q61HzMEa2fqv1qHkY
        I1u/1XrUPIyRvd9qfWoe4sg2U7UeNa+Xmy7aAh8JoCXbjqj1qHkYI1u/1XrUPIyRrd9qPWoexsjeb7U+
        NQ9xZJupWo+a18tlF22xewEcybYvaj1qHsbI1m+1HjUPY2Trt1qPmocxsvdbrU/NQxzZZqrWo+b1CtHF
        s4pHftl2R61HzcMY2fqt1qPmYYxs/VbrUfMwRvZ+q/WpeYgj20zVetS8XiG6eFbxyC/b7qj1qHkYI1u/
        1XrUPIyRrd9qPWoexsjeb7U+NQ9xZJupWo+a1ytEF88qHvll2x21HjUPY2Trt1qPmocxsvVbrUfNwxjZ
        +63Wp+YhjmwzVetR83qF6OJZxSO/bLuj1qPmYYxs/VbrUfMwRrZ+q/WoeRgje7/V+tQ8xJFtpmo9al6v
        EF08q3ic6e/728u/uf3Ey9vHIw1/395f1rnN/D/vr5+PvX78r2P2uTJQ61HzMEa2fqv1qHkYI1u/1XrU
        PIyRvd9qfWoe4sg2U7UeNa9XiC6eVTzOpF4iN/Lu4uX97ecPcYlU6lHzMEa2fqv1qHkYI1u/1XrUPIyR
        vd9qfWoe4sg2U7UeNa9XiC6eVTxm2L/0/Xn9N9vXVsLnK5T2Etkn2+6o9ah5GCNbv9V61DyMka3faj1q
        HsbI3m+1PjUPcWSbqVqPmtcrRBfPKh4z7Fwi/7x+z7Xnkvj9yuXW22JXsu2OWo+ahzGy9VutR83DGNn6
        rdaj5mGM7P1W61PzEEe2mar1qHm9QnTxrOIxw/YlcnkV8qXrZUYukUo9ah7GyNZvtR41D2Nk67daj5qH
        MbL3W61PzUMc2Waq1qPm9QrRxbOKxwxbl8jlZyF736rKJVKpR83DGNn6rdaj5mGMbP1W61HzMEb2fqv1
        qXmII9tM1XrUvF4hunhW8Zhh6xK5/7OS27hEKvWoeRgjW7/VetQ8jJGt32o9ah7GyN5vtT41D3Fkm6la
        j5rXK0QXzyoeM3CJHEmtR83DGNn6rdaj5mGMbP1W61HzMEb2fqv1qXmII9tM1XrUvF4hunhW8ZiBt7OO
        pNaj5mGMbP1W61HzMEa2fqv1qHkYI3u/1frUPMSRbaZqPWperxBdPKt4zLD9iiO/WKefrUcNnC9bv209
        auB82fpt61ED58veb1ufGsgh20xtPWqMFKKLZxWPGXbetspf8dHN1qMGzpet37YeNXC+bP229aiB82Xv
        t61PDeSQbaa2HjVGCtHFs4rHDHs/+7i8pfUrXls/HPn37f3l7pJZ+xJ5Y2tSAufL2G9bkxI4X8Z+25qU
        wPkq9NvWqARyyDhTW5MSI4Xo4lnF40z3F8Sf+HX528i7Cy6ReyrU6F2FGVSo0bsKM6hQo3cVZ1Cx5ooq
        zHlmjSG6OLMhGEW9RH77fMWxkf/r5UkukWsVavSuwgwq1OhdhRlUqNG7ijOoWHNFFeY8s8YQXZzZEORS
        YXcq1OhdhRlUqNG7CjOoUKN3FWdQseaKKsx5Zo0hujizIcilwu5UqNG7CjOoUKN3FWZQoUbvKs6gYs0V
        VZjzzBpDdHFmQ5BLhd2pUKN3FWZQoUbvKsygQo3eVZxBxZorqjDnmTWG6OLMhiCXCrtToUbvKsygQo3e
        VZhBhRq9qziDijVXVGHOM2sM0cWZDUEuFXanQo3eVZhBhRq9qzCDCjV6V3EGFWuuqMKcZ9YYooszG4Jc
        KuxOhRq9qzCDCjV6V2EGFWr0ruIMKtZcUYU5z6wxRBdnNgS5VNidCjV6V2EGFWr0rsIMKtToXcUZVKy5
        ogpznlljiC7ObAhyqbA7FWr0rsIMKtToXYUZVKjRu4ozqFhzRRXmPLPGEF2c2RDkUmF3KtToXYUZVKjR
        uwozqFCjdxVnULHmiirMeWaNIbo4syHIpcLuVKjRuwozqFCjdxVmUKFG7yrOoGLNFVWY88waQ3RxZkOQ
        S4bdsTU8EzhPhj7bGp4JnCdDn20NzwTOk7HPtqZnArFlmKWt4ZkYIUQXRxeNOjLsjq3hmcB5MvTZ1vBM
        4DwZ+mxreCZwnox9tjU9E4gtwyxtDc/ECCG6OLpo1JFhd2wNzwTOk6HPtoZnAufJ0GdbwzOB82Tss63p
        mUBsGWZpa3gmRgjRxdFFo44Mu2NreCZwngx9tjU8EzhPhj7bGp4JnCdjn21NzwRiyzBLW8MzMUKILo4u
        GnVk2B1bwzOB82Tos63hmcB5MvTZ1vBM4DwZ+2xreiYQW4ZZ2hqeiRFCdHF00aiD3cEM7BlmYM8wA3uG
        rNjtsUJ0kaHjUewOZmDPMAN7hhnYM2TFbo8VoosMHY9idzADe4YZ2DPMwJ4hK3Z7rBBdZOh4FLuDGdgz
        zMCeYQb2DFmx22OF6CJDx6PYHczAnmEG9gwzsGfIit0eK0QXGToe5Xl37Nk8Bfp57p89m6dAP8/9s2fz
        FOgXqX/2rJ4CPnmekT2bp9gTYtPVYoA1z7tjz+Yp0M9z/+zZPAX6ee6fPZunQL9I/bNn9RTwyfOM7Nk8
        xZ4Qm64WA6x53h17Nk+Bfp77Z8/mKdDPc//s2TwF+kXqnz2rp4BPnmdkz+Yp9oTYdLUYYM3z7tizeQr0
        89w/ezZPgX6e+2fP5inQL1L/7Fk9BXzyPCN7Nk+xJ8Smq8UAa553x57NU6Cf5/7Zs3kK9PPcP3s2T4F+
        kfpnz+op4JPnGdmzeYo9ITZdLQZYq7A7FWr0rsIMKtToXYUZVKjRu4ozqFhzRRXmPLPGEF2c2RDkUmF3
        KtToXYUZVKjRuwozqFCjdxVnULHmiirMeWaNIbo4syHIpcLuVKjRuwozqFCjdxVmUKFG7yrOoGLNFVWY
        88waQ3RxZkOQS4XdqVCjdxVmUKFG7yrMoEKN3lWcQcWaK6ow55k1hujizIYglwq7U6FG7yrMoEKN3lWY
        QYUavas4g4o1V1RhzjNrDNHFmQ1BLhV2p0KN3lWYQYUavaswgwo1eldxBhVrrqjCnGfWGKKLMxsS09/3
        t5eP/ry8ffwvWBV2p0KN3lWYQYUavaswgwo1eldxBhVrrqjCnGfWGKKLMxvymO9LnDnnZ0y71G1dIv+8
        v36e5fXjf9Vk55FVhRq9qzCDCjV6V2EGFWr0ruIMKtZcUYU5z6wxRBdnNuQxXCK9svPIqkKN3lWYQYUa
        vaswgwo1eldxBhVrrqjCnGfWGKKLMxvynKsubbyddUuc3Xnc4zUq3/zgGxEK27+sKtToXYUZVKjRu4oz
        qFhzRRXmPLPGEF2c2ZDn7HzB/fft/cXU8ROti9937svbxyO//lzri/mtSySXS9vrrB6vkUvkKLZ/WVWo
        0bsKM6hQo3cVZ1Cx5ooqzHlmjSG6OLMhz3ngEvkZq/zd3Fusn59L5Bbbt6yer5GL4rOen4F/FWr0rsIM
        KtToXcUZVKy5ogpznlljiC7ObMhzer8Y//dK0Kv9A+YS+flq5I9/+c1/ziXyl2VvbpHV8zXu7S07pHh+
        Bv5VqNG7CjOoUKN3FWdQseaKKsx5Zo0hujizIc954BWdP6+fdd1dCu3bWdeWC+bdF/VcIrfY3akQj+ES
        +azWLDIHrtGaRebANVqzqBTIqzXvzHG2EJ8tMxvynONL5N+3l7t6lpAvkcsX9Xcfg0vkllavM8djuEQ+
        qzWLzIFrtGaROXCN1iwqBfJqzTtznC3EZ8vMhjxn54vx71cct4JL5Dlavc4cj+ES+azWLDIHrtGaRebA
        NVqzqBTIqzXvzHG2EJ8tMxvynK0vxpeL30fc/fDjh963s/48F5dIRZzduRKXyGexZ5iBPcMM7BmyYrfH
        CtHFOEPf+mL8+5+3vhB/9Gci738TD5fIDXF250pcIp/FnmEG9gwzsGfIit0eK0QX4wz94BK5+c/bl8hf
        r1ou//wj7h/iErklzu5ciUvks9gzzMCeYQb2DFmx22OF6KL/oX9/oW3O+RnmC+8/r43HTTQvkVuxvlxu
        fqHPBcD2DVu4RD6LPcMM7BlmYM+QFbs9Vogu+h/68SXyZn2R/Lw47r6d9e3nlcolft0fP3GJ3GJ7hy1c
        Ip/FnmEG9gwzsGfIit0eK0QXyw395xLJl+3PKrc7XZRvfnCJVNj+AWdhzzADe4as2O2xQnSx3NC5RA5T
        bne6cIkcxfYPOAt7hhnYM2TFbo8Voovlhs4lcphyu4NLsGeYgT3DDOwZsmK3xwrRxXJD5xI5TLndwSXY
        M8zAnmEG9gxZsdtjhegiQ8ej2B3MwJ5hBvYMM7BnyIrdHitEFxk6HsXuYAb2DDOwZ5iBPUNW7PZYIbrI
        0PEodgczsGeYgT3DDOwZsmK3xwrRRU9Dt2epEpFlqWNh66kSEUQ77xFbT5WIINp5j9h6qkQE0c7bw9Zm
        Y+3RnFuszcppPT4zIoh2Xu9CdNHL0O05KkVUmWq5adVTIbyLeOY9rXoqhHcRz7ynVU+F8C7imVWt2pZY
        ezTnFmuzclqPzwzvIp7ZuxAd9DJwe45KEVGrjiWiatVSITxrnXeJqFq1VAjPWuddIqpWLRXCs9Z5l8ig
        VdcSa4/m3GJtVk7r8ZnhWeu8S+BxIbrnZdhezjFD5Frt2bcioujn7xGhVnvGrYgo+vl7RKjVnnErIop+
        /h4RarVn3IroMtXiRYSe2jNuBR4TonNeBu3lHDNErdWe+yiiiXz2Xt5rtec7imgin72X91rt+Y4imshn
        7+W9Vnu+o4gsSx2eeO+pPd9RoF+IrrWGfXVk16qZ8BPZtWom5kd2rZqJ+ZFdq2bi2sAYrd5GDvQJ0bHW
        oK+O7Fo1E34iu1bNxPzIrlUzMT+ya9VMXBsYo9XbyIE+ITrWGvTVkV2rZsJPZNeqmZgf2bVqJuZHdq2a
        iWsDY7R6GznQh451qLRoUWu15z6KaCKfvZf3Wu35jiKayGfv5b1We76jiCby2Xt5r9We7ygiy1KHJ957
        as93FOhH1zpUWrbItdqzb0VE0c/fI0Kt9oxbEVH08/eIUKs941ZEFP38PSLUas+4FdFlqsWLCD21Z9wK
        PIbOdWgtXoWIqFXHElG1aqkQnrXOu0RUrVoqhGet8y4RVauWCuFZ67xLZNCqa4m1R3NusTYrp/X4zPCs
        dd4l8Di616G1fBUiqky13LTqqRDeRTzznlY9FcK7iGfe06qnQngX8cyqVm1LrD2ac4u1WTmtx2eGdxHP
        7B0d7NBawAoBH1qzqRCYqzWDCoG5WjOoELhOax5LrD2ac4u1Vs6osFqPzwzUw9QBAAAAADIukQAAAAAA
        GZdIAAAAAICMSyQAAAAAQMYlEgAAAAAg4xIJFPfntf2b1v777/X9z3fOP3/eXzcfAwAAQAVcIoGi/r69
        rC6NG/Fqr4tcIgEAAKrjEgkUdHeBvLskWt8Xxs3HAQAAUBGXSKCav2/vL98XyP774d/3t5ePP/vy9vG/
        AAAAUBGXSKCYn1chH3qFkUskAABAdVwigVK+L4EPvQp5wyUSAACgOi6RQCnLJfLl/e2hWyCXSAAAgOq4
        RAKl7F0il9+8uoq7lyy5RAIAAFTHJRIoZblEtt7OyiUSAAAAx7hEAsXIv1jnzyuXSAAAAPzCJRKoRv0r
        PrhEAgAAoIFLJFDQz6uRt9i6EHKJBAAAQAOXSKCoP6/fl8ij4BIJAAAAg0skAAAAAEDGJRIAAAAAIOMS
        CQAAAACQcYkEAAAAAMi4RAIAAAAAZFwiAQAAAAAyLpEAAAAAABmXSAAAAACAjEskAAAAAEDGJRIAAAAA
        IOMSCQAAAAAQvb//H89lOEWo242/AAAAAElFTkSuQmCC
</value>
  </data>
  <data name="pbVoLine.InitialImage" type="System.Drawing.Bitmap, System.Drawing" mimetype="application/x-microsoft.net.object.bytearray.base64">
    <value>
        iVBORw0KGgoAAAANSUhEUgAAA5EAAAFLCAYAAABP6AjfAAAABGdBTUEAALGPC/xhBQAAAAlwSFlzAAAO
        vAAADrwBlbxySQAAOD9JREFUeF7t3e1VI0uTruHtyHEEg7AHZ6ad6f/jwDGAQUDRoSKr6kkpKys+7mut
        WPPOVrTI+GBvEgn6v3cAAAAAAERcIgEAAAAAMi6RAAAAAAAZl0gAAAAAgIxLJAAAAABAxiUSAAAAACDj
        EgkAAAAAkHGJBAAAAADIuEQCAAAAAGRcIgEAAAAAMi6RAAAAAACZ30vkn9f3//777y5e/3w/Big+d+jl
        /e3v9/8PAAAA4GkuL5F/315+XSCXeOFGAMmf99fPneESCQAAAIzk8BK5fPG/euXx55XJ148MoO33NyC4
        RAIAAAAj+btELpfFxntX/7x+XQx4Wyu2cIkEAAAAzuXuErl7Ufy+YPKWVii+dolLJE7y9+395e4bFuwb
        AACoIeQlsvUqJbDGJRKnaV4g/wXf6MI4/37Egx0DAHgx9BJp/wP3mL/vby+3P7/xhT+XSHTgEonTfF4i
        f/989r+3U/Oz2xihfYH8Cf5biFMse8e/xwBs4xKJtLhEYr6Df4cBXW5fzDd2aflvIXuG4ew3LrhEIoi7
        dwe19/brm7z8O3MkZ5fI5Qt/3s6K53GJxHxcIjHH7n8rgYcs//56fX/93C8ukQji+xL58vL1bqDW2/25
        RI4X8hLJz4JAwSUS0y3fDX15+/hyDDgL36zAePa/mV//m0skglgukW9/fr4Rst5dLpHjubtELhfF1quN
        fOcVPbhEYq7lC3v+HYVz/fzsLYuGQZadWlaKSyRC+blEfn4H5HOX1y847V4if35E4F/wgtUxf5fIj39l
        Le/Hv/vv48+A+ZcaNFwiMdPyTS7+w4NTrL7I4f6IYRpfdHOJRCj2Emnelm33d+sSufy3uxX893yfw0vk
        Muj7QS7BQLFnb3f4DyLOwgUSp/v1nXK+QYYBlrfgr74rwSUSodxdIj80vjHSvET+/Hu1fbnkv+n7um97
        9j9ia3uPdfv1H0y+84pjXCIxF29hxRWWd+xwkcQzvveo8TPcXCIRyvoS2Xg1snWJXL4BzH+/H+P3EgkA
        rvGFPK6zfMOM75TjYY1v1reDf8fBuV+XyA+rVyN/XyK3v4kCDZdIAOj188UX36nHNbhE4mlcIpFF6xK5
        ejWSS+R4XCIBoNPyBfxu8P4YPOlzz1pf4Jgv/lkznIG3syKU5iXyg3k1kkvkeFwiAaATl0jMcLhn7BhO
        wiUSoWxdIs2rkW+/LpHLnvNK+6O4RAIA4FXzLYd80YNzcYlEKJuXyA93/w5d/bvz57Hf/069fQ40nw8/
        uEQCAADgB5dIhLJ3ifx5NfIW7cuivb/Y4BK5j0skAAAAgJh2L5Efdl5x/NR4xwcXyGMXXSJvg2E4AAAA
        ABDNRZdIAAAAAEBEzdve3mXw0ccAAAAAAPFxiQQAAAAAyLhEAgAAAABk7i6R9jkIgiAIgiAI4upYOzPn
        FmtHOa3HiTzhUfNUe4dWHyMIgiAIgiCIDLF2Zs4t1o5yWo8TecKj5qn2Dq0+RhAEQRAEQRAZYu3MnFus
        HeW0HifyhEfNU+0dWn1sVgBWa0e2whvPZ8M9O6uj8Mbz2XDPzuooPPJ+PnyxczoK7yKdFeez+3AUHrk/
        3/f/vbN36EcfUy1/1j7XVgAtrV1Zh0fez4d7dl5b4ZH38+GenddWeBXhjPhiZ7UVEUQ7L85nd2IrvPJ+
        xuap9g796GOPsM+3DmBPa2eW8CrCGXHPzmwdXkU4I+7Zma3DsyjnxBc7r3VEEfHMOJ/di3V45v2c3afa
        K2jvsUfZ5xz93Mgt2u5EOSfu2blFmF+Uc+KenVuU+UU6K77YmUWcXdRz43x2N6LsiPezdp9qr6C9x55x
        1vMiv0i7E+msuBdpdpHOinvRZhftvPgSeW6Rz47zRdsP7+ftPtVeQXuPPeOs50V+kXYn0llxL9LsIp0V
        96LNLtp58SXy3CKfHeeLth/ez9t9qr2C9h57xlnPi/wi7U6ks+JepNlFOivuRZtdtPPiS+S5RT47zhdt
        P7yft/tUewXtPfaMs54X+UXanUhnxb1Is4t0VtyLNrto58WXyHOLfHacL9p+eD9v96n2Ctp77BlnPS/y
        i7Q7kc6Ke5FmF+msuBdtdtHOiy+R5xb57DhftP3wft7uU+0VtPfYM856XuQXaXcinRX3Is0u0llxL9rs
        op0XXyLPLfLZcb5o++H9vN2n2ito77FnnPW8yC/S7kQ6K+5Fml2ks+JetNlFOy++RJ5b5LPjfNH2w/t5
        u0+1V9DeY88463mRX6TdiXRW3Is0u0hnxb1os4t2XnyJPLfIZ8f5ou2H9/MOPdVZxZ71vMgv0u5EOivu
        RZpdpLPiXrTZRTsvvkSeW+Sz43zR9sP7eYee6qxiz3pe5BdpdyKdFfcizS7SWXEv2uyinRdfIs8t8tlx
        vmj74f28Q091VrFnPS/msnOsGEd6crHN9rFiHOnJxTbbx4qh6M3Hb7aHFaPXM38Wc9lZVQxFb/5sQ091
        VrFnPW9Zf9/eX0xPf+Ll7f3vd8oZfn28YmG1Hj8KaFq9qxRW6/GjgKbVu0qx1so5Chxr9a1S7GnlHwX8
        aM2nUqy1co7iakNPcFZhZz1vPX/f317+9bIdL+9vJ90k2x+vTlitx48CmlbvKoXVevwooGn1rlKstXKO
        AsdafasUe1r5RwE/WvOpFGutnKO42tATnFXYWc9bzZ/Xf318/fP9D63PVyi5RJ4VVuvxo4Cm1btKYbUe
        PwpoWr2rFGutnKPAsVbfKsWeVv5RwI/WfCrFWivnKK429ARnFXbW85by5/W7hw9cEn/+7L9oXkIPrJ+j
        Wlhb/3xNzcM/tmcVw9r652tqHv6xPasYa3uPWWoevth+VYw9o/Mwl51LxVjbe8xS82YYeoKzCjvreStZ
        XoV86bxB2lcvf8UjN0l8sn3co+YBLer+qHnAFnWH1DzgiLpLah5wJXVP1bwZhp7grMLOet46lp+F7HwV
        cuvVS/OLebhHPkbdaTUPaFH3R80Dtqg7pOYBR9RdUvOAK6l7qubNMPQEZxV21vPW8ef99bN/rx//S7e8
        Crn985Mfj3OLfIi602oe0KLuj5oHbFF3SM0Djqi7pOYBV1L3VM2bIcRnlKeGxfTIJXJ59XLrz3w/58l/
        LUhW6k6reZt/bcuJvygJ/tld2KPmAVvUHVLzgCPqLql5wJXUPVXzZgjxGeWpYTE98nbWo0vi0SUTe9Sd
        Ps7799e2tF4U/vmZVi77JR3vzxc1D9ii7pCaBxxRd0nNA66k7qmaN0OIzyhPDYuq/xfr8ErkmdSd3s9T
        vznwkffKnCra359/1Dxgi7pDah5wRN0lNQ+4krqnat4MIT6jPDUsrAf+io/dn4lcno+fiXzIss+32LOb
        9z2D3t+4+6n59tfVNwzunn95S3QjD27Z+e5R84At6g6pecARdZfUPOBK6p6qeTOE+Izy1LC4/r3t8Rbb
        vyzHXDL57aynWeZwiz3beUevFO/4mWsj7CvLyyXy5WWVxyUyCju3PWoesEXdITUPOKLukpoHXEndUzVv
        hhCfUZ4aFtv9RbId9xdG/p7Ic9g+7tnOe/TtxDuXz9ulsXGJ/AxmHdL2/txT84At6g6pecARdZfUPOBK
        6p6qeTOE+Izy1LAUtn6T59ZFofHKFXeK59he7tnMW2bYPYjlbanCq4nLK5GPvF0WLmzuz4qaB2xRd0jN
        A46ou6TmAVdS91TNmyHEZ5SnhgEjqDu9mbdzifz7tn776UeYVxjvXl3eu4RyiQzvZ84fsUfNA7aoO6Tm
        AUfUXVLzgCupe6rmzRDiM8pTw4AR1J3ezlPfzvr99tVVXvttyquffeUSGZ6d7x41D9ii7pCaBxxRd0nN
        A66k7qmaN0OIzyhPDcNj7AwrxtreY9Z2nvqLddqXyDt3b282zxf0Eml7Vi3W9h6z1Dx8sf2qGC1Hjy/U
        PLBnR9RcNQ/z2JlUjJajxxdq3gwhPqM8NQyPsTOsGGt7j1l7ecvbVvcvecIl8tvXq5O/fzsvl8g4sbb3
        mKXm4YvtV8VoOXp8oeaBPTui5qp5mMfOpGK0HD2+UPNmCPEZ5alheIydYcVY23vM2s9bXo1cvQ31zvoS
        eXsbbCu/8VxcIsPF2t5jlpqHL7ZfFaPl6PGFmgf27Iiaq+ZhHjuTitFy9PhCzZshxGeUp4bhMXaGFWNt
        7zHrOG+5/G1c9r4vgveXyH/P+SvsL9rhEhku1vYes9Q8fLH9qhgtR48v1DywZ0fUXDUP89iZVIyWo8cX
        at4MIT6jPDUMj7EzrBhre49Zat79zzWaaL6NtX2R/PWLWrlEhou1vccsNQ9fbL8qRsvR4ws1D+zZETVX
        zcM8diYVo+Xo8YWaN0OIzyhPDUMsXndHPZeah2t5nZN6LjUP1/I8J/Vsah6uE2VG6jnVPOTneRfUs6l5
        M4T4jPLUMMTidXfUc6l5uJbXOannUvNwLc9zUs+m5uE6UWaknlPNQ36ed0E9m5o3Q4jPKE8NQyxed0c9
        l5qHa3mdk3ouNQ/X8jwn9WxqHq4TZUbqOdU85Od5F9SzqXkzhPiM8tQwxOJ1d9RzqXm4ltc5qedS83At
        z3NSz6bm4TpRZqSeU81Dfp53QT2bmjdDiM8oTw1DLF53Rz2XmodreZ2Tei41D9fyPCf1bGoerhNlRuo5
        1Tzk53kX1LOpeTOE+Izy1DAo/v21E3ex9Rfed/1m0T72+TxRz6Xm4Vpe56SeS83DtTzPST2bmofrRJmR
        ek41D/l53gX1bGreDCE+ozw1DAr1ErmRdxd7f5H+MftcnqjnUvNwLa9zUs+l5uFanueknk3Nw3WizEg9
        p5qH/Dzvgno2NW+GEJ9RnhqGHsvfR/j68b9++/P6b66//o7Cm89XKLlEKnm4ltc5qedS83Atz3NSz6bm
        4TpRZqSeU81Dfp53QT2bmjdDiM8oTw1Dj51L5PdfZP/QK40/f/ZfNC+hH2yOJ+q51Dxcy+uc1HOpebiW
        5zmpZ1PzcJ0oM1LPqeYhP8+7oJ5NzZshxGeUp4ahx/YlcnkV8qXzBmlfvfwVjZukfdwT9VxqHq7ldU7q
        udQ8XMvznNSzqXm4TpQZqedU85Cf511Qz6bmzRDiM8pTw9Bj6xK5/Cxk56uQW69eml/Ms75Het0d9Vxq
        Hq7ldU7qudQ8XMvznNSzqXm4TpQZqedU85Cf511Qz6bmzRDiM8pTw9Bj6xK5/7OSW5ZXIbd/fvLj8dWD
        XnfHnkuN+Tp/y25htj+e2HOpAb88z8meTQ34FGVG9pxqoDbPu2DPpsbVQnxGeWoYeoy8RC4Xmq0/8/2c
        qwuO192x51JjPi6RKtsfT+y51IBfnudkz6YGfIoyI3tONVCb512wZ1PjaiE+ozw1DD22LouPvJ21fUn8
        p33J9Lo79lxqXOeRS38tPub0mz2XGvDL85zs2dSAT1FmZM+pBmrzvAv2bGpcLcRnlKeGocf25aP/F+vk
        eiWyxe9ZhUtkx2/MzcjW7V2ks57t/3//3yiizS7aefEl8twinx3ni7Yf3s8boovem4gtO5ePB/6Kj92f
        iVyeL8jPRLb4Pev+JbL3N+ZmZGv2LtJZcS/a7KKdF18izy3y2XG+aPvh/bwhuui9idiyd/m4/3m75l3j
        85flmEtmot/O2uL3rA98M2BnJhn5nd1vkc6Ke9FmF+28+BJ5bpHPjvNF2w/v5w3RRe9NxJr6C1k28u7i
        /nKS5e+JbPF71u1L5CO/MTcjv7P7LdJZcS/a7KKdF18izy3y2XG+aPvh/bwhuui9iVhTL5HfzKtWd7F1
        +ej4+Tub453fs25dIh/7OdWM/M7ut0hnxb1os4t2XnyJPLfIZ8f5ou2H9/OG6KL3JsKvSLvj96xbl8ij
        S+LRJTMPv7P7LdJZcS/a7KKdF18izy3y2XG+aPvh/bwhuui9ifAr0u74PSuvRB7xO7vfIp0V96LNLtp5
        8SXy3CKfHeeLth/ezxuii96bCL8i7Y7fs25dIj8eeeA35mbkd3a/RTor7kWbXbTz4kvkuUU+O84XbT+8
        nzdEF703EX5F2h2/Z92+RP77+VR+O6vP2f0W6ay4F2120c6LL5HnFvnsOF+0/fB+3hBd9N5E+BVpd/yd
        VfsFSVf+PZH/87//7/t/XcvW7F2ks+JetNlFOy++RJ5b5LPjfNH2w/t5Q3TRexPhV6Td8XfWjt+y2/Eb
        czOydXsX6ay4F2120c6LL5HnFvnsOF+0/fB+3hBd9N5E+BVpdyKdFfcizS7SWXEv2uyinRdfIs8t8tlx
        vmj74f28IbrovYnwK9LuRDor7kWaXaSz4l602UU7L75Enlvks+N80fbD+3lDdNF7E+FXpN2JdFbcizS7
        SGfFvWizi3ZefIk8t8hnx/mi7Yf384boovcmwq9IuxPprLgXaXaRzop70WYX7bz4Enlukc+O80XbD+/n
        DdFFL02056gS0UWq5ZGz2j+TMaKIdOZHzmr/TMaIItqZe85rc7NGFBHPvOg9u80/irVHc26xNiKn9fis
        iCLamb2fN0QXPTTRnqFSRBatnt5z2vysEUG0c/ee0+ZnjQginrvnrDY3a0QQ9dyLnnPbXCXWHs25xdqI
        nNbjsyKCiOf2ftYQk/fQRHuGShFVq5YlvOo9o83PGt61zryEV71ntPlZw7vWmZfwrOecNjdreNc68xJR
        9JzZ5iqx9mjOLdZG5LQenxXetc68hGfez+l/8h88NNHDGWaJXqs9/1Z41Hu+3vwootRlz7kVHvWerzc/
        iih12XNuhVc9Z+zJjSRKXfacWxFBz3l7cvFblP7Zc26FV97PGOIzx0MTPZxhlsi12rMfhTe9Z+vNjyJC
        XfaMR+FN79l686OIUJc941F41HO+ntxIItRlz3gU3vWctScXv0Xonz3jUXjk/nzf/9c120QPkV2rZsJ3
        ZNKqj/ARmbTqI3xEJq36CH+Bfq0+EueFRyE+c1rNvDKya9VM+I5MWvURPiKTVn2Ej8ikVR/hL9Cv1Ufi
        vPAoxGdOq5lXRnatmgnfkUmrPsJHZNKqj/ARmbTqI/wF+rX6GD3QJ0THPAzYwxlmiVyrPftRRJepFitC
        XfaMRxFdplqsCHXZMx5FdJlqsSLUZc94FJlkrWuWCP2zZzwK9AvRNQ9D9nCGWaLXas+/FRlkq2cRpS57
        zq3IIFs9iyh12XNuRQbZ6llEqcuecyuyyVzbDFH6Z8+5FXhMiM55GLQ9Q6WIqlXLElm0assW3rXOvEQW
        rdqyhXetMy+RRau2bOFd68xLZNSqcy/WWjm3WOt9fIm1o5zW47PCu9aZl8DjQnTPw7DtGSpFZNnqWWvV
        ly0iiHpuVau+bBFB1HOrWvVliwiinvsRrVr3Yq2Vc4u13seXWDvKaT0+KyKIem7PQnTQw8DtGSpFdJlq
        WbO1ZY0oIp5ZZWvLGlFEPLPK1pY1ooh45kfYOpVYa+XcYq338SXWjnJaj8+KKCKe2bMQXWToeBS7gxnY
        M8zAnmEG9gxZsdtjhegiQ4/pz+vXzF7/fP+DLX9ev+Z7mNiP3cEM7BlmYM8wA3uGrNjtsUJ0kaEH9fft
        /eU2t5e397/f/6jl67L58v62l/QgdgczsGeYgT3DDOwZsmK3xwrRRYYe1d/3t5fb3PYuiH/eX2+zPbho
        PordwQzsGWZgzzADe4as2O2xQnSRocf19+3lc24vW7fI77eyNh9f3uZqovcdr/bPYtvy1uPf8fpxzccR
        2zPgLOwZZmDPkBW7PVaILjL0wA7e0rr1VtbtS81HdNwk7Z/Db8sl/zBO+HnVTGyvgLOwZ5iBPUNW7PZY
        IbrI0CPbe0vrxltZf16BXP2Z5UL6Eeqdht3ZdneB3Gzo94y4RO5izzADe4YZ2DNkxW6PFaKLDD24rbes
        bvzz3d/qulwkxUvNsje3gPHAhfyXAW83zsL2ADgLe4YZ2DNkxW6PFaKLDD269iuOX5fF9c/cLa9cbv0s
        Xt8v4mF32n5ehXzw1jfq7cZZ2PqBs7BnmIE9Q1bs9lghusjQ4/v1s4+brygeXRKPLpn32J2WpYcPvnI4
        8O3GWSw7dgvgLOwZZmDPkBW7PVaILjL0BFZvXV1eCft92eCVyPPt/ZzqsZFvN86CPcMM7BlmYM+QFbs9
        VoguMvQMvi9/n5fD/Yvi7iVleRVMvKSwOy17l8hlTqv46ffYS34WtlfAWdgzzMCeISt2e6wQXWToOfxc
        Dt8OXq0a+HbJZW9ugcVyEWz18egSeXRJPLpk5mR7BZyFPcMM7BmyYrfHCtFFhp7E6rd57l0ER/3iFvvn
        8I/8i3V+vfLLK5Et7BlmYM8wA3uGrNjtsUJ0kaFn8e8VMOmSsbp03qLj/vjJ/lkY6qu6jbcPj3y7cRaf
        NX8HcBb2DDOwZ8iK3R4rRBcZOh7F7mz7eTXyFluX+tal8Odyz29nXfz08SOAs7BnmIE9Q1bs9lghusjQ
        8Sh2Z9/u24ZtrG6Fo95unIWtHzgLe4YZ2DNkxW6PFaKLDB2PYnc0W5fC5a9kaRrwduMsbA+As7BnmIE9
        Q1bs9lghusjQ8Sh2BzOwZ5iBPcMM7BmyYrfHCtFFho5HsTuYgT3DDOwZZmDPkBW7PVaILjJ0PIrdwQzs
        GWZgzzADe4as2O2xQnSRoeNR7A5mYM8wA3uGGdgzZMVujxWiiwwdj2J3MAN7hhnYM8zAniErdnusEF1k
        6HgUu4MZ2DPMwJ5hBvYMWbHbY4XoIkPHo9gdzMCeYQb2DDOwZ8iK3R4rRBcZOh7F7mAG9gwzsGeYgT1D
        Vuz2WCG6yNDxKHYHM7BnmIE9wwzsGbJit8cK0UWGjkexO5iBPcMM7BlmYM+QFbs9VoguMnQ8it3BDOwZ
        ZmDPMAN7hqzY7bFCdJGh41F2dyoErtGaRebANVqzyBy4RmsWlQJ5teadOc4W4rNlZkOQi92dCoFrtGaR
        OXCN1iwyB67RmkWlQF6teWeOs4X4bJnZEORid6dC4BqtWWQOXKM1i8yBa7RmUSmQV2vemeNsIT5bZjYE
        uVTYnQo1eldhBhVq9K7CDCrU6F3FGVSsuaIKc55ZY4guzmwIcqmwOxVq9K7CDCrU6F2FGVSo0buKM6hY
        c0UV5jyzxhBdnNkQ5FJhdyrU6F2FGVSo0bsKM6hQo3cVZ1Cx5ooqzHlmjSG6OLMhyKXC7lSo0bsKM6hQ
        o3cVZlChRu8qzqBizRVVmPPMGkN0cWZDkEuF3alQo3cVZlChRu8qzKBCjd5VnEHFmiuqMOeZNYbo4syG
        IJcKu1OhRu8qzKBCjd5VmEGFGr2rOIOKNVdUYc4zawzRxZkNQS4VdqdCjd5VmEGFGr2rMIMKNXpXcQYV
        a66owpxn1hiiizMbglwq7E6FGr2rMIMKNXpXYQYVavSu4gwq1lxRhTnPrDFEF2c2BLlU2J0KNXpXYQYV
        avSuwgwq1OhdxRlUrLmiCnOeWWOILs5sCHKpsDsVavSuwgwq1OhdhRlUqNG7ijOoWHNFFeY8s8YQXZzZ
        EORSYXcq1OhdhRlUqNG7CjOoUKN3FWdQseaKKsx5Zo0hujizIcilwu5UqNG7CjOoUKN3FWZQoUbvKs6g
        Ys0VVZjzzBpDdHFmQ5BLhd2pUKN3FWZQoUbvKsygQo3eVZxBxZorqjDnmTWG6OLMhiCXCrtToUbvKsyg
        Qo3eVZhBhRq9qziDijVXVGHOM2sM0cWZDUEuFXanQo3eVZhBhRq9qzCDCjV6V3EGFWuuqMKcZ9YYoosz
        G4JcKuxOhRq9qzCDCjV6V2EGFWr0ruIMKtZcUYU5z6wxRBdnNgS5ZNsdW48aOF+2ftt61MD5svXb1qMG
        zpe937Y+NZBDtpnaetQYKUQXzyoe+WXbHVuPGjhftn7betTA+bL129ajBs6Xvd+2PjWQQ7aZ2nrUGClE
        F88qHvll2x1bjxo4X7Z+23rUwPmy9dvWowbOl73ftj41kEO2mdp61BgpRBfPKh75ZdsdtR41D2Nk67da
        j5qHMbL1W61HzcMY2fut1qfmIY5sM1XrUfN6hejiWcUjv2y7o9aj5mGMbP1W61HzMEa2fqv1qHkYI3u/
        1frUPMSRbaZqPWperxBdPKt45Jdtd9R61DyMka3faj1qHsbI1m+1HjUPY2Tvt1qfmoc4ss1UrUfN6+W2
        i7bgVgCKbDuj1qPmYYxs/VbrUfMwRrZ+q/WoeRgje7/V+tQ8xJFtpmo9al4vN120BT4SQEu2HVHrUfMw
        RrZ+q/WoeRgjW7/VetQ8jJG932p9ah7iyDZTtR41r9flXbSFjQjAyrYbaj1qHsbI1m+1HjUPY2Trt1qP
        mocxsvdbrU/NQxzZZqrWo+b1uqyLtqBWHGn9GRvATbadUOtR8zBGtn6r9ah5GCNbv9V61DyMkb3fan1q
        HuLINlO1HjWv1yVdtMXYeEbr+W6B2rLtglqPmocxsvVbrUfNwxjZ+q3Wo+ZhjOz9VutT8xBHtpmq9ah5
        vaZ20RZhY5TWc98CdWXbA7UeNQ9jZOu3Wo+ahzGy9VutR83DGNn7rdan5iGObDNV61Hzek3roi3gjEKs
        mR8LvmXbAbUeNQ9jZOu3Wo+ahzGy9VutR83DGNn7rdan5iGObDNV61Hzek3poj38GUW0XPEx4U+2+av1
        qHkYI1u/1XrUPIyRrd9qPWoexsjeb7U+NQ9xZJupWo+a1+v0LtqDjz684uqPj2tlm71aj5qHMbL1W61H
        zcMY2fqt1qPmYYzs/VbrU/MQR7aZqvWoeb1O7+JZB+9hz3DlOTBftrmr9ah5GCNbv9V61DyMka3faj1q
        HsbI3m+1PjUPcWSbqVqPmtfr1C7aQ48+eA8v58B82eau1qPmYYxs/VbrUfMwRrZ+q/WoeRgje7/V+tQ8
        xJFtpmo9al6v07poDzz60I/wdh7MkW3maj1qHsbI1m+1HjUPY2Trt1qPmocxsvdbrU/NQxzZZqrWo+b1
        Oq2LZx34GR7PdLm/b+8vpi8/8fL2/vc75cuf99fPx14//lcctqYM1HrUPIyRrd9qPWoexsjWb7UeNQ9j
        ZO+3Wp+ahziyzVStR83rdUoX7WFHH/gZXs91jb/vby/3/fgdL+9vPzfJ5y+R7Y9RJ0ZQn0/Ny8jWXjFG
        UJ9PzcvI1l4xRlCfT83LyNZeMc6gPr+ah8fY/laMEdTnU/N6nfKZcdZhR/B8tpn+vP7rw2vrVvj5CqW9
        RD7P9r5ijKA+n5qXka29YoygPp+al5GtvWKMoD6fmpeRrb1inEF9fjUPj7H9rRgjqM+n5vUa/plhD9o6
        7NHjz1o//1GU9Of1u/6eS+L3K5e/3uaqW/e+WoygPp+al5GtvWKMoD6fmpeRrb1ijKA+n5qXka29YpxB
        fX41D4+x/a0YI6jPp+b1Gv6Z0XPQ0cXcqB9XPWNGy6uQL10vM3KJfDZGUJ9PzcvI1l4xRlCfT83LyNZe
        MUZQn0/Ny8jWXjHOoD6/mofH2P5WjBHU51Pzeg3/zOg56OhibtSPq54xn+VnIXvfqsol8tkYQX0+Ne/G
        vrX5PmL9EqVFu5Y6MYL6fGpeRrb2ijGC+nxqXka29opxBvX51Tw8xva3YoygPp+a12v4Z0bPQUcXc6N+
        XBu1PPoLcp6/ROJ56t4qeX/fXu7yNqP5Q7PIzM5/j5oHtKj7o+YBCnWf1DzgKuqOqnm9hj5b7yFHF3PT
        87F7zpoHl8jI1L09yru7QG5eEr93hUtkOUf7s1DzgBZ1f9Q8QKHuk5oHXEXdUTWv19Bn6z3k6GJuej52
        z1nzuO7trHieure7eebvBu2+H37/UqbPn6f9+QVN3/HzZMs3KpaI+bbYyuxc96h5QIu6P2oeoFD3Sc0D
        rqLuqJrXa+iz9R5ydDE3PR+756yZXPWLdfA8dW/38n5ehXzkFcb1xVEOLpKR2NntUfOAFnV/1DxAoe6T
        mgdcRd1RNa/X0GfrPeToYm56PnbPWVO56K/4wPPUvd3OW16JfuBVyBtzibz7JsTd5dJeGJ/8eLjEv1k+
        umfAMXV/1DxAoe6TmgdcRd1RNa/X0GfrPeToYm56PnbPWXP594X9LZpf3H++5dFeMrlEeqDu7XbeMvve
        tzN/+74s/n4Ve2c/Nv8MvNren3tqHtCi7o+aByjUfVLzgKuoO6rm9Rr6bL2HHF3MTc/H7jlrPvcXyXZw
        ifTGzmfPdt7eJXL9s4zfYb/LcHSJbL1tlUtkOHb+e9Q8oEXdHzUPUKj7pOYBV1F3VM3rNfTZeg85upib
        no/dc9a0zC9ZuYtfL09yifTAzmjPdt6/bx78fgWaSyS+2PnvUfOAFnV/1DxAoe6TmgdcRd1RNa/X0Gfr
        PeToYm56PnbPWQEP1L3dy5N/sc735Y9LZD2fc/+OPWoe0KLuj5oHKNR9UvOAq6g7qub1Gvps9pDKQUcX
        c6N+XBtAFOre7uapf8UHl8iyPuf+HXvUPKBF3R81D1Co+6TmAVdRd1TN6zX8M6PnoDZ3ZBzpyQU8UXf3
        KO/n1chbbL1FmUtkWT+78RF71DygRd0fNQ9QqPuk5gFXUXdUzes1/DPjrIOOFOGMQIu6u0re8veFHgaX
        yHLs/PeoeUCLuj9qHqBQ90nNA66i7qia12v4Z8ZZBx0pwhmzsT2vGKOoz6nm3WxdJpuXPueXSHv+ijGK
        +pxqXja27ooxivqcal42tu6KcRb1Y6h56Gd7WzFGUZ9Tzet1ymfGWYcdwfPZMrN9rxijqM+p5mVj664Y
        o6jPqeZlY+uuGKOoz6nmZWPrrhhnUT+Gmod+trcVYxT1OdW8Xqd8Zpx12GfZc3k7W3br3leLUdTnVPOy
        sXVXjFHU51TzsrF1V4xR1OdU87KxdVeMs6gfQ81DP9vbijGK+pxqXq/TPjPOOvAzPJ6pCtv7ijGK+pxq
        Xja27ooxivqcal42tu6KMYr6nGpeNrbuinEW9WOoeehne1sxRlGfU83rddpnhj3w6EM/wtt5qln3v1qM
        oj6nmpeNrbtijKI+p5qXja27YoyiPqeal42tu2KcRf0Yah762d5WjFHU51Tzep36mWEPPfrgvbycA3Nl
        m7taj5qHMbL1W61HzcMY2fqt1qPmYYzs/VbrU/MQR7aZqvWoeb1O7aI99OiD9/ByDsyXbe5qPWoexsjW
        b7UeNQ9jZOu3Wo+ahzGy91utT81DHNlmqtaj5vU6vYv24KMPr7j64+Na2Wav1qPmYYxs/VbrUfMwRrZ+
        q/WoeRgje7/V+tQ8xJFtpmo9al6vKV20hz+jiC1XfEz4km3+aj1qHsbI1m+1HjUPY2Trt1qPmocxsvdb
        rU/NQxzZZqrWo+b1mtZFW8AZhVgzPxZ8y7YDaj1qHsbI1m+1HjUPY2Trt1qPmocxsvdbrU/NQxzZZqrW
        o+b1mtpFW4SNUVrPfQvUlW0P1HrUPIyRrd9qPWoexsjWb7UeNQ9jZO+3Wp+ahziyzVStR83rNb2LthAb
        z2o95y1QW7ZdUOtR8zBGtn6r9ah5GCNbv9V61DyMkb3fan1qHuLINlO1HjWv12VdtAW14kjrz9gAbrLt
        hFqPmocxsvVbrUfNwxjZ+q3Wo+ZhjOz9VutT8xBHtpmq9ah5vS7voi1sRABWtt1Q61HzMEa2fqv1qHkY
        I1u/1XrUPIyRvd9qfWoe4sg2U7UeNa+Xmy7aAh8JoCXbjqj1qHkYI1u/1XrUPIyRrd9qPWoexsjeb7U+
        NQ9xZJupWo+a18tlF22xewEcybYvaj1qHsbI1m+1HjUPY2Trt1qPmocxsvdbrU/NQxzZZqrWo+b1CtHF
        s4pHftl2R61HzcMY2fqt1qPmYYxs/VbrUfMwRvZ+q/WpeYgj20zVetS8XiG6eFbxyC/b7qj1qHkYI1u/
        1XrUPIyRrd9qPWoexsjeb7U+NQ9xZJupWo+a1ytEF88qHvll2x21HjUPY2Trt1qPmocxsvVbrUfNwxjZ
        +63Wp+YhjmwzVetR83qF6OJZxSO/bLuj1qPmYYxs/VbrUfMwRrZ+q/WoeRgje7/V+tQ8xJFtpmo9al6v
        EF08q3ic6e/728u/uf3Ey9vHIw1/395f1rnN/D/vr5+PvX78r2P2uTJQ61HzMEa2fqv1qHkYI1u/1XrU
        PIyRvd9qfWoe4sg2U7UeNa9XiC6eVTzOpF4iN/Lu4uX97ecPcYlU6lHzMEa2fqv1qHkYI1u/1XrUPIyR
        vd9qfWoe4sg2U7UeNa9XiC6eVTxm2L/0/Xn9N9vXVsLnK5T2Etkn2+6o9ah5GCNbv9V61DyMka3faj1q
        HsbI3m+1PjUPcWSbqVqPmtcrRBfPKh4z7Fwi/7x+z7Xnkvj9yuXW22JXsu2OWo+ahzGy9VutR83DGNn6
        rdaj5mGM7P1W61PzEEe2mar1qHm9QnTxrOIxw/YlcnkV8qXrZUYukUo9ah7GyNZvtR41D2Nk67daj5qH
        MbL3W61PzUMc2Waq1qPm9QrRxbOKxwxbl8jlZyF736rKJVKpR83DGNn6rdaj5mGMbP1W61HzMEb2fqv1
        qXmII9tM1XrUvF4hunhW8Zhh6xK5/7OS27hEKvWoeRgjW7/VetQ8jJGt32o9ah7GyN5vtT41D3Fkm6la
        j5rXK0QXzyoeM3CJHEmtR83DGNn6rdaj5mGMbP1W61HzMEb2fqv1qXmII9tM1XrUvF4hunhW8ZiBt7OO
        pNaj5mGMbP1W61HzMEa2fqv1qHkYI3u/1frUPMSRbaZqPWperxBdPKt4zLD9iiO/WKefrUcNnC9bv209
        auB82fpt61ED58veb1ufGsgh20xtPWqMFKKLZxWPGXbetspf8dHN1qMGzpet37YeNXC+bP229aiB82Xv
        t61PDeSQbaa2HjVGCtHFs4rHDHs/+7i8pfUrXls/HPn37f3l7pJZ+xJ5Y2tSAufL2G9bkxI4X8Z+25qU
        wPkq9NvWqARyyDhTW5MSI4Xo4lnF40z3F8Sf+HX528i7Cy6ReyrU6F2FGVSo0bsKM6hQo3cVZ1Cx5ooq
        zHlmjSG6OLMhGEW9RH77fMWxkf/r5UkukWsVavSuwgwq1OhdhRlUqNG7ijOoWHNFFeY8s8YQXZzZEORS
        YXcq1OhdhRlUqNG7CjOoUKN3FWdQseaKKsx5Zo0hujizIcilwu5UqNG7CjOoUKN3FWZQoUbvKs6gYs0V
        VZjzzBpDdHFmQ5BLhd2pUKN3FWZQoUbvKsygQo3eVZxBxZorqjDnmTWG6OLMhiCXCrtToUbvKsygQo3e
        VZhBhRq9qziDijVXVGHOM2sM0cWZDUEuFXanQo3eVZhBhRq9qzCDCjV6V3EGFWuuqMKcZ9YYooszG4Jc
        KuxOhRq9qzCDCjV6V2EGFWr0ruIMKtZcUYU5z6wxRBdnNgS5VNidCjV6V2EGFWr0rsIMKtToXcUZVKy5
        ogpznlljiC7ObAhyqbA7FWr0rsIMKtToXYUZVKjRu4ozqFhzRRXmPLPGEF2c2RDkUmF3KtToXYUZVKjR
        uwozqFCjdxVnULHmiirMeWaNIbo4syHIpcLuVKjRuwozqFCjdxVmUKFG7yrOoGLNFVWY88waQ3RxZkOQ
        S4bdsTU8EzhPhj7bGp4JnCdDn20NzwTOk7HPtqZnArFlmKWt4ZkYIUQXRxeNOjLsjq3hmcB5MvTZ1vBM
        4DwZ+mxreCZwnox9tjU9E4gtwyxtDc/ECCG6OLpo1JFhd2wNzwTOk6HPtoZnAufJ0GdbwzOB82Tss63p
        mUBsGWZpa3gmRgjRxdFFo44Mu2NreCZwngx9tjU8EzhPhj7bGp4JnCdjn21NzwRiyzBLW8MzMUKILo4u
        GnVk2B1bwzOB82Tos63hmcB5MvTZ1vBM4DwZ+2xreiYQW4ZZ2hqeiRFCdHF00aiD3cEM7BlmYM8wA3uG
        rNjtsUJ0kaHjUewOZmDPMAN7hhnYM2TFbo8VoosMHY9idzADe4YZ2DPMwJ4hK3Z7rBBdZOh4FLuDGdgz
        zMCeYQb2DFmx22OF6CJDx6PYHczAnmEG9gwzsGfIit0eK0QXGToe5Xl37Nk8Bfp57p89m6dAP8/9s2fz
        FOgXqX/2rJ4CPnmekT2bp9gTYtPVYoA1z7tjz+Yp0M9z/+zZPAX6ee6fPZunQL9I/bNn9RTwyfOM7Nk8
        xZ4Qm64WA6x53h17Nk+Bfp77Z8/mKdDPc//s2TwF+kXqnz2rp4BPnmdkz+Yp9oTYdLUYYM3z7tizeQr0
        89w/ezZPgX6e+2fP5inQL1L/7Fk9BXzyPCN7Nk+xJ8Smq8UAa553x57NU6Cf5/7Zs3kK9PPcP3s2T4F+
        kfpnz+op4JPnGdmzeYo9ITZdLQZYq7A7FWr0rsIMKtToXYUZVKjRu4ozqFhzRRXmPLPGEF2c2RDkUmF3
        KtToXYUZVKjRuwozqFCjdxVnULHmiirMeWaNIbo4syHIpcLuVKjRuwozqFCjdxVmUKFG7yrOoGLNFVWY
        88waQ3RxZkOQS4XdqVCjdxVmUKFG7yrMoEKN3lWcQcWaK6ow55k1hujizIYglwq7U6FG7yrMoEKN3lWY
        QYUavas4g4o1V1RhzjNrDNHFmQ1BLhV2p0KN3lWYQYUavaswgwo1eldxBhVrrqjCnGfWGKKLMxsS09/3
        t5eP/ry8ffwvWBV2p0KN3lWYQYUavaswgwo1eldxBhVrrqjCnGfWGKKLMxvymO9LnDnnZ0y71G1dIv+8
        v36e5fXjf9Vk55FVhRq9qzCDCjV6V2EGFWr0ruIMKtZcUYU5z6wxRBdnNuQxXCK9svPIqkKN3lWYQYUa
        vaswgwo1eldxBhVrrqjCnGfWGKKLMxvynKsubbyddUuc3Xnc4zUq3/zgGxEK27+sKtToXYUZVKjRu4oz
        qFhzRRXmPLPGEF2c2ZDn7HzB/fft/cXU8ROti9937svbxyO//lzri/mtSySXS9vrrB6vkUvkKLZ/WVWo
        0bsKM6hQo3cVZ1Cx5ooqzHlmjSG6OLMhz3ngEvkZq/zd3Fusn59L5Bbbt6yer5GL4rOen4F/FWr0rsIM
        KtToXcUZVKy5ogpznlljiC7ObMhzer8Y//dK0Kv9A+YS+flq5I9/+c1/ziXyl2VvbpHV8zXu7S07pHh+
        Bv5VqNG7CjOoUKN3FWdQseaKKsx5Zo0hujizIc954BWdP6+fdd1dCu3bWdeWC+bdF/VcIrfY3akQj+ES
        +azWLDIHrtGaRebANVqzqBTIqzXvzHG2EJ8tMxvynONL5N+3l7t6lpAvkcsX9Xcfg0vkllavM8djuEQ+
        qzWLzIFrtGaROXCN1iwqBfJqzTtznC3EZ8vMhjxn54vx71cct4JL5Dlavc4cj+ES+azWLDIHrtGaRebA
        NVqzqBTIqzXvzHG2EJ8tMxvynK0vxpeL30fc/fDjh963s/48F5dIRZzduRKXyGexZ5iBPcMM7BmyYrfH
        CtHFOEPf+mL8+5+3vhB/9Gci738TD5fIDXF250pcIp/FnmEG9gwzsGfIit0eK0QX4wz94BK5+c/bl8hf
        r1ou//wj7h/iErklzu5ciUvks9gzzMCeYQb2DFmx22OF6KL/oX9/oW3O+RnmC+8/r43HTTQvkVuxvlxu
        fqHPBcD2DVu4RD6LPcMM7BlmYM+QFbs9Vogu+h/68SXyZn2R/Lw47r6d9e3nlcolft0fP3GJ3GJ7hy1c
        Ip/FnmEG9gwzsGfIit0eK0QXyw395xLJl+3PKrc7XZRvfnCJVNj+AWdhzzADe4as2O2xQnSx3NC5RA5T
        bne6cIkcxfYPOAt7hhnYM2TFbo8Voovlhs4lcphyu4NLsGeYgT3DDOwZsmK3xwrRxXJD5xI5TLndwSXY
        M8zAnmEG9gxZsdtjhegiQ8ej2B3MwJ5hBvYMM7BnyIrdHitEFxk6HsXuYAb2DDOwZ5iBPUNW7PZYIbrI
        0PEodgczsGeYgT3DDOwZsmK3xwrRRU9Dt2epEpFlqWNh66kSEUQ77xFbT5WIINp5j9h6qkQE0c7bw9Zm
        Y+3RnFuszcppPT4zIoh2Xu9CdNHL0O05KkVUmWq5adVTIbyLeOY9rXoqhHcRz7ynVU+F8C7imVWt2pZY
        ezTnFmuzclqPzwzvIp7ZuxAd9DJwe45KEVGrjiWiatVSITxrnXeJqFq1VAjPWuddIqpWLRXCs9Z5l8ig
        VdcSa4/m3GJtVk7r8ZnhWeu8S+BxIbrnZdhezjFD5Frt2bcioujn7xGhVnvGrYgo+vl7RKjVnnErIop+
        /h4RarVn3IroMtXiRYSe2jNuBR4TonNeBu3lHDNErdWe+yiiiXz2Xt5rtec7imgin72X91rt+Y4imshn
        7+W9Vnu+o4gsSx2eeO+pPd9RoF+IrrWGfXVk16qZ8BPZtWom5kd2rZqJ+ZFdq2bi2sAYrd5GDvQJ0bHW
        oK+O7Fo1E34iu1bNxPzIrlUzMT+ya9VMXBsYo9XbyIE+ITrWGvTVkV2rZsJPZNeqmZgf2bVqJuZHdq2a
        iWsDY7R6GznQh451qLRoUWu15z6KaCKfvZf3Wu35jiKayGfv5b1We76jiCby2Xt5r9We7ygiy1KHJ957
        as93FOhH1zpUWrbItdqzb0VE0c/fI0Kt9oxbEVH08/eIUKs941ZEFP38PSLUas+4FdFlqsWLCD21Z9wK
        PIbOdWgtXoWIqFXHElG1aqkQnrXOu0RUrVoqhGet8y4RVauWCuFZ67xLZNCqa4m1R3NusTYrp/X4zPCs
        dd4l8Di616G1fBUiqky13LTqqRDeRTzznlY9FcK7iGfe06qnQngX8cyqVm1LrD2ac4u1WTmtx2eGdxHP
        7B0d7NBawAoBH1qzqRCYqzWDCoG5WjOoELhOax5LrD2ac4u1Vs6osFqPzwzUw9QBAAAAADIukQAAAAAA
        GZdIAAAAAICMSyQAAAAAQMYlEgAAAAAg4xIJFPfntf2b1v777/X9z3fOP3/eXzcfAwAAQAVcIoGi/r69
        rC6NG/Fqr4tcIgEAAKrjEgkUdHeBvLskWt8Xxs3HAQAAUBGXSKCav2/vL98XyP774d/3t5ePP/vy9vG/
        AAAAUBGXSKCYn1chH3qFkUskAABAdVwigVK+L4EPvQp5wyUSAACgOi6RQCnLJfLl/e2hWyCXSAAAgOq4
        RAKl7F0il9+8uoq7lyy5RAIAAFTHJRIoZblEtt7OyiUSAAAAx7hEAsXIv1jnzyuXSAAAAPzCJRKoRv0r
        PrhEAgAAoIFLJFDQz6uRt9i6EHKJBAAAQAOXSKCoP6/fl8ij4BIJAAAAg0skAAAAAEDGJRIAAAAAIOMS
        CQAAAACQcYkEAAAAAMi4RAIAAAAAZFwiAQAAAAAyLpEAAAAAABmXSAAAAACAjEskAAAAAEDGJRIAAAAA
        IOMSCQAAAAAQvb//H89lOEWo242/AAAAAElFTkSuQmCC
</value>
  </data>
  <data name="pbprofileVm.InitialImage" type="System.Drawing.Bitmap, System.Drawing" mimetype="application/x-microsoft.net.object.bytearray.base64">
    <value>
        iVBORw0KGgoAAAANSUhEUgAAA5EAAAFLCAYAAABP6AjfAAAABGdBTUEAALGPC/xhBQAAAAlwSFlzAAAO
        vAAADrwBlbxySQAAOD9JREFUeF7t3e1VI0uTruHtyHEEg7AHZ6ad6f/jwDGAQUDRoSKr6kkpKys+7mut
        WPPOVrTI+GBvEgn6v3cAAAAAAERcIgEAAAAAMi6RAAAAAAAZl0gAAAAAgIxLJAAAAABAxiUSAAAAACDj
        EgkAAAAAkHGJBAAAAADIuEQCAAAAAGRcIgEAAAAAMi6RAAAAAACZ30vkn9f3//777y5e/3w/Big+d+jl
        /e3v9/8PAAAA4GkuL5F/315+XSCXeOFGAMmf99fPneESCQAAAIzk8BK5fPG/euXx55XJ148MoO33NyC4
        RAIAAAAj+btELpfFxntX/7x+XQx4Wyu2cIkEAAAAzuXuErl7Ufy+YPKWVii+dolLJE7y9+395e4bFuwb
        AACoIeQlsvUqJbDGJRKnaV4g/wXf6MI4/37Egx0DAHgx9BJp/wP3mL/vby+3P7/xhT+XSHTgEonTfF4i
        f/989r+3U/Oz2xihfYH8Cf5biFMse8e/xwBs4xKJtLhEYr6Df4cBXW5fzDd2aflvIXuG4ew3LrhEIoi7
        dwe19/brm7z8O3MkZ5fI5Qt/3s6K53GJxHxcIjHH7n8rgYcs//56fX/93C8ukQji+xL58vL1bqDW2/25
        RI4X8hLJz4JAwSUS0y3fDX15+/hyDDgL36zAePa/mV//m0skglgukW9/fr4Rst5dLpHjubtELhfF1quN
        fOcVPbhEYq7lC3v+HYVz/fzsLYuGQZadWlaKSyRC+blEfn4H5HOX1y847V4if35E4F/wgtUxf5fIj39l
        Le/Hv/vv48+A+ZcaNFwiMdPyTS7+w4NTrL7I4f6IYRpfdHOJRCj2Emnelm33d+sSufy3uxX893yfw0vk
        Muj7QS7BQLFnb3f4DyLOwgUSp/v1nXK+QYYBlrfgr74rwSUSodxdIj80vjHSvET+/Hu1fbnkv+n7um97
        9j9ia3uPdfv1H0y+84pjXCIxF29hxRWWd+xwkcQzvveo8TPcXCIRyvoS2Xg1snWJXL4BzH+/H+P3EgkA
        rvGFPK6zfMOM75TjYY1v1reDf8fBuV+XyA+rVyN/XyK3v4kCDZdIAOj188UX36nHNbhE4mlcIpFF6xK5
        ejWSS+R4XCIBoNPyBfxu8P4YPOlzz1pf4Jgv/lkznIG3syKU5iXyg3k1kkvkeFwiAaATl0jMcLhn7BhO
        wiUSoWxdIs2rkW+/LpHLnvNK+6O4RAIA4FXzLYd80YNzcYlEKJuXyA93/w5d/bvz57Hf/069fQ40nw8/
        uEQCAADgB5dIhLJ3ifx5NfIW7cuivb/Y4BK5j0skAAAAgJh2L5Efdl5x/NR4xwcXyGMXXSJvg2E4AAAA
        ABDNRZdIAAAAAEBEzdve3mXw0ccAAAAAAPFxiQQAAAAAyLhEAgAAAABk7i6R9jkIgiAIgiAI4upYOzPn
        FmtHOa3HiTzhUfNUe4dWHyMIgiAIgiCIDLF2Zs4t1o5yWo8TecKj5qn2Dq0+RhAEQRAEQRAZYu3MnFus
        HeW0HifyhEfNU+0dWn1sVgBWa0e2whvPZ8M9O6uj8Mbz2XDPzuooPPJ+PnyxczoK7yKdFeez+3AUHrk/
        3/f/vbN36EcfUy1/1j7XVgAtrV1Zh0fez4d7dl5b4ZH38+GenddWeBXhjPhiZ7UVEUQ7L85nd2IrvPJ+
        xuap9g796GOPsM+3DmBPa2eW8CrCGXHPzmwdXkU4I+7Zma3DsyjnxBc7r3VEEfHMOJ/di3V45v2c3afa
        K2jvsUfZ5xz93Mgt2u5EOSfu2blFmF+Uc+KenVuU+UU6K77YmUWcXdRz43x2N6LsiPezdp9qr6C9x55x
        1vMiv0i7E+msuBdpdpHOinvRZhftvPgSeW6Rz47zRdsP7+ftPtVeQXuPPeOs50V+kXYn0llxL9LsIp0V
        96LNLtp58SXy3CKfHeeLth/ez9t9qr2C9h57xlnPi/wi7U6ks+JepNlFOivuRZtdtPPiS+S5RT47zhdt
        P7yft/tUewXtPfaMs54X+UXanUhnxb1Is4t0VtyLNrto58WXyHOLfHacL9p+eD9v96n2Ctp77BlnPS/y
        i7Q7kc6Ke5FmF+msuBdtdtHOiy+R5xb57DhftP3wft7uU+0VtPfYM856XuQXaXcinRX3Is0u0llxL9rs
        op0XXyLPLfLZcb5o++H9vN2n2ito77FnnPW8yC/S7kQ6K+5Fml2ks+JetNlFOy++RJ5b5LPjfNH2w/t5
        u0+1V9DeY88463mRX6TdiXRW3Is0u0hnxb1os4t2XnyJPLfIZ8f5ou2H9/MOPdVZxZ71vMgv0u5EOivu
        RZpdpLPiXrTZRTsvvkSeW+Sz43zR9sP7eYee6qxiz3pe5BdpdyKdFfcizS7SWXEv2uyinRdfIs8t8tlx
        vmj74f28Q091VrFnPS/msnOsGEd6crHN9rFiHOnJxTbbx4qh6M3Hb7aHFaPXM38Wc9lZVQxFb/5sQ091
        VrFnPW9Zf9/eX0xPf+Ll7f3vd8oZfn28YmG1Hj8KaFq9qxRW6/GjgKbVu0qx1so5Chxr9a1S7GnlHwX8
        aM2nUqy1co7iakNPcFZhZz1vPX/f317+9bIdL+9vJ90k2x+vTlitx48CmlbvKoXVevwooGn1rlKstXKO
        AsdafasUe1r5RwE/WvOpFGutnKO42tATnFXYWc9bzZ/Xf318/fP9D63PVyi5RJ4VVuvxo4Cm1btKYbUe
        PwpoWr2rFGutnKPAsVbfKsWeVv5RwI/WfCrFWivnKK429ARnFXbW85by5/W7hw9cEn/+7L9oXkIPrJ+j
        Wlhb/3xNzcM/tmcVw9r652tqHv6xPasYa3uPWWoevth+VYw9o/Mwl51LxVjbe8xS82YYeoKzCjvreStZ
        XoV86bxB2lcvf8UjN0l8sn3co+YBLer+qHnAFnWH1DzgiLpLah5wJXVP1bwZhp7grMLOet46lp+F7HwV
        cuvVS/OLebhHPkbdaTUPaFH3R80Dtqg7pOYBR9RdUvOAK6l7qubNMPQEZxV21vPW8ef99bN/rx//S7e8
        Crn985Mfj3OLfIi602oe0KLuj5oHbFF3SM0Djqi7pOYBV1L3VM2bIcRnlKeGxfTIJXJ59XLrz3w/58l/
        LUhW6k6reZt/bcuJvygJ/tld2KPmAVvUHVLzgCPqLql5wJXUPVXzZgjxGeWpYTE98nbWo0vi0SUTe9Sd
        Ps7799e2tF4U/vmZVi77JR3vzxc1D9ii7pCaBxxRd0nNA66k7qmaN0OIzyhPDYuq/xfr8ErkmdSd3s9T
        vznwkffKnCra359/1Dxgi7pDah5wRN0lNQ+4krqnat4MIT6jPDUsrAf+io/dn4lcno+fiXzIss+32LOb
        9z2D3t+4+6n59tfVNwzunn95S3QjD27Z+e5R84At6g6pecARdZfUPOBK6p6qeTOE+Izy1LC4/r3t8Rbb
        vyzHXDL57aynWeZwiz3beUevFO/4mWsj7CvLyyXy5WWVxyUyCju3PWoesEXdITUPOKLukpoHXEndUzVv
        hhCfUZ4aFtv9RbId9xdG/p7Ic9g+7tnOe/TtxDuXz9ulsXGJ/AxmHdL2/txT84At6g6pecARdZfUPOBK
        6p6qeTOE+Izy1LAUtn6T59ZFofHKFXeK59he7tnMW2bYPYjlbanCq4nLK5GPvF0WLmzuz4qaB2xRd0jN
        A46ou6TmAVdS91TNmyHEZ5SnhgEjqDu9mbdzifz7tn776UeYVxjvXl3eu4RyiQzvZ84fsUfNA7aoO6Tm
        AUfUXVLzgCupe6rmzRDiM8pTw4AR1J3ezlPfzvr99tVVXvttyquffeUSGZ6d7x41D9ii7pCaBxxRd0nN
        A66k7qmaN0OIzyhPDcNj7AwrxtreY9Z2nvqLddqXyDt3b282zxf0Eml7Vi3W9h6z1Dx8sf2qGC1Hjy/U
        PLBnR9RcNQ/z2JlUjJajxxdq3gwhPqM8NQyPsTOsGGt7j1l7ecvbVvcvecIl8tvXq5O/fzsvl8g4sbb3
        mKXm4YvtV8VoOXp8oeaBPTui5qp5mMfOpGK0HD2+UPNmCPEZ5alheIydYcVY23vM2s9bXo1cvQ31zvoS
        eXsbbCu/8VxcIsPF2t5jlpqHL7ZfFaPl6PGFmgf27Iiaq+ZhHjuTitFy9PhCzZshxGeUp4bhMXaGFWNt
        7zHrOG+5/G1c9r4vgveXyH/P+SvsL9rhEhku1vYes9Q8fLH9qhgtR48v1DywZ0fUXDUP89iZVIyWo8cX
        at4MIT6jPDUMj7EzrBhre49Zat79zzWaaL6NtX2R/PWLWrlEhou1vccsNQ9fbL8qRsvR4ws1D+zZETVX
        zcM8diYVo+Xo8YWaN0OIzyhPDUMsXndHPZeah2t5nZN6LjUP1/I8J/Vsah6uE2VG6jnVPOTneRfUs6l5
        M4T4jPLUMMTidXfUc6l5uJbXOannUvNwLc9zUs+m5uE6UWaknlPNQ36ed0E9m5o3Q4jPKE8NQyxed0c9
        l5qHa3mdk3ouNQ/X8jwn9WxqHq4TZUbqOdU85Od5F9SzqXkzhPiM8tQwxOJ1d9RzqXm4ltc5qedS83At
        z3NSz6bm4TpRZqSeU81Dfp53QT2bmjdDiM8oTw1DLF53Rz2XmodreZ2Tei41D9fyPCf1bGoerhNlRuo5
        1Tzk53kX1LOpeTOE+Izy1DAo/v21E3ex9Rfed/1m0T72+TxRz6Xm4Vpe56SeS83DtTzPST2bmofrRJmR
        ek41D/l53gX1bGreDCE+ozw1DAr1ErmRdxd7f5H+MftcnqjnUvNwLa9zUs+l5uFanueknk3Nw3WizEg9
        p5qH/Dzvgno2NW+GEJ9RnhqGHsvfR/j68b9++/P6b66//o7Cm89XKLlEKnm4ltc5qedS83Atz3NSz6bm
        4TpRZqSeU81Dfp53QT2bmjdDiM8oTw1Dj51L5PdfZP/QK40/f/ZfNC+hH2yOJ+q51Dxcy+uc1HOpebiW
        5zmpZ1PzcJ0oM1LPqeYhP8+7oJ5NzZshxGeUp4ahx/YlcnkV8qXzBmlfvfwVjZukfdwT9VxqHq7ldU7q
        udQ8XMvznNSzqXm4TpQZqedU85Cf511Qz6bmzRDiM8pTw9Bj6xK5/Cxk56uQW69eml/Ms75Het0d9Vxq
        Hq7ldU7qudQ8XMvznNSzqXm4TpQZqedU85Cf511Qz6bmzRDiM8pTw9Bj6xK5/7OSW5ZXIbd/fvLj8dWD
        XnfHnkuN+Tp/y25htj+e2HOpAb88z8meTQ34FGVG9pxqoDbPu2DPpsbVQnxGeWoYeoy8RC4Xmq0/8/2c
        qwuO192x51JjPi6RKtsfT+y51IBfnudkz6YGfIoyI3tONVCb512wZ1PjaiE+ozw1DD22LouPvJ21fUn8
        p33J9Lo79lxqXOeRS38tPub0mz2XGvDL85zs2dSAT1FmZM+pBmrzvAv2bGpcLcRnlKeGocf25aP/F+vk
        eiWyxe9ZhUtkx2/MzcjW7V2ks57t/3//3yiizS7aefEl8twinx3ni7Yf3s8boovem4gtO5ePB/6Kj92f
        iVyeL8jPRLb4Pev+JbL3N+ZmZGv2LtJZcS/a7KKdF18izy3y2XG+aPvh/bwhuui9idiyd/m4/3m75l3j
        85flmEtmot/O2uL3rA98M2BnJhn5nd1vkc6Ke9FmF+28+BJ5bpHPjvNF2w/v5w3RRe9NxJr6C1k28u7i
        /nKS5e+JbPF71u1L5CO/MTcjv7P7LdJZcS/a7KKdF18izy3y2XG+aPvh/bwhuui9iVhTL5HfzKtWd7F1
        +ej4+Tub453fs25dIh/7OdWM/M7ut0hnxb1os4t2XnyJPLfIZ8f5ou2H9/OG6KL3JsKvSLvj96xbl8ij
        S+LRJTMPv7P7LdJZcS/a7KKdF18izy3y2XG+aPvh/bwhuui9ifAr0u74PSuvRB7xO7vfIp0V96LNLtp5
        8SXy3CKfHeeLth/ezxuii96bCL8i7Y7fs25dIj8eeeA35mbkd3a/RTor7kWbXbTz4kvkuUU+O84XbT+8
        nzdEF703EX5F2h2/Z92+RP77+VR+O6vP2f0W6ay4F2120c6LL5HnFvnsOF+0/fB+3hBd9N5E+BVpd/yd
        VfsFSVf+PZH/87//7/t/XcvW7F2ks+JetNlFOy++RJ5b5LPjfNH2w/t5Q3TRexPhV6Td8XfWjt+y2/Eb
        czOydXsX6ay4F2120c6LL5HnFvnsOF+0/fB+3hBd9N5E+BVpdyKdFfcizS7SWXEv2uyinRdfIs8t8tlx
        vmj74f28IbrovYnwK9LuRDor7kWaXaSz4l602UU7L75Enlvks+N80fbD+3lDdNF7E+FXpN2JdFbcizS7
        SGfFvWizi3ZefIk8t8hnx/mi7Yf384boovcmwq9IuxPprLgXaXaRzop70WYX7bz4Enlukc+O80XbD+/n
        DdFFL02056gS0UWq5ZGz2j+TMaKIdOZHzmr/TMaIItqZe85rc7NGFBHPvOg9u80/irVHc26xNiKn9fis
        iCLamb2fN0QXPTTRnqFSRBatnt5z2vysEUG0c/ee0+ZnjQginrvnrDY3a0QQ9dyLnnPbXCXWHs25xdqI
        nNbjsyKCiOf2ftYQk/fQRHuGShFVq5YlvOo9o83PGt61zryEV71ntPlZw7vWmZfwrOecNjdreNc68xJR
        9JzZ5iqx9mjOLdZG5LQenxXetc68hGfez+l/8h88NNHDGWaJXqs9/1Z41Hu+3vwootRlz7kVHvWerzc/
        iih12XNuhVc9Z+zJjSRKXfacWxFBz3l7cvFblP7Zc26FV97PGOIzx0MTPZxhlsi12rMfhTe9Z+vNjyJC
        XfaMR+FN79l686OIUJc941F41HO+ntxIItRlz3gU3vWctScXv0Xonz3jUXjk/nzf/9c120QPkV2rZsJ3
        ZNKqj/ARmbTqI3xEJq36CH+Bfq0+EueFRyE+c1rNvDKya9VM+I5MWvURPiKTVn2Ej8ikVR/hL9Cv1Ufi
        vPAoxGdOq5lXRnatmgnfkUmrPsJHZNKqj/ARmbTqI/wF+rX6GD3QJ0THPAzYwxlmiVyrPftRRJepFitC
        XfaMRxFdplqsCHXZMx5FdJlqsSLUZc94FJlkrWuWCP2zZzwK9AvRNQ9D9nCGWaLXas+/FRlkq2cRpS57
        zq3IIFs9iyh12XNuRQbZ6llEqcuecyuyyVzbDFH6Z8+5FXhMiM55GLQ9Q6WIqlXLElm0assW3rXOvEQW
        rdqyhXetMy+RRau2bOFd68xLZNSqcy/WWjm3WOt9fIm1o5zW47PCu9aZl8DjQnTPw7DtGSpFZNnqWWvV
        ly0iiHpuVau+bBFB1HOrWvVliwiinvsRrVr3Yq2Vc4u13seXWDvKaT0+KyKIem7PQnTQw8DtGSpFdJlq
        WbO1ZY0oIp5ZZWvLGlFEPLPK1pY1ooh45kfYOpVYa+XcYq338SXWjnJaj8+KKCKe2bMQXWToeBS7gxnY
        M8zAnmEG9gxZsdtjhegiQ4/pz+vXzF7/fP+DLX9ev+Z7mNiP3cEM7BlmYM8wA3uGrNjtsUJ0kaEH9fft
        /eU2t5e397/f/6jl67L58v62l/QgdgczsGeYgT3DDOwZsmK3xwrRRYYe1d/3t5fb3PYuiH/eX2+zPbho
        PordwQzsGWZgzzADe4as2O2xQnSRocf19+3lc24vW7fI77eyNh9f3uZqovcdr/bPYtvy1uPf8fpxzccR
        2zPgLOwZZmDPkBW7PVaILjL0wA7e0rr1VtbtS81HdNwk7Z/Db8sl/zBO+HnVTGyvgLOwZ5iBPUNW7PZY
        IbrI0CPbe0vrxltZf16BXP2Z5UL6Eeqdht3ZdneB3Gzo94y4RO5izzADe4YZ2DNkxW6PFaKLDD24rbes
        bvzz3d/qulwkxUvNsje3gPHAhfyXAW83zsL2ADgLe4YZ2DNkxW6PFaKLDD269iuOX5fF9c/cLa9cbv0s
        Xt8v4mF32n5ehXzw1jfq7cZZ2PqBs7BnmIE9Q1bs9lghusjQ4/v1s4+brygeXRKPLpn32J2WpYcPvnI4
        8O3GWSw7dgvgLOwZZmDPkBW7PVaILjL0BFZvXV1eCft92eCVyPPt/ZzqsZFvN86CPcMM7BlmYM+QFbs9
        VoguMvQMvi9/n5fD/Yvi7iVleRVMvKSwOy17l8hlTqv46ffYS34WtlfAWdgzzMCeISt2e6wQXWToOfxc
        Dt8OXq0a+HbJZW9ugcVyEWz18egSeXRJPLpk5mR7BZyFPcMM7BmyYrfHCtFFhp7E6rd57l0ER/3iFvvn
        8I/8i3V+vfLLK5Et7BlmYM8wA3uGrNjtsUJ0kaFn8e8VMOmSsbp03qLj/vjJ/lkY6qu6jbcPj3y7cRaf
        NX8HcBb2DDOwZ8iK3R4rRBcZOh7F7mz7eTXyFluX+tal8Odyz29nXfz08SOAs7BnmIE9Q1bs9lghusjQ
        8Sh2Z9/u24ZtrG6Fo95unIWtHzgLe4YZ2DNkxW6PFaKLDB2PYnc0W5fC5a9kaRrwduMsbA+As7BnmIE9
        Q1bs9lghusjQ8Sh2BzOwZ5iBPcMM7BmyYrfHCtFFho5HsTuYgT3DDOwZZmDPkBW7PVaILjJ0PIrdwQzs
        GWZgzzADe4as2O2xQnSRoeNR7A5mYM8wA3uGGdgzZMVujxWiiwwdj2J3MAN7hhnYM8zAniErdnusEF1k
        6HgUu4MZ2DPMwJ5hBvYMWbHbY4XoIkPHo9gdzMCeYQb2DDOwZ8iK3R4rRBcZOh7F7mAG9gwzsGeYgT1D
        Vuz2WCG6yNDxKHYHM7BnmIE9wwzsGbJit8cK0UWGjkexO5iBPcMM7BlmYM+QFbs9VoguMnQ8it3BDOwZ
        ZmDPMAN7hqzY7bFCdJGh41F2dyoErtGaRebANVqzyBy4RmsWlQJ5teadOc4W4rNlZkOQi92dCoFrtGaR
        OXCN1iwyB67RmkWlQF6teWeOs4X4bJnZEORid6dC4BqtWWQOXKM1i8yBa7RmUSmQV2vemeNsIT5bZjYE
        uVTYnQo1eldhBhVq9K7CDCrU6F3FGVSsuaIKc55ZY4guzmwIcqmwOxVq9K7CDCrU6F2FGVSo0buKM6hY
        c0UV5jyzxhBdnNkQ5FJhdyrU6F2FGVSo0bsKM6hQo3cVZ1Cx5ooqzHlmjSG6OLMhyKXC7lSo0bsKM6hQ
        o3cVZlChRu8qzqBizRVVmPPMGkN0cWZDkEuF3alQo3cVZlChRu8qzKBCjd5VnEHFmiuqMOeZNYbo4syG
        IJcKu1OhRu8qzKBCjd5VmEGFGr2rOIOKNVdUYc4zawzRxZkNQS4VdqdCjd5VmEGFGr2rMIMKNXpXcQYV
        a66owpxn1hiiizMbglwq7E6FGr2rMIMKNXpXYQYVavSu4gwq1lxRhTnPrDFEF2c2BLlU2J0KNXpXYQYV
        avSuwgwq1OhdxRlUrLmiCnOeWWOILs5sCHKpsDsVavSuwgwq1OhdhRlUqNG7ijOoWHNFFeY8s8YQXZzZ
        EORSYXcq1OhdhRlUqNG7CjOoUKN3FWdQseaKKsx5Zo0hujizIcilwu5UqNG7CjOoUKN3FWZQoUbvKs6g
        Ys0VVZjzzBpDdHFmQ5BLhd2pUKN3FWZQoUbvKsygQo3eVZxBxZorqjDnmTWG6OLMhiCXCrtToUbvKsyg
        Qo3eVZhBhRq9qziDijVXVGHOM2sM0cWZDUEuFXanQo3eVZhBhRq9qzCDCjV6V3EGFWuuqMKcZ9YYoosz
        G4JcKuxOhRq9qzCDCjV6V2EGFWr0ruIMKtZcUYU5z6wxRBdnNgS5ZNsdW48aOF+2ftt61MD5svXb1qMG
        zpe937Y+NZBDtpnaetQYKUQXzyoe+WXbHVuPGjhftn7betTA+bL129ajBs6Xvd+2PjWQQ7aZ2nrUGClE
        F88qHvll2x1bjxo4X7Z+23rUwPmy9dvWowbOl73ftj41kEO2mdp61BgpRBfPKh75ZdsdtR41D2Nk67da
        j5qHMbL1W61HzcMY2fut1qfmIY5sM1XrUfN6hejiWcUjv2y7o9aj5mGMbP1W61HzMEa2fqv1qHkYI3u/
        1frUPMSRbaZqPWperxBdPKt45Jdtd9R61DyMka3faj1qHsbI1m+1HjUPY2Tvt1qfmoc4ss1UrUfN6+W2
        i7bgVgCKbDuj1qPmYYxs/VbrUfMwRrZ+q/WoeRgje7/V+tQ8xJFtpmo9al4vN120BT4SQEu2HVHrUfMw
        RrZ+q/WoeRgjW7/VetQ8jJG932p9ah7iyDZTtR41r9flXbSFjQjAyrYbaj1qHsbI1m+1HjUPY2Trt1qP
        mocxsvdbrU/NQxzZZqrWo+b1uqyLtqBWHGn9GRvATbadUOtR8zBGtn6r9ah5GCNbv9V61DyMkb3fan1q
        HuLINlO1HjWv1yVdtMXYeEbr+W6B2rLtglqPmocxsvVbrUfNwxjZ+q3Wo+ZhjOz9VutT8xBHtpmq9ah5
        vaZ20RZhY5TWc98CdWXbA7UeNQ9jZOu3Wo+ahzGy9VutR83DGNn7rdan5iGObDNV61Hzek3roi3gjEKs
        mR8LvmXbAbUeNQ9jZOu3Wo+ahzGy9VutR83DGNn7rdan5iGObDNV61Hzek3poj38GUW0XPEx4U+2+av1
        qHkYI1u/1XrUPIyRrd9qPWoexsjeb7U+NQ9xZJupWo+a1+v0LtqDjz684uqPj2tlm71aj5qHMbL1W61H
        zcMY2fqt1qPmYYzs/VbrU/MQR7aZqvWoeb1O7+JZB+9hz3DlOTBftrmr9ah5GCNbv9V61DyMka3faj1q
        HsbI3m+1PjUPcWSbqVqPmtfr1C7aQ48+eA8v58B82eau1qPmYYxs/VbrUfMwRrZ+q/WoeRgje7/V+tQ8
        xJFtpmo9al6v07poDzz60I/wdh7MkW3maj1qHsbI1m+1HjUPY2Trt1qPmocxsvdbrU/NQxzZZqrWo+b1
        Oq2LZx34GR7PdLm/b+8vpi8/8fL2/vc75cuf99fPx14//lcctqYM1HrUPIyRrd9qPWoexsjWb7UeNQ9j
        ZO+3Wp+ahziyzVStR83rdUoX7WFHH/gZXs91jb/vby/3/fgdL+9vPzfJ5y+R7Y9RJ0ZQn0/Ny8jWXjFG
        UJ9PzcvI1l4xRlCfT83LyNZeMc6gPr+ah8fY/laMEdTnU/N6nfKZcdZhR/B8tpn+vP7rw2vrVvj5CqW9
        RD7P9r5ijKA+n5qXka29YoygPp+al5GtvWKMoD6fmpeRrb1inEF9fjUPj7H9rRgjqM+n5vUa/plhD9o6
        7NHjz1o//1GU9Of1u/6eS+L3K5e/3uaqW/e+WoygPp+al5GtvWKMoD6fmpeRrb1ijKA+n5qXka29YpxB
        fX41D4+x/a0YI6jPp+b1Gv6Z0XPQ0cXcqB9XPWNGy6uQL10vM3KJfDZGUJ9PzcvI1l4xRlCfT83LyNZe
        MUZQn0/Ny8jWXjHOoD6/mofH2P5WjBHU51Pzeg3/zOg56OhibtSPq54xn+VnIXvfqsol8tkYQX0+Ne/G
        vrX5PmL9EqVFu5Y6MYL6fGpeRrb2ijGC+nxqXka29opxBvX51Tw8xva3YoygPp+a12v4Z0bPQUcXc6N+
        XBu1PPoLcp6/ROJ56t4qeX/fXu7yNqP5Q7PIzM5/j5oHtKj7o+YBCnWf1DzgKuqOqnm9hj5b7yFHF3PT
        87F7zpoHl8jI1L09yru7QG5eEr93hUtkOUf7s1DzgBZ1f9Q8QKHuk5oHXEXdUTWv19Bn6z3k6GJuej52
        z1nzuO7trHieure7eebvBu2+H37/UqbPn6f9+QVN3/HzZMs3KpaI+bbYyuxc96h5QIu6P2oeoFD3Sc0D
        rqLuqJrXa+iz9R5ydDE3PR+756yZXPWLdfA8dW/38n5ehXzkFcb1xVEOLpKR2NntUfOAFnV/1DxAoe6T
        mgdcRd1RNa/X0GfrPeToYm56PnbPWVO56K/4wPPUvd3OW16JfuBVyBtzibz7JsTd5dJeGJ/8eLjEv1k+
        umfAMXV/1DxAoe6TmgdcRd1RNa/X0GfrPeToYm56PnbPWXP594X9LZpf3H++5dFeMrlEeqDu7XbeMvve
        tzN/+74s/n4Ve2c/Nv8MvNren3tqHtCi7o+aByjUfVLzgKuoO6rm9Rr6bL2HHF3MTc/H7jlrPvcXyXZw
        ifTGzmfPdt7eJXL9s4zfYb/LcHSJbL1tlUtkOHb+e9Q8oEXdHzUPUKj7pOYBV1F3VM3rNfTZeg85upib
        no/dc9a0zC9ZuYtfL09yifTAzmjPdt6/bx78fgWaSyS+2PnvUfOAFnV/1DxAoe6TmgdcRd1RNa/X0Gfr
        PeToYm56PnbPWQEP1L3dy5N/sc735Y9LZD2fc/+OPWoe0KLuj5oHKNR9UvOAq6g7qub1Gvps9pDKQUcX
        c6N+XBtAFOre7uapf8UHl8iyPuf+HXvUPKBF3R81D1Co+6TmAVdRd1TN6zX8M6PnoDZ3ZBzpyQU8UXf3
        KO/n1chbbL1FmUtkWT+78RF71DygRd0fNQ9QqPuk5gFXUXdUzes1/DPjrIOOFOGMQIu6u0re8veFHgaX
        yHLs/PeoeUCLuj9qHqBQ90nNA66i7qia12v4Z8ZZBx0pwhmzsT2vGKOoz6nm3WxdJpuXPueXSHv+ijGK
        +pxqXja27ooxivqcal42tu6KcRb1Y6h56Gd7WzFGUZ9Tzet1ymfGWYcdwfPZMrN9rxijqM+p5mVj664Y
        o6jPqeZlY+uuGKOoz6nmZWPrrhhnUT+Gmod+trcVYxT1OdW8Xqd8Zpx12GfZc3k7W3br3leLUdTnVPOy
        sXVXjFHU51TzsrF1V4xR1OdU87KxdVeMs6gfQ81DP9vbijGK+pxqXq/TPjPOOvAzPJ6pCtv7ijGK+pxq
        Xja27ooxivqcal42tu6KMYr6nGpeNrbuinEW9WOoeehne1sxRlGfU83rddpnhj3w6EM/wtt5qln3v1qM
        oj6nmpeNrbtijKI+p5qXja27YoyiPqeal42tu2KcRf0Yah762d5WjFHU51Tzep36mWEPPfrgvbycA3Nl
        m7taj5qHMbL1W61HzcMY2fqt1qPmYYzs/VbrU/MQR7aZqvWoeb1O7aI99OiD9/ByDsyXbe5qPWoexsjW
        b7UeNQ9jZOu3Wo+ahzGy91utT81DHNlmqtaj5vU6vYv24KMPr7j64+Na2Wav1qPmYYxs/VbrUfMwRrZ+
        q/WoeRgje7/V+tQ8xJFtpmo9al6vKV20hz+jiC1XfEz4km3+aj1qHsbI1m+1HjUPY2Trt1qPmocxsvdb
        rU/NQxzZZqrWo+b1mtZFW8AZhVgzPxZ8y7YDaj1qHsbI1m+1HjUPY2Trt1qPmocxsvdbrU/NQxzZZqrW
        o+b1mtpFW4SNUVrPfQvUlW0P1HrUPIyRrd9qPWoexsjWb7UeNQ9jZO+3Wp+ahziyzVStR83rNb2LthAb
        z2o95y1QW7ZdUOtR8zBGtn6r9ah5GCNbv9V61DyMkb3fan1qHuLINlO1HjWv12VdtAW14kjrz9gAbrLt
        hFqPmocxsvVbrUfNwxjZ+q3Wo+ZhjOz9VutT8xBHtpmq9ah5vS7voi1sRABWtt1Q61HzMEa2fqv1qHkY
        I1u/1XrUPIyRvd9qfWoe4sg2U7UeNa+Xmy7aAh8JoCXbjqj1qHkYI1u/1XrUPIyRrd9qPWoexsjeb7U+
        NQ9xZJupWo+a18tlF22xewEcybYvaj1qHsbI1m+1HjUPY2Trt1qPmocxsvdbrU/NQxzZZqrWo+b1CtHF
        s4pHftl2R61HzcMY2fqt1qPmYYxs/VbrUfMwRvZ+q/WpeYgj20zVetS8XiG6eFbxyC/b7qj1qHkYI1u/
        1XrUPIyRrd9qPWoexsjeb7U+NQ9xZJupWo+a1ytEF88qHvll2x21HjUPY2Trt1qPmocxsvVbrUfNwxjZ
        +63Wp+YhjmwzVetR83qF6OJZxSO/bLuj1qPmYYxs/VbrUfMwRrZ+q/WoeRgje7/V+tQ8xJFtpmo9al6v
        EF08q3ic6e/728u/uf3Ey9vHIw1/395f1rnN/D/vr5+PvX78r2P2uTJQ61HzMEa2fqv1qHkYI1u/1XrU
        PIyRvd9qfWoe4sg2U7UeNa9XiC6eVTzOpF4iN/Lu4uX97ecPcYlU6lHzMEa2fqv1qHkYI1u/1XrUPIyR
        vd9qfWoe4sg2U7UeNa9XiC6eVTxm2L/0/Xn9N9vXVsLnK5T2Etkn2+6o9ah5GCNbv9V61DyMka3faj1q
        HsbI3m+1PjUPcWSbqVqPmtcrRBfPKh4z7Fwi/7x+z7Xnkvj9yuXW22JXsu2OWo+ahzGy9VutR83DGNn6
        rdaj5mGM7P1W61PzEEe2mar1qHm9QnTxrOIxw/YlcnkV8qXrZUYukUo9ah7GyNZvtR41D2Nk67daj5qH
        MbL3W61PzUMc2Waq1qPm9QrRxbOKxwxbl8jlZyF736rKJVKpR83DGNn6rdaj5mGMbP1W61HzMEb2fqv1
        qXmII9tM1XrUvF4hunhW8Zhh6xK5/7OS27hEKvWoeRgjW7/VetQ8jJGt32o9ah7GyN5vtT41D3Fkm6la
        j5rXK0QXzyoeM3CJHEmtR83DGNn6rdaj5mGMbP1W61HzMEb2fqv1qXmII9tM1XrUvF4hunhW8ZiBt7OO
        pNaj5mGMbP1W61HzMEa2fqv1qHkYI3u/1frUPMSRbaZqPWperxBdPKt4zLD9iiO/WKefrUcNnC9bv209
        auB82fpt61ED58veb1ufGsgh20xtPWqMFKKLZxWPGXbetspf8dHN1qMGzpet37YeNXC+bP229aiB82Xv
        t61PDeSQbaa2HjVGCtHFs4rHDHs/+7i8pfUrXls/HPn37f3l7pJZ+xJ5Y2tSAufL2G9bkxI4X8Z+25qU
        wPkq9NvWqARyyDhTW5MSI4Xo4lnF40z3F8Sf+HX528i7Cy6ReyrU6F2FGVSo0bsKM6hQo3cVZ1Cx5ooq
        zHlmjSG6OLMhGEW9RH77fMWxkf/r5UkukWsVavSuwgwq1OhdhRlUqNG7ijOoWHNFFeY8s8YQXZzZEORS
        YXcq1OhdhRlUqNG7CjOoUKN3FWdQseaKKsx5Zo0hujizIcilwu5UqNG7CjOoUKN3FWZQoUbvKs6gYs0V
        VZjzzBpDdHFmQ5BLhd2pUKN3FWZQoUbvKsygQo3eVZxBxZorqjDnmTWG6OLMhiCXCrtToUbvKsygQo3e
        VZhBhRq9qziDijVXVGHOM2sM0cWZDUEuFXanQo3eVZhBhRq9qzCDCjV6V3EGFWuuqMKcZ9YYooszG4Jc
        KuxOhRq9qzCDCjV6V2EGFWr0ruIMKtZcUYU5z6wxRBdnNgS5VNidCjV6V2EGFWr0rsIMKtToXcUZVKy5
        ogpznlljiC7ObAhyqbA7FWr0rsIMKtToXYUZVKjRu4ozqFhzRRXmPLPGEF2c2RDkUmF3KtToXYUZVKjR
        uwozqFCjdxVnULHmiirMeWaNIbo4syHIpcLuVKjRuwozqFCjdxVmUKFG7yrOoGLNFVWY88waQ3RxZkOQ
        S4bdsTU8EzhPhj7bGp4JnCdDn20NzwTOk7HPtqZnArFlmKWt4ZkYIUQXRxeNOjLsjq3hmcB5MvTZ1vBM
        4DwZ+mxreCZwnox9tjU9E4gtwyxtDc/ECCG6OLpo1JFhd2wNzwTOk6HPtoZnAufJ0GdbwzOB82Tss63p
        mUBsGWZpa3gmRgjRxdFFo44Mu2NreCZwngx9tjU8EzhPhj7bGp4JnCdjn21NzwRiyzBLW8MzMUKILo4u
        GnVk2B1bwzOB82Tos63hmcB5MvTZ1vBM4DwZ+2xreiYQW4ZZ2hqeiRFCdHF00aiD3cEM7BlmYM8wA3uG
        rNjtsUJ0kaHjUewOZmDPMAN7hhnYM2TFbo8VoosMHY9idzADe4YZ2DPMwJ4hK3Z7rBBdZOh4FLuDGdgz
        zMCeYQb2DFmx22OF6CJDx6PYHczAnmEG9gwzsGfIit0eK0QXGToe5Xl37Nk8Bfp57p89m6dAP8/9s2fz
        FOgXqX/2rJ4CPnmekT2bp9gTYtPVYoA1z7tjz+Yp0M9z/+zZPAX6ee6fPZunQL9I/bNn9RTwyfOM7Nk8
        xZ4Qm64WA6x53h17Nk+Bfp77Z8/mKdDPc//s2TwF+kXqnz2rp4BPnmdkz+Yp9oTYdLUYYM3z7tizeQr0
        89w/ezZPgX6e+2fP5inQL1L/7Fk9BXzyPCN7Nk+xJ8Smq8UAa553x57NU6Cf5/7Zs3kK9PPcP3s2T4F+
        kfpnz+op4JPnGdmzeYo9ITZdLQZYq7A7FWr0rsIMKtToXYUZVKjRu4ozqFhzRRXmPLPGEF2c2RDkUmF3
        KtToXYUZVKjRuwozqFCjdxVnULHmiirMeWaNIbo4syHIpcLuVKjRuwozqFCjdxVmUKFG7yrOoGLNFVWY
        88waQ3RxZkOQS4XdqVCjdxVmUKFG7yrMoEKN3lWcQcWaK6ow55k1hujizIYglwq7U6FG7yrMoEKN3lWY
        QYUavas4g4o1V1RhzjNrDNHFmQ1BLhV2p0KN3lWYQYUavaswgwo1eldxBhVrrqjCnGfWGKKLMxsS09/3
        t5eP/ry8ffwvWBV2p0KN3lWYQYUavaswgwo1eldxBhVrrqjCnGfWGKKLMxvymO9LnDnnZ0y71G1dIv+8
        v36e5fXjf9Vk55FVhRq9qzCDCjV6V2EGFWr0ruIMKtZcUYU5z6wxRBdnNuQxXCK9svPIqkKN3lWYQYUa
        vaswgwo1eldxBhVrrqjCnGfWGKKLMxvynKsubbyddUuc3Xnc4zUq3/zgGxEK27+sKtToXYUZVKjRu4oz
        qFhzRRXmPLPGEF2c2ZDn7HzB/fft/cXU8ROti9937svbxyO//lzri/mtSySXS9vrrB6vkUvkKLZ/WVWo
        0bsKM6hQo3cVZ1Cx5ooqzHlmjSG6OLMhz3ngEvkZq/zd3Fusn59L5Bbbt6yer5GL4rOen4F/FWr0rsIM
        KtToXcUZVKy5ogpznlljiC7ObMhzer8Y//dK0Kv9A+YS+flq5I9/+c1/ziXyl2VvbpHV8zXu7S07pHh+
        Bv5VqNG7CjOoUKN3FWdQseaKKsx5Zo0hujizIc954BWdP6+fdd1dCu3bWdeWC+bdF/VcIrfY3akQj+ES
        +azWLDIHrtGaRebANVqzqBTIqzXvzHG2EJ8tMxvynONL5N+3l7t6lpAvkcsX9Xcfg0vkllavM8djuEQ+
        qzWLzIFrtGaROXCN1iwqBfJqzTtznC3EZ8vMhjxn54vx71cct4JL5Dlavc4cj+ES+azWLDIHrtGaRebA
        NVqzqBTIqzXvzHG2EJ8tMxvynK0vxpeL30fc/fDjh963s/48F5dIRZzduRKXyGexZ5iBPcMM7BmyYrfH
        CtHFOEPf+mL8+5+3vhB/9Gci738TD5fIDXF250pcIp/FnmEG9gwzsGfIit0eK0QX4wz94BK5+c/bl8hf
        r1ou//wj7h/iErklzu5ciUvks9gzzMCeYQb2DFmx22OF6KL/oX9/oW3O+RnmC+8/r43HTTQvkVuxvlxu
        fqHPBcD2DVu4RD6LPcMM7BlmYM+QFbs9Vogu+h/68SXyZn2R/Lw47r6d9e3nlcolft0fP3GJ3GJ7hy1c
        Ip/FnmEG9gwzsGfIit0eK0QXyw395xLJl+3PKrc7XZRvfnCJVNj+AWdhzzADe4as2O2xQnSx3NC5RA5T
        bne6cIkcxfYPOAt7hhnYM2TFbo8Voovlhs4lcphyu4NLsGeYgT3DDOwZsmK3xwrRxXJD5xI5TLndwSXY
        M8zAnmEG9gxZsdtjhegiQ8ej2B3MwJ5hBvYMM7BnyIrdHitEFxk6HsXuYAb2DDOwZ5iBPUNW7PZYIbrI
        0PEodgczsGeYgT3DDOwZsmK3xwrRRU9Dt2epEpFlqWNh66kSEUQ77xFbT5WIINp5j9h6qkQE0c7bw9Zm
        Y+3RnFuszcppPT4zIoh2Xu9CdNHL0O05KkVUmWq5adVTIbyLeOY9rXoqhHcRz7ynVU+F8C7imVWt2pZY
        ezTnFmuzclqPzwzvIp7ZuxAd9DJwe45KEVGrjiWiatVSITxrnXeJqFq1VAjPWuddIqpWLRXCs9Z5l8ig
        VdcSa4/m3GJtVk7r8ZnhWeu8S+BxIbrnZdhezjFD5Frt2bcioujn7xGhVnvGrYgo+vl7RKjVnnErIop+
        /h4RarVn3IroMtXiRYSe2jNuBR4TonNeBu3lHDNErdWe+yiiiXz2Xt5rtec7imgin72X91rt+Y4imshn
        7+W9Vnu+o4gsSx2eeO+pPd9RoF+IrrWGfXVk16qZ8BPZtWom5kd2rZqJ+ZFdq2bi2sAYrd5GDvQJ0bHW
        oK+O7Fo1E34iu1bNxPzIrlUzMT+ya9VMXBsYo9XbyIE+ITrWGvTVkV2rZsJPZNeqmZgf2bVqJuZHdq2a
        iWsDY7R6GznQh451qLRoUWu15z6KaCKfvZf3Wu35jiKayGfv5b1We76jiCby2Xt5r9We7ygiy1KHJ957
        as93FOhH1zpUWrbItdqzb0VE0c/fI0Kt9oxbEVH08/eIUKs941ZEFP38PSLUas+4FdFlqsWLCD21Z9wK
        PIbOdWgtXoWIqFXHElG1aqkQnrXOu0RUrVoqhGet8y4RVauWCuFZ67xLZNCqa4m1R3NusTYrp/X4zPCs
        dd4l8Di616G1fBUiqky13LTqqRDeRTzznlY9FcK7iGfe06qnQngX8cyqVm1LrD2ac4u1WTmtx2eGdxHP
        7B0d7NBawAoBH1qzqRCYqzWDCoG5WjOoELhOax5LrD2ac4u1Vs6osFqPzwzUw9QBAAAAADIukQAAAAAA
        GZdIAAAAAICMSyQAAAAAQMYlEgAAAAAg4xIJFPfntf2b1v777/X9z3fOP3/eXzcfAwAAQAVcIoGi/r69
        rC6NG/Fqr4tcIgEAAKrjEgkUdHeBvLskWt8Xxs3HAQAAUBGXSKCav2/vL98XyP774d/3t5ePP/vy9vG/
        AAAAUBGXSKCYn1chH3qFkUskAABAdVwigVK+L4EPvQp5wyUSAACgOi6RQCnLJfLl/e2hWyCXSAAAgOq4
        RAKl7F0il9+8uoq7lyy5RAIAAFTHJRIoZblEtt7OyiUSAAAAx7hEAsXIv1jnzyuXSAAAAPzCJRKoRv0r
        PrhEAgAAoIFLJFDQz6uRt9i6EHKJBAAAQAOXSKCoP6/fl8ij4BIJAAAAg0skAAAAAEDGJRIAAAAAIOMS
        CQAAAACQcYkEAAAAAMi4RAIAAAAAZFwiAQAAAAAyLpEAAAAAABmXSAAAAACAjEskAAAAAEDGJRIAAAAA
        IOMSCQAAAAAQvb//H89lOEWo242/AAAAAElFTkSuQmCC
</value>
  </data>
  <data name="pbpO.InitialImage" type="System.Drawing.Bitmap, System.Drawing" mimetype="application/x-microsoft.net.object.bytearray.base64">
    <value>
        iVBORw0KGgoAAAANSUhEUgAAA5EAAAFLCAYAAABP6AjfAAAABGdBTUEAALGPC/xhBQAAAAlwSFlzAAAO
        vAAADrwBlbxySQAAOD9JREFUeF7t3e1VI0uTruHtyHEEg7AHZ6ad6f/jwDGAQUDRoSKr6kkpKys+7mut
        WPPOVrTI+GBvEgn6v3cAAAAAAERcIgEAAAAAMi6RAAAAAAAZl0gAAAAAgIxLJAAAAABAxiUSAAAAACDj
        EgkAAAAAkHGJBAAAAADIuEQCAAAAAGRcIgEAAAAAMi6RAAAAAACZ30vkn9f3//777y5e/3w/Big+d+jl
        /e3v9/8PAAAA4GkuL5F/315+XSCXeOFGAMmf99fPneESCQAAAIzk8BK5fPG/euXx55XJ148MoO33NyC4
        RAIAAAAj+btELpfFxntX/7x+XQx4Wyu2cIkEAAAAzuXuErl7Ufy+YPKWVii+dolLJE7y9+395e4bFuwb
        AACoIeQlsvUqJbDGJRKnaV4g/wXf6MI4/37Egx0DAHgx9BJp/wP3mL/vby+3P7/xhT+XSHTgEonTfF4i
        f/989r+3U/Oz2xihfYH8Cf5biFMse8e/xwBs4xKJtLhEYr6Df4cBXW5fzDd2aflvIXuG4ew3LrhEIoi7
        dwe19/brm7z8O3MkZ5fI5Qt/3s6K53GJxHxcIjHH7n8rgYcs//56fX/93C8ukQji+xL58vL1bqDW2/25
        RI4X8hLJz4JAwSUS0y3fDX15+/hyDDgL36zAePa/mV//m0skglgukW9/fr4Rst5dLpHjubtELhfF1quN
        fOcVPbhEYq7lC3v+HYVz/fzsLYuGQZadWlaKSyRC+blEfn4H5HOX1y847V4if35E4F/wgtUxf5fIj39l
        Le/Hv/vv48+A+ZcaNFwiMdPyTS7+w4NTrL7I4f6IYRpfdHOJRCj2Emnelm33d+sSufy3uxX893yfw0vk
        Muj7QS7BQLFnb3f4DyLOwgUSp/v1nXK+QYYBlrfgr74rwSUSodxdIj80vjHSvET+/Hu1fbnkv+n7um97
        9j9ia3uPdfv1H0y+84pjXCIxF29hxRWWd+xwkcQzvveo8TPcXCIRyvoS2Xg1snWJXL4BzH+/H+P3EgkA
        rvGFPK6zfMOM75TjYY1v1reDf8fBuV+XyA+rVyN/XyK3v4kCDZdIAOj188UX36nHNbhE4mlcIpFF6xK5
        ejWSS+R4XCIBoNPyBfxu8P4YPOlzz1pf4Jgv/lkznIG3syKU5iXyg3k1kkvkeFwiAaATl0jMcLhn7BhO
        wiUSoWxdIs2rkW+/LpHLnvNK+6O4RAIA4FXzLYd80YNzcYlEKJuXyA93/w5d/bvz57Hf/069fQ40nw8/
        uEQCAADgB5dIhLJ3ifx5NfIW7cuivb/Y4BK5j0skAAAAgJh2L5Efdl5x/NR4xwcXyGMXXSJvg2E4AAAA
        ABDNRZdIAAAAAEBEzdve3mXw0ccAAAAAAPFxiQQAAAAAyLhEAgAAAABk7i6R9jkIgiAIgiAI4upYOzPn
        FmtHOa3HiTzhUfNUe4dWHyMIgiAIgiCIDLF2Zs4t1o5yWo8TecKj5qn2Dq0+RhAEQRAEQRAZYu3MnFus
        HeW0HifyhEfNU+0dWn1sVgBWa0e2whvPZ8M9O6uj8Mbz2XDPzuooPPJ+PnyxczoK7yKdFeez+3AUHrk/
        3/f/vbN36EcfUy1/1j7XVgAtrV1Zh0fez4d7dl5b4ZH38+GenddWeBXhjPhiZ7UVEUQ7L85nd2IrvPJ+
        xuap9g796GOPsM+3DmBPa2eW8CrCGXHPzmwdXkU4I+7Zma3DsyjnxBc7r3VEEfHMOJ/di3V45v2c3afa
        K2jvsUfZ5xz93Mgt2u5EOSfu2blFmF+Uc+KenVuU+UU6K77YmUWcXdRz43x2N6LsiPezdp9qr6C9x55x
        1vMiv0i7E+msuBdpdpHOinvRZhftvPgSeW6Rz47zRdsP7+ftPtVeQXuPPeOs50V+kXYn0llxL9LsIp0V
        96LNLtp58SXy3CKfHeeLth/ez9t9qr2C9h57xlnPi/wi7U6ks+JepNlFOivuRZtdtPPiS+S5RT47zhdt
        P7yft/tUewXtPfaMs54X+UXanUhnxb1Is4t0VtyLNrto58WXyHOLfHacL9p+eD9v96n2Ctp77BlnPS/y
        i7Q7kc6Ke5FmF+msuBdtdtHOiy+R5xb57DhftP3wft7uU+0VtPfYM856XuQXaXcinRX3Is0u0llxL9rs
        op0XXyLPLfLZcb5o++H9vN2n2ito77FnnPW8yC/S7kQ6K+5Fml2ks+JetNlFOy++RJ5b5LPjfNH2w/t5
        u0+1V9DeY88463mRX6TdiXRW3Is0u0hnxb1os4t2XnyJPLfIZ8f5ou2H9/MOPdVZxZ71vMgv0u5EOivu
        RZpdpLPiXrTZRTsvvkSeW+Sz43zR9sP7eYee6qxiz3pe5BdpdyKdFfcizS7SWXEv2uyinRdfIs8t8tlx
        vmj74f28Q091VrFnPS/msnOsGEd6crHN9rFiHOnJxTbbx4qh6M3Hb7aHFaPXM38Wc9lZVQxFb/5sQ091
        VrFnPW9Zf9/eX0xPf+Ll7f3vd8oZfn28YmG1Hj8KaFq9qxRW6/GjgKbVu0qx1so5Chxr9a1S7GnlHwX8
        aM2nUqy1co7iakNPcFZhZz1vPX/f317+9bIdL+9vJ90k2x+vTlitx48CmlbvKoXVevwooGn1rlKstXKO
        AsdafasUe1r5RwE/WvOpFGutnKO42tATnFXYWc9bzZ/Xf318/fP9D63PVyi5RJ4VVuvxo4Cm1btKYbUe
        PwpoWr2rFGutnKPAsVbfKsWeVv5RwI/WfCrFWivnKK429ARnFXbW85by5/W7hw9cEn/+7L9oXkIPrJ+j
        Wlhb/3xNzcM/tmcVw9r652tqHv6xPasYa3uPWWoevth+VYw9o/Mwl51LxVjbe8xS82YYeoKzCjvreStZ
        XoV86bxB2lcvf8UjN0l8sn3co+YBLer+qHnAFnWH1DzgiLpLah5wJXVP1bwZhp7grMLOet46lp+F7HwV
        cuvVS/OLebhHPkbdaTUPaFH3R80Dtqg7pOYBR9RdUvOAK6l7qubNMPQEZxV21vPW8ef99bN/rx//S7e8
        Crn985Mfj3OLfIi602oe0KLuj5oHbFF3SM0Djqi7pOYBV1L3VM2bIcRnlKeGxfTIJXJ59XLrz3w/58l/
        LUhW6k6reZt/bcuJvygJ/tld2KPmAVvUHVLzgCPqLql5wJXUPVXzZgjxGeWpYTE98nbWo0vi0SUTe9Sd
        Ps7799e2tF4U/vmZVi77JR3vzxc1D9ii7pCaBxxRd0nNA66k7qmaN0OIzyhPDYuq/xfr8ErkmdSd3s9T
        vznwkffKnCra359/1Dxgi7pDah5wRN0lNQ+4krqnat4MIT6jPDUsrAf+io/dn4lcno+fiXzIss+32LOb
        9z2D3t+4+6n59tfVNwzunn95S3QjD27Z+e5R84At6g6pecARdZfUPOBK6p6qeTOE+Izy1LC4/r3t8Rbb
        vyzHXDL57aynWeZwiz3beUevFO/4mWsj7CvLyyXy5WWVxyUyCju3PWoesEXdITUPOKLukpoHXEndUzVv
        hhCfUZ4aFtv9RbId9xdG/p7Ic9g+7tnOe/TtxDuXz9ulsXGJ/AxmHdL2/txT84At6g6pecARdZfUPOBK
        6p6qeTOE+Izy1LAUtn6T59ZFofHKFXeK59he7tnMW2bYPYjlbanCq4nLK5GPvF0WLmzuz4qaB2xRd0jN
        A46ou6TmAVdS91TNmyHEZ5SnhgEjqDu9mbdzifz7tn776UeYVxjvXl3eu4RyiQzvZ84fsUfNA7aoO6Tm
        AUfUXVLzgCupe6rmzRDiM8pTw4AR1J3ezlPfzvr99tVVXvttyquffeUSGZ6d7x41D9ii7pCaBxxRd0nN
        A66k7qmaN0OIzyhPDcNj7AwrxtreY9Z2nvqLddqXyDt3b282zxf0Eml7Vi3W9h6z1Dx8sf2qGC1Hjy/U
        PLBnR9RcNQ/z2JlUjJajxxdq3gwhPqM8NQyPsTOsGGt7j1l7ecvbVvcvecIl8tvXq5O/fzsvl8g4sbb3
        mKXm4YvtV8VoOXp8oeaBPTui5qp5mMfOpGK0HD2+UPNmCPEZ5alheIydYcVY23vM2s9bXo1cvQ31zvoS
        eXsbbCu/8VxcIsPF2t5jlpqHL7ZfFaPl6PGFmgf27Iiaq+ZhHjuTitFy9PhCzZshxGeUp4bhMXaGFWNt
        7zHrOG+5/G1c9r4vgveXyH/P+SvsL9rhEhku1vYes9Q8fLH9qhgtR48v1DywZ0fUXDUP89iZVIyWo8cX
        at4MIT6jPDUMj7EzrBhre49Zat79zzWaaL6NtX2R/PWLWrlEhou1vccsNQ9fbL8qRsvR4ws1D+zZETVX
        zcM8diYVo+Xo8YWaN0OIzyhPDUMsXndHPZeah2t5nZN6LjUP1/I8J/Vsah6uE2VG6jnVPOTneRfUs6l5
        M4T4jPLUMMTidXfUc6l5uJbXOannUvNwLc9zUs+m5uE6UWaknlPNQ36ed0E9m5o3Q4jPKE8NQyxed0c9
        l5qHa3mdk3ouNQ/X8jwn9WxqHq4TZUbqOdU85Od5F9SzqXkzhPiM8tQwxOJ1d9RzqXm4ltc5qedS83At
        z3NSz6bm4TpRZqSeU81Dfp53QT2bmjdDiM8oTw1DLF53Rz2XmodreZ2Tei41D9fyPCf1bGoerhNlRuo5
        1Tzk53kX1LOpeTOE+Izy1DAo/v21E3ex9Rfed/1m0T72+TxRz6Xm4Vpe56SeS83DtTzPST2bmofrRJmR
        ek41D/l53gX1bGreDCE+ozw1DAr1ErmRdxd7f5H+MftcnqjnUvNwLa9zUs+l5uFanueknk3Nw3WizEg9
        p5qH/Dzvgno2NW+GEJ9RnhqGHsvfR/j68b9++/P6b66//o7Cm89XKLlEKnm4ltc5qedS83Atz3NSz6bm
        4TpRZqSeU81Dfp53QT2bmjdDiM8oTw1Dj51L5PdfZP/QK40/f/ZfNC+hH2yOJ+q51Dxcy+uc1HOpebiW
        5zmpZ1PzcJ0oM1LPqeYhP8+7oJ5NzZshxGeUp4ahx/YlcnkV8qXzBmlfvfwVjZukfdwT9VxqHq7ldU7q
        udQ8XMvznNSzqXm4TpQZqedU85Cf511Qz6bmzRDiM8pTw9Bj6xK5/Cxk56uQW69eml/Ms75Het0d9Vxq
        Hq7ldU7qudQ8XMvznNSzqXm4TpQZqedU85Cf511Qz6bmzRDiM8pTw9Bj6xK5/7OSW5ZXIbd/fvLj8dWD
        XnfHnkuN+Tp/y25htj+e2HOpAb88z8meTQ34FGVG9pxqoDbPu2DPpsbVQnxGeWoYeoy8RC4Xmq0/8/2c
        qwuO192x51JjPi6RKtsfT+y51IBfnudkz6YGfIoyI3tONVCb512wZ1PjaiE+ozw1DD22LouPvJ21fUn8
        p33J9Lo79lxqXOeRS38tPub0mz2XGvDL85zs2dSAT1FmZM+pBmrzvAv2bGpcLcRnlKeGocf25aP/F+vk
        eiWyxe9ZhUtkx2/MzcjW7V2ks57t/3//3yiizS7aefEl8twinx3ni7Yf3s8boovem4gtO5ePB/6Kj92f
        iVyeL8jPRLb4Pev+JbL3N+ZmZGv2LtJZcS/a7KKdF18izy3y2XG+aPvh/bwhuui9idiyd/m4/3m75l3j
        85flmEtmot/O2uL3rA98M2BnJhn5nd1vkc6Ke9FmF+28+BJ5bpHPjvNF2w/v5w3RRe9NxJr6C1k28u7i
        /nKS5e+JbPF71u1L5CO/MTcjv7P7LdJZcS/a7KKdF18izy3y2XG+aPvh/bwhuui9iVhTL5HfzKtWd7F1
        +ej4+Tub453fs25dIh/7OdWM/M7ut0hnxb1os4t2XnyJPLfIZ8f5ou2H9/OG6KL3JsKvSLvj96xbl8ij
        S+LRJTMPv7P7LdJZcS/a7KKdF18izy3y2XG+aPvh/bwhuui9ifAr0u74PSuvRB7xO7vfIp0V96LNLtp5
        8SXy3CKfHeeLth/ezxuii96bCL8i7Y7fs25dIj8eeeA35mbkd3a/RTor7kWbXbTz4kvkuUU+O84XbT+8
        nzdEF703EX5F2h2/Z92+RP77+VR+O6vP2f0W6ay4F2120c6LL5HnFvnsOF+0/fB+3hBd9N5E+BVpd/yd
        VfsFSVf+PZH/87//7/t/XcvW7F2ks+JetNlFOy++RJ5b5LPjfNH2w/t5Q3TRexPhV6Td8XfWjt+y2/Eb
        czOydXsX6ay4F2120c6LL5HnFvnsOF+0/fB+3hBd9N5E+BVpdyKdFfcizS7SWXEv2uyinRdfIs8t8tlx
        vmj74f28IbrovYnwK9LuRDor7kWaXaSz4l602UU7L75Enlvks+N80fbD+3lDdNF7E+FXpN2JdFbcizS7
        SGfFvWizi3ZefIk8t8hnx/mi7Yf384boovcmwq9IuxPprLgXaXaRzop70WYX7bz4Enlukc+O80XbD+/n
        DdFFL02056gS0UWq5ZGz2j+TMaKIdOZHzmr/TMaIItqZe85rc7NGFBHPvOg9u80/irVHc26xNiKn9fis
        iCLamb2fN0QXPTTRnqFSRBatnt5z2vysEUG0c/ee0+ZnjQginrvnrDY3a0QQ9dyLnnPbXCXWHs25xdqI
        nNbjsyKCiOf2ftYQk/fQRHuGShFVq5YlvOo9o83PGt61zryEV71ntPlZw7vWmZfwrOecNjdreNc68xJR
        9JzZ5iqx9mjOLdZG5LQenxXetc68hGfez+l/8h88NNHDGWaJXqs9/1Z41Hu+3vwootRlz7kVHvWerzc/
        iih12XNuhVc9Z+zJjSRKXfacWxFBz3l7cvFblP7Zc26FV97PGOIzx0MTPZxhlsi12rMfhTe9Z+vNjyJC
        XfaMR+FN79l686OIUJc941F41HO+ntxIItRlz3gU3vWctScXv0Xonz3jUXjk/nzf/9c120QPkV2rZsJ3
        ZNKqj/ARmbTqI3xEJq36CH+Bfq0+EueFRyE+c1rNvDKya9VM+I5MWvURPiKTVn2Ej8ikVR/hL9Cv1Ufi
        vPAoxGdOq5lXRnatmgnfkUmrPsJHZNKqj/ARmbTqI/wF+rX6GD3QJ0THPAzYwxlmiVyrPftRRJepFitC
        XfaMRxFdplqsCHXZMx5FdJlqsSLUZc94FJlkrWuWCP2zZzwK9AvRNQ9D9nCGWaLXas+/FRlkq2cRpS57
        zq3IIFs9iyh12XNuRQbZ6llEqcuecyuyyVzbDFH6Z8+5FXhMiM55GLQ9Q6WIqlXLElm0assW3rXOvEQW
        rdqyhXetMy+RRau2bOFd68xLZNSqcy/WWjm3WOt9fIm1o5zW47PCu9aZl8DjQnTPw7DtGSpFZNnqWWvV
        ly0iiHpuVau+bBFB1HOrWvVliwiinvsRrVr3Yq2Vc4u13seXWDvKaT0+KyKIem7PQnTQw8DtGSpFdJlq
        WbO1ZY0oIp5ZZWvLGlFEPLPK1pY1ooh45kfYOpVYa+XcYq338SXWjnJaj8+KKCKe2bMQXWToeBS7gxnY
        M8zAnmEG9gxZsdtjhegiQ4/pz+vXzF7/fP+DLX9ev+Z7mNiP3cEM7BlmYM8wA3uGrNjtsUJ0kaEH9fft
        /eU2t5e397/f/6jl67L58v62l/QgdgczsGeYgT3DDOwZsmK3xwrRRYYe1d/3t5fb3PYuiH/eX2+zPbho
        PordwQzsGWZgzzADe4as2O2xQnSRocf19+3lc24vW7fI77eyNh9f3uZqovcdr/bPYtvy1uPf8fpxzccR
        2zPgLOwZZmDPkBW7PVaILjL0wA7e0rr1VtbtS81HdNwk7Z/Db8sl/zBO+HnVTGyvgLOwZ5iBPUNW7PZY
        IbrI0CPbe0vrxltZf16BXP2Z5UL6Eeqdht3ZdneB3Gzo94y4RO5izzADe4YZ2DNkxW6PFaKLDD24rbes
        bvzz3d/qulwkxUvNsje3gPHAhfyXAW83zsL2ADgLe4YZ2DNkxW6PFaKLDD269iuOX5fF9c/cLa9cbv0s
        Xt8v4mF32n5ehXzw1jfq7cZZ2PqBs7BnmIE9Q1bs9lghusjQ4/v1s4+brygeXRKPLpn32J2WpYcPvnI4
        8O3GWSw7dgvgLOwZZmDPkBW7PVaILjL0BFZvXV1eCft92eCVyPPt/ZzqsZFvN86CPcMM7BlmYM+QFbs9
        VoguMvQMvi9/n5fD/Yvi7iVleRVMvKSwOy17l8hlTqv46ffYS34WtlfAWdgzzMCeISt2e6wQXWToOfxc
        Dt8OXq0a+HbJZW9ugcVyEWz18egSeXRJPLpk5mR7BZyFPcMM7BmyYrfHCtFFhp7E6rd57l0ER/3iFvvn
        8I/8i3V+vfLLK5Et7BlmYM8wA3uGrNjtsUJ0kaFn8e8VMOmSsbp03qLj/vjJ/lkY6qu6jbcPj3y7cRaf
        NX8HcBb2DDOwZ8iK3R4rRBcZOh7F7mz7eTXyFluX+tal8Odyz29nXfz08SOAs7BnmIE9Q1bs9lghusjQ
        8Sh2Z9/u24ZtrG6Fo95unIWtHzgLe4YZ2DNkxW6PFaKLDB2PYnc0W5fC5a9kaRrwduMsbA+As7BnmIE9
        Q1bs9lghusjQ8Sh2BzOwZ5iBPcMM7BmyYrfHCtFFho5HsTuYgT3DDOwZZmDPkBW7PVaILjJ0PIrdwQzs
        GWZgzzADe4as2O2xQnSRoeNR7A5mYM8wA3uGGdgzZMVujxWiiwwdj2J3MAN7hhnYM8zAniErdnusEF1k
        6HgUu4MZ2DPMwJ5hBvYMWbHbY4XoIkPHo9gdzMCeYQb2DDOwZ8iK3R4rRBcZOh7F7mAG9gwzsGeYgT1D
        Vuz2WCG6yNDxKHYHM7BnmIE9wwzsGbJit8cK0UWGjkexO5iBPcMM7BlmYM+QFbs9VoguMnQ8it3BDOwZ
        ZmDPMAN7hqzY7bFCdJGh41F2dyoErtGaRebANVqzyBy4RmsWlQJ5teadOc4W4rNlZkOQi92dCoFrtGaR
        OXCN1iwyB67RmkWlQF6teWeOs4X4bJnZEORid6dC4BqtWWQOXKM1i8yBa7RmUSmQV2vemeNsIT5bZjYE
        uVTYnQo1eldhBhVq9K7CDCrU6F3FGVSsuaIKc55ZY4guzmwIcqmwOxVq9K7CDCrU6F2FGVSo0buKM6hY
        c0UV5jyzxhBdnNkQ5FJhdyrU6F2FGVSo0bsKM6hQo3cVZ1Cx5ooqzHlmjSG6OLMhyKXC7lSo0bsKM6hQ
        o3cVZlChRu8qzqBizRVVmPPMGkN0cWZDkEuF3alQo3cVZlChRu8qzKBCjd5VnEHFmiuqMOeZNYbo4syG
        IJcKu1OhRu8qzKBCjd5VmEGFGr2rOIOKNVdUYc4zawzRxZkNQS4VdqdCjd5VmEGFGr2rMIMKNXpXcQYV
        a66owpxn1hiiizMbglwq7E6FGr2rMIMKNXpXYQYVavSu4gwq1lxRhTnPrDFEF2c2BLlU2J0KNXpXYQYV
        avSuwgwq1OhdxRlUrLmiCnOeWWOILs5sCHKpsDsVavSuwgwq1OhdhRlUqNG7ijOoWHNFFeY8s8YQXZzZ
        EORSYXcq1OhdhRlUqNG7CjOoUKN3FWdQseaKKsx5Zo0hujizIcilwu5UqNG7CjOoUKN3FWZQoUbvKs6g
        Ys0VVZjzzBpDdHFmQ5BLhd2pUKN3FWZQoUbvKsygQo3eVZxBxZorqjDnmTWG6OLMhiCXCrtToUbvKsyg
        Qo3eVZhBhRq9qziDijVXVGHOM2sM0cWZDUEuFXanQo3eVZhBhRq9qzCDCjV6V3EGFWuuqMKcZ9YYoosz
        G4JcKuxOhRq9qzCDCjV6V2EGFWr0ruIMKtZcUYU5z6wxRBdnNgS5ZNsdW48aOF+2ftt61MD5svXb1qMG
        zpe937Y+NZBDtpnaetQYKUQXzyoe+WXbHVuPGjhftn7betTA+bL129ajBs6Xvd+2PjWQQ7aZ2nrUGClE
        F88qHvll2x1bjxo4X7Z+23rUwPmy9dvWowbOl73ftj41kEO2mdp61BgpRBfPKh75ZdsdtR41D2Nk67da
        j5qHMbL1W61HzcMY2fut1qfmIY5sM1XrUfN6hejiWcUjv2y7o9aj5mGMbP1W61HzMEa2fqv1qHkYI3u/
        1frUPMSRbaZqPWperxBdPKt45Jdtd9R61DyMka3faj1qHsbI1m+1HjUPY2Tvt1qfmoc4ss1UrUfN6+W2
        i7bgVgCKbDuj1qPmYYxs/VbrUfMwRrZ+q/WoeRgje7/V+tQ8xJFtpmo9al4vN120BT4SQEu2HVHrUfMw
        RrZ+q/WoeRgjW7/VetQ8jJG932p9ah7iyDZTtR41r9flXbSFjQjAyrYbaj1qHsbI1m+1HjUPY2Trt1qP
        mocxsvdbrU/NQxzZZqrWo+b1uqyLtqBWHGn9GRvATbadUOtR8zBGtn6r9ah5GCNbv9V61DyMkb3fan1q
        HuLINlO1HjWv1yVdtMXYeEbr+W6B2rLtglqPmocxsvVbrUfNwxjZ+q3Wo+ZhjOz9VutT8xBHtpmq9ah5
        vaZ20RZhY5TWc98CdWXbA7UeNQ9jZOu3Wo+ahzGy9VutR83DGNn7rdan5iGObDNV61Hzek3roi3gjEKs
        mR8LvmXbAbUeNQ9jZOu3Wo+ahzGy9VutR83DGNn7rdan5iGObDNV61Hzek3poj38GUW0XPEx4U+2+av1
        qHkYI1u/1XrUPIyRrd9qPWoexsjeb7U+NQ9xZJupWo+a1+v0LtqDjz684uqPj2tlm71aj5qHMbL1W61H
        zcMY2fqt1qPmYYzs/VbrU/MQR7aZqvWoeb1O7+JZB+9hz3DlOTBftrmr9ah5GCNbv9V61DyMka3faj1q
        HsbI3m+1PjUPcWSbqVqPmtfr1C7aQ48+eA8v58B82eau1qPmYYxs/VbrUfMwRrZ+q/WoeRgje7/V+tQ8
        xJFtpmo9al6v07poDzz60I/wdh7MkW3maj1qHsbI1m+1HjUPY2Trt1qPmocxsvdbrU/NQxzZZqrWo+b1
        Oq2LZx34GR7PdLm/b+8vpi8/8fL2/vc75cuf99fPx14//lcctqYM1HrUPIyRrd9qPWoexsjWb7UeNQ9j
        ZO+3Wp+ahziyzVStR83rdUoX7WFHH/gZXs91jb/vby/3/fgdL+9vPzfJ5y+R7Y9RJ0ZQn0/Ny8jWXjFG
        UJ9PzcvI1l4xRlCfT83LyNZeMc6gPr+ah8fY/laMEdTnU/N6nfKZcdZhR/B8tpn+vP7rw2vrVvj5CqW9
        RD7P9r5ijKA+n5qXka29YoygPp+al5GtvWKMoD6fmpeRrb1inEF9fjUPj7H9rRgjqM+n5vUa/plhD9o6
        7NHjz1o//1GU9Of1u/6eS+L3K5e/3uaqW/e+WoygPp+al5GtvWKMoD6fmpeRrb1ijKA+n5qXka29YpxB
        fX41D4+x/a0YI6jPp+b1Gv6Z0XPQ0cXcqB9XPWNGy6uQL10vM3KJfDZGUJ9PzcvI1l4xRlCfT83LyNZe
        MUZQn0/Ny8jWXjHOoD6/mofH2P5WjBHU51Pzeg3/zOg56OhibtSPq54xn+VnIXvfqsol8tkYQX0+Ne/G
        vrX5PmL9EqVFu5Y6MYL6fGpeRrb2ijGC+nxqXka29opxBvX51Tw8xva3YoygPp+a12v4Z0bPQUcXc6N+
        XBu1PPoLcp6/ROJ56t4qeX/fXu7yNqP5Q7PIzM5/j5oHtKj7o+YBCnWf1DzgKuqOqnm9hj5b7yFHF3PT
        87F7zpoHl8jI1L09yru7QG5eEr93hUtkOUf7s1DzgBZ1f9Q8QKHuk5oHXEXdUTWv19Bn6z3k6GJuej52
        z1nzuO7trHieure7eebvBu2+H37/UqbPn6f9+QVN3/HzZMs3KpaI+bbYyuxc96h5QIu6P2oeoFD3Sc0D
        rqLuqJrXa+iz9R5ydDE3PR+756yZXPWLdfA8dW/38n5ehXzkFcb1xVEOLpKR2NntUfOAFnV/1DxAoe6T
        mgdcRd1RNa/X0GfrPeToYm56PnbPWVO56K/4wPPUvd3OW16JfuBVyBtzibz7JsTd5dJeGJ/8eLjEv1k+
        umfAMXV/1DxAoe6TmgdcRd1RNa/X0GfrPeToYm56PnbPWXP594X9LZpf3H++5dFeMrlEeqDu7XbeMvve
        tzN/+74s/n4Ve2c/Nv8MvNren3tqHtCi7o+aByjUfVLzgKuoO6rm9Rr6bL2HHF3MTc/H7jlrPvcXyXZw
        ifTGzmfPdt7eJXL9s4zfYb/LcHSJbL1tlUtkOHb+e9Q8oEXdHzUPUKj7pOYBV1F3VM3rNfTZeg85upib
        no/dc9a0zC9ZuYtfL09yifTAzmjPdt6/bx78fgWaSyS+2PnvUfOAFnV/1DxAoe6TmgdcRd1RNa/X0Gfr
        PeToYm56PnbPWQEP1L3dy5N/sc735Y9LZD2fc/+OPWoe0KLuj5oHKNR9UvOAq6g7qub1Gvps9pDKQUcX
        c6N+XBtAFOre7uapf8UHl8iyPuf+HXvUPKBF3R81D1Co+6TmAVdRd1TN6zX8M6PnoDZ3ZBzpyQU8UXf3
        KO/n1chbbL1FmUtkWT+78RF71DygRd0fNQ9QqPuk5gFXUXdUzes1/DPjrIOOFOGMQIu6u0re8veFHgaX
        yHLs/PeoeUCLuj9qHqBQ90nNA66i7qia12v4Z8ZZBx0pwhmzsT2vGKOoz6nm3WxdJpuXPueXSHv+ijGK
        +pxqXja27ooxivqcal42tu6KcRb1Y6h56Gd7WzFGUZ9Tzet1ymfGWYcdwfPZMrN9rxijqM+p5mVj664Y
        o6jPqeZlY+uuGKOoz6nmZWPrrhhnUT+Gmod+trcVYxT1OdW8Xqd8Zpx12GfZc3k7W3br3leLUdTnVPOy
        sXVXjFHU51TzsrF1V4xR1OdU87KxdVeMs6gfQ81DP9vbijGK+pxqXq/TPjPOOvAzPJ6pCtv7ijGK+pxq
        Xja27ooxivqcal42tu6KMYr6nGpeNrbuinEW9WOoeehne1sxRlGfU83rddpnhj3w6EM/wtt5qln3v1qM
        oj6nmpeNrbtijKI+p5qXja27YoyiPqeal42tu2KcRf0Yah762d5WjFHU51Tzep36mWEPPfrgvbycA3Nl
        m7taj5qHMbL1W61HzcMY2fqt1qPmYYzs/VbrU/MQR7aZqvWoeb1O7aI99OiD9/ByDsyXbe5qPWoexsjW
        b7UeNQ9jZOu3Wo+ahzGy91utT81DHNlmqtaj5vU6vYv24KMPr7j64+Na2Wav1qPmYYxs/VbrUfMwRrZ+
        q/WoeRgje7/V+tQ8xJFtpmo9al6vKV20hz+jiC1XfEz4km3+aj1qHsbI1m+1HjUPY2Trt1qPmocxsvdb
        rU/NQxzZZqrWo+b1mtZFW8AZhVgzPxZ8y7YDaj1qHsbI1m+1HjUPY2Trt1qPmocxsvdbrU/NQxzZZqrW
        o+b1mtpFW4SNUVrPfQvUlW0P1HrUPIyRrd9qPWoexsjWb7UeNQ9jZO+3Wp+ahziyzVStR83rNb2LthAb
        z2o95y1QW7ZdUOtR8zBGtn6r9ah5GCNbv9V61DyMkb3fan1qHuLINlO1HjWv12VdtAW14kjrz9gAbrLt
        hFqPmocxsvVbrUfNwxjZ+q3Wo+ZhjOz9VutT8xBHtpmq9ah5vS7voi1sRABWtt1Q61HzMEa2fqv1qHkY
        I1u/1XrUPIyRvd9qfWoe4sg2U7UeNa+Xmy7aAh8JoCXbjqj1qHkYI1u/1XrUPIyRrd9qPWoexsjeb7U+
        NQ9xZJupWo+a18tlF22xewEcybYvaj1qHsbI1m+1HjUPY2Trt1qPmocxsvdbrU/NQxzZZqrWo+b1CtHF
        s4pHftl2R61HzcMY2fqt1qPmYYxs/VbrUfMwRvZ+q/WpeYgj20zVetS8XiG6eFbxyC/b7qj1qHkYI1u/
        1XrUPIyRrd9qPWoexsjeb7U+NQ9xZJupWo+a1ytEF88qHvll2x21HjUPY2Trt1qPmocxsvVbrUfNwxjZ
        +63Wp+YhjmwzVetR83qF6OJZxSO/bLuj1qPmYYxs/VbrUfMwRrZ+q/WoeRgje7/V+tQ8xJFtpmo9al6v
        EF08q3ic6e/728u/uf3Ey9vHIw1/395f1rnN/D/vr5+PvX78r2P2uTJQ61HzMEa2fqv1qHkYI1u/1XrU
        PIyRvd9qfWoe4sg2U7UeNa9XiC6eVTzOpF4iN/Lu4uX97ecPcYlU6lHzMEa2fqv1qHkYI1u/1XrUPIyR
        vd9qfWoe4sg2U7UeNa9XiC6eVTxm2L/0/Xn9N9vXVsLnK5T2Etkn2+6o9ah5GCNbv9V61DyMka3faj1q
        HsbI3m+1PjUPcWSbqVqPmtcrRBfPKh4z7Fwi/7x+z7Xnkvj9yuXW22JXsu2OWo+ahzGy9VutR83DGNn6
        rdaj5mGM7P1W61PzEEe2mar1qHm9QnTxrOIxw/YlcnkV8qXrZUYukUo9ah7GyNZvtR41D2Nk67daj5qH
        MbL3W61PzUMc2Waq1qPm9QrRxbOKxwxbl8jlZyF736rKJVKpR83DGNn6rdaj5mGMbP1W61HzMEb2fqv1
        qXmII9tM1XrUvF4hunhW8Zhh6xK5/7OS27hEKvWoeRgjW7/VetQ8jJGt32o9ah7GyN5vtT41D3Fkm6la
        j5rXK0QXzyoeM3CJHEmtR83DGNn6rdaj5mGMbP1W61HzMEb2fqv1qXmII9tM1XrUvF4hunhW8ZiBt7OO
        pNaj5mGMbP1W61HzMEa2fqv1qHkYI3u/1frUPMSRbaZqPWperxBdPKt4zLD9iiO/WKefrUcNnC9bv209
        auB82fpt61ED58veb1ufGsgh20xtPWqMFKKLZxWPGXbetspf8dHN1qMGzpet37YeNXC+bP229aiB82Xv
        t61PDeSQbaa2HjVGCtHFs4rHDHs/+7i8pfUrXls/HPn37f3l7pJZ+xJ5Y2tSAufL2G9bkxI4X8Z+25qU
        wPkq9NvWqARyyDhTW5MSI4Xo4lnF40z3F8Sf+HX528i7Cy6ReyrU6F2FGVSo0bsKM6hQo3cVZ1Cx5ooq
        zHlmjSG6OLMhGEW9RH77fMWxkf/r5UkukWsVavSuwgwq1OhdhRlUqNG7ijOoWHNFFeY8s8YQXZzZEORS
        YXcq1OhdhRlUqNG7CjOoUKN3FWdQseaKKsx5Zo0hujizIcilwu5UqNG7CjOoUKN3FWZQoUbvKs6gYs0V
        VZjzzBpDdHFmQ5BLhd2pUKN3FWZQoUbvKsygQo3eVZxBxZorqjDnmTWG6OLMhiCXCrtToUbvKsygQo3e
        VZhBhRq9qziDijVXVGHOM2sM0cWZDUEuFXanQo3eVZhBhRq9qzCDCjV6V3EGFWuuqMKcZ9YYooszG4Jc
        KuxOhRq9qzCDCjV6V2EGFWr0ruIMKtZcUYU5z6wxRBdnNgS5VNidCjV6V2EGFWr0rsIMKtToXcUZVKy5
        ogpznlljiC7ObAhyqbA7FWr0rsIMKtToXYUZVKjRu4ozqFhzRRXmPLPGEF2c2RDkUmF3KtToXYUZVKjR
        uwozqFCjdxVnULHmiirMeWaNIbo4syHIpcLuVKjRuwozqFCjdxVmUKFG7yrOoGLNFVWY88waQ3RxZkOQ
        S4bdsTU8EzhPhj7bGp4JnCdDn20NzwTOk7HPtqZnArFlmKWt4ZkYIUQXRxeNOjLsjq3hmcB5MvTZ1vBM
        4DwZ+mxreCZwnox9tjU9E4gtwyxtDc/ECCG6OLpo1JFhd2wNzwTOk6HPtoZnAufJ0GdbwzOB82Tss63p
        mUBsGWZpa3gmRgjRxdFFo44Mu2NreCZwngx9tjU8EzhPhj7bGp4JnCdjn21NzwRiyzBLW8MzMUKILo4u
        GnVk2B1bwzOB82Tos63hmcB5MvTZ1vBM4DwZ+2xreiYQW4ZZ2hqeiRFCdHF00aiD3cEM7BlmYM8wA3uG
        rNjtsUJ0kaHjUewOZmDPMAN7hhnYM2TFbo8VoosMHY9idzADe4YZ2DPMwJ4hK3Z7rBBdZOh4FLuDGdgz
        zMCeYQb2DFmx22OF6CJDx6PYHczAnmEG9gwzsGfIit0eK0QXGToe5Xl37Nk8Bfp57p89m6dAP8/9s2fz
        FOgXqX/2rJ4CPnmekT2bp9gTYtPVYoA1z7tjz+Yp0M9z/+zZPAX6ee6fPZunQL9I/bNn9RTwyfOM7Nk8
        xZ4Qm64WA6x53h17Nk+Bfp77Z8/mKdDPc//s2TwF+kXqnz2rp4BPnmdkz+Yp9oTYdLUYYM3z7tizeQr0
        89w/ezZPgX6e+2fP5inQL1L/7Fk9BXzyPCN7Nk+xJ8Smq8UAa553x57NU6Cf5/7Zs3kK9PPcP3s2T4F+
        kfpnz+op4JPnGdmzeYo9ITZdLQZYq7A7FWr0rsIMKtToXYUZVKjRu4ozqFhzRRXmPLPGEF2c2RDkUmF3
        KtToXYUZVKjRuwozqFCjdxVnULHmiirMeWaNIbo4syHIpcLuVKjRuwozqFCjdxVmUKFG7yrOoGLNFVWY
        88waQ3RxZkOQS4XdqVCjdxVmUKFG7yrMoEKN3lWcQcWaK6ow55k1hujizIYglwq7U6FG7yrMoEKN3lWY
        QYUavas4g4o1V1RhzjNrDNHFmQ1BLhV2p0KN3lWYQYUavaswgwo1eldxBhVrrqjCnGfWGKKLMxsS09/3
        t5eP/ry8ffwvWBV2p0KN3lWYQYUavaswgwo1eldxBhVrrqjCnGfWGKKLMxvymO9LnDnnZ0y71G1dIv+8
        v36e5fXjf9Vk55FVhRq9qzCDCjV6V2EGFWr0ruIMKtZcUYU5z6wxRBdnNuQxXCK9svPIqkKN3lWYQYUa
        vaswgwo1eldxBhVrrqjCnGfWGKKLMxvynKsubbyddUuc3Xnc4zUq3/zgGxEK27+sKtToXYUZVKjRu4oz
        qFhzRRXmPLPGEF2c2ZDn7HzB/fft/cXU8ROti9937svbxyO//lzri/mtSySXS9vrrB6vkUvkKLZ/WVWo
        0bsKM6hQo3cVZ1Cx5ooqzHlmjSG6OLMhz3ngEvkZq/zd3Fusn59L5Bbbt6yer5GL4rOen4F/FWr0rsIM
        KtToXcUZVKy5ogpznlljiC7ObMhzer8Y//dK0Kv9A+YS+flq5I9/+c1/ziXyl2VvbpHV8zXu7S07pHh+
        Bv5VqNG7CjOoUKN3FWdQseaKKsx5Zo0hujizIc954BWdP6+fdd1dCu3bWdeWC+bdF/VcIrfY3akQj+ES
        +azWLDIHrtGaRebANVqzqBTIqzXvzHG2EJ8tMxvynONL5N+3l7t6lpAvkcsX9Xcfg0vkllavM8djuEQ+
        qzWLzIFrtGaROXCN1iwqBfJqzTtznC3EZ8vMhjxn54vx71cct4JL5Dlavc4cj+ES+azWLDIHrtGaRebA
        NVqzqBTIqzXvzHG2EJ8tMxvynK0vxpeL30fc/fDjh963s/48F5dIRZzduRKXyGexZ5iBPcMM7BmyYrfH
        CtHFOEPf+mL8+5+3vhB/9Gci738TD5fIDXF250pcIp/FnmEG9gwzsGfIit0eK0QX4wz94BK5+c/bl8hf
        r1ou//wj7h/iErklzu5ciUvks9gzzMCeYQb2DFmx22OF6KL/oX9/oW3O+RnmC+8/r43HTTQvkVuxvlxu
        fqHPBcD2DVu4RD6LPcMM7BlmYM+QFbs9Vogu+h/68SXyZn2R/Lw47r6d9e3nlcolft0fP3GJ3GJ7hy1c
        Ip/FnmEG9gwzsGfIit0eK0QXyw395xLJl+3PKrc7XZRvfnCJVNj+AWdhzzADe4as2O2xQnSx3NC5RA5T
        bne6cIkcxfYPOAt7hhnYM2TFbo8Voovlhs4lcphyu4NLsGeYgT3DDOwZsmK3xwrRxXJD5xI5TLndwSXY
        M8zAnmEG9gxZsdtjhegiQ8ej2B3MwJ5hBvYMM7BnyIrdHitEFxk6HsXuYAb2DDOwZ5iBPUNW7PZYIbrI
        0PEodgczsGeYgT3DDOwZsmK3xwrRRU9Dt2epEpFlqWNh66kSEUQ77xFbT5WIINp5j9h6qkQE0c7bw9Zm
        Y+3RnFuszcppPT4zIoh2Xu9CdNHL0O05KkVUmWq5adVTIbyLeOY9rXoqhHcRz7ynVU+F8C7imVWt2pZY
        ezTnFmuzclqPzwzvIp7ZuxAd9DJwe45KEVGrjiWiatVSITxrnXeJqFq1VAjPWuddIqpWLRXCs9Z5l8ig
        VdcSa4/m3GJtVk7r8ZnhWeu8S+BxIbrnZdhezjFD5Frt2bcioujn7xGhVnvGrYgo+vl7RKjVnnErIop+
        /h4RarVn3IroMtXiRYSe2jNuBR4TonNeBu3lHDNErdWe+yiiiXz2Xt5rtec7imgin72X91rt+Y4imshn
        7+W9Vnu+o4gsSx2eeO+pPd9RoF+IrrWGfXVk16qZ8BPZtWom5kd2rZqJ+ZFdq2bi2sAYrd5GDvQJ0bHW
        oK+O7Fo1E34iu1bNxPzIrlUzMT+ya9VMXBsYo9XbyIE+ITrWGvTVkV2rZsJPZNeqmZgf2bVqJuZHdq2a
        iWsDY7R6GznQh451qLRoUWu15z6KaCKfvZf3Wu35jiKayGfv5b1We76jiCby2Xt5r9We7ygiy1KHJ957
        as93FOhH1zpUWrbItdqzb0VE0c/fI0Kt9oxbEVH08/eIUKs941ZEFP38PSLUas+4FdFlqsWLCD21Z9wK
        PIbOdWgtXoWIqFXHElG1aqkQnrXOu0RUrVoqhGet8y4RVauWCuFZ67xLZNCqa4m1R3NusTYrp/X4zPCs
        dd4l8Di616G1fBUiqky13LTqqRDeRTzznlY9FcK7iGfe06qnQngX8cyqVm1LrD2ac4u1WTmtx2eGdxHP
        7B0d7NBawAoBH1qzqRCYqzWDCoG5WjOoELhOax5LrD2ac4u1Vs6osFqPzwzUw9QBAAAAADIukQAAAAAA
        GZdIAAAAAICMSyQAAAAAQMYlEgAAAAAg4xIJFPfntf2b1v777/X9z3fOP3/eXzcfAwAAQAVcIoGi/r69
        rC6NG/Fqr4tcIgEAAKrjEgkUdHeBvLskWt8Xxs3HAQAAUBGXSKCav2/vL98XyP774d/3t5ePP/vy9vG/
        AAAAUBGXSKCYn1chH3qFkUskAABAdVwigVK+L4EPvQp5wyUSAACgOi6RQCnLJfLl/e2hWyCXSAAAgOq4
        RAKl7F0il9+8uoq7lyy5RAIAAFTHJRIoZblEtt7OyiUSAAAAx7hEAsXIv1jnzyuXSAAAAPzCJRKoRv0r
        PrhEAgAAoIFLJFDQz6uRt9i6EHKJBAAAQAOXSKCoP6/fl8ij4BIJAAAAg0skAAAAAEDGJRIAAAAAIOMS
        CQAAAACQcYkEAAAAAMi4RAIAAAAAZFwiAQAAAAAyLpEAAAAAABmXSAAAAACAjEskAAAAAEDGJRIAAAAA
        IOMSCQAAAAAQvb//H89lOEWo242/AAAAAElFTkSuQmCC
</value>
  </data>
</root>
