# Supplementary material for: Ionic Mechanisms of Propagated Repolarization in a One-Dimensional Strand of Human Ventricular Myocyte Model
Source: Int J Mol Sci. 2023 Oct 19;24(20):15378. doi: 10.3390/ijms242015378 (PMC10607672; doi:10.3390/ijms242015378)
Supplement: Supplementary file 1 [file ijms-24-15378-s001.zip › RepolarizationPropagation230929/RepolarizationÄRû{/HuVECII.vb]

Imports System.Math

Public Class HuVECII

    'All program codes are developed in the Biosimulation laboratory, Faculty of Life Sciences, Ritsumeikan University
    'Reference; Publications
    'A human ventricular myocyte model with refined representation of excitation-contraction coupling in Biophysical Journal (2015, in press)
    'Running title;                        'CICR in human ventricular cell model
    'Authors;    'Y. Himeno†, K. Asakura†‡, C.Y. Cha†1, H. Memida†, T. Powell2, A. Amano†, and A. Noma†. 
    '†Biosimulation Project, College of Life Sciences, Ritsumeikan University,
    'Noji Higashi 1-1-1 Kusatsu-City, Shiga-prefecture, Japan
    '‡Nippon Shinyaku, Co., Ltd., 14, Nishinosho-Monguchi-cho, Kisshoin, Minami-ku, Kyoto, Japan
    '1Oxford Centre for Diabetes Endocrinology and Metabolism,
    'University of Oxford, Churchill Hospital, Oxford, OX37 LJ, UK.
    '2Department of Pharmacology, University of Oxford, Oxford OX1 3QT, UK

    'All subclasses are listed in the solution explorer.
    'CSVRW.vb provides tools for Disk Write and Read
    'Graph2018.vb  home-made tools for Graphics in 2018

    'HuVECII.vb;    All equations of HuVEC model are described in this class
    '
    'To select a 'Form' to run the protocol of interest, use 'My Project'  and select a Start up form (O) from the pull-down list in the solution explorer.

    'This is a hybrid ventricular cell model developed on the compartment structure developed by E Grandi1, F S. Pasqualini, and D M. Bers (2010) J Mol Cell Cardiol 48:112
    'The CaRU of Hinch et al (2004) is used to describe the local control theory for the CICR at the dyadic junction after modifications.
    'The compartments were adjusted based on the Microdomain [Ca2+] near the Ca releasing site reported by  Karoly Acsai, Gudrun Antoons1, Leonid Livshitz, YoramRudy and Karin R. Sipido1 J Physiol 589.10 (2011) pp 2569–2583
    'The time- and Vm-dependent kinetics of IKr, IKs, IKto were largely referred to ORd model.
    'The empirical equations of ion channels or transporters are mostly based on the Kyoto model, and parameters were fit to Human data.
    'This HuVEC model is scalable for the Cm and cell volume without changing its characteristics.

    ' unit     concentration; mM, time msec, volume; fL, current pA


    '++++++++++++++++++++
    '********** Physical Contents **********
    Public R As Double = 8.3143
    Public Faraday As Double = 96.4867
    Public tempK As Double = 310
    Public RTF As Double = R * tempK / Faraday
    Public RTF2 As Double = R * tempK / Faraday / 2

    '********** Blink Space **********
    Public BlinkS As Boolean = False                   'include the blink space, usually this is not calculated for simplicity

    '********** Cell size and related Parameters **********
    Public Const Sc_Cell As Double = 1        ' scaling factor  for Cm and Cell volume. Note Sc_Cell is also applied for SR Ca dynamics and Ca diffusion. 
    Public Cm As Double = 192.46 * Sc_Cell
    Public Go As Double = 5000               'nS,  conductance outside

    Public length_Cell As Double = 120                                  'um                           
    Public width_Cell As Double = 37.62                                     'um
    Public thick_Cell As Double = 8.4                                        'um
    Public Const Vol_cell As Double = 120 * (37.62 * Sc_Cell) * 8.4    'um3 This volume includes all organella and contraction machinery excluding SR3

    '********** Ca compartments **********
    Public Vol_blk As Double = 0.68 * Vol_cell                                ' diffusion space for ions 
    Public Vol_iz As Double = 0.035 * Vol_cell                                'fL  representing the nrs space defined by the Experimental work Acsai et al 
    Public Vol_jnc As Double = 0.008 * Vol_cell                              'fL  space including whole the population of LCC-RyR couples
    Public Vol_cyt As Double = Vol_jnc + Vol_iz + Vol_blk              'fL cytosolic space for ion diffusion
    Public Const Vol_SRt As Double = 0.06 * Vol_cell                    'fL  Whole SR volume 
    Public Const Vol_SRrl As Double = 0.2 * Vol_SRt                     'fL  fractinal volume of the junctional SR  revised on 150519
    Public Const Vol_SRup As Double = 0.8 * Vol_SRt                   'fL  fractional volume of the network SR  revised on 150519

    '********** parameters for the mitochondria **********
    'Temporarily, mitochondria is removed, and [ATP] is fixed in the present version of HuVEC for simplicity
    Public Const Rcm_mit As Double = 4.35                                        '  = (Vol_cyt / Vol_mit)      'volume ratio of cytosol/mitochondria  
    Public Vol_mit As Double = Vol_cyt / Rcm_mit                               ' fL  mitochondria volume
    Public Cm_mit As Double = 0.001 * Vol_mit * Faraday                  ' pF

    Dim ampRatio As Double = 110036 * Sc_Cell                                ' = Vol_cyt * vRatio_mit

    '********** External Ion Concentrations **********
    Public Ko As Double = 4.5      'mM         'Note [K+]o is different from those in rabbit, guinea pig etc.
    Public Nao As Double = 140    'mM         '
    Public Cao As Double = 1.8      'mM        '

    '********** potential Parameter **********
    Public SA As Double
    Public SB As Double
    Public DVo As Double

    Public Vi As Double          'mV, membrane potential
    Public Vm As Double          'mV, membrane potential　
    Public Vo As Double          'mV, membrane potential
    Public previousVm As Double    'mV, membrane potential at a time (n - 1)

    Public dVmdt As Double       'dy/dt
    Public dVodt As Double       'dy/dt

    Public previousVi As Double = 0  'Vm at (sweeptime - dt)

    Public Vrest As Double          'mV, resting membrane potential
    Public Vmaxpl As Double      'mV, used to measure the maximum plateau  potential (10 ms after the offset of stimulus current pulse)
    Public Vcom As Double          'mV, command potential for the voltage clamp experiments

    '********** Nernst Potential  **********
    Public ECa_jnc As Double               'mV
    Public ECa_iz As Double               'mV
    Public ECa_blk As Double               'mV
    Public ENa As Double                    'mV
    Public EK As Double                      'mV
    Public EKp As Double                      'mV

    '********** GHK equation **********
    Public GHKCa_LR As Double             'GHK equation for Ca nanodomain when LCC and RyR are both open
    Public GHKCa_L0 As Double              'GHK equation for Ca nanodomain when only LCC is open
    Public GHKCa_iz As Double               'GHK equation for Ca in the iz space
    Public GHKCa_blk As Double             'GHK equation for Ca in the blk space
    Public GHKNa As Double
    Public GHKK As Double

    '********** Reversal Potential defined in VL analysis **********
    Public ErevCa_LR As Double               'mV
    Public ErevCa_L0 As Double               'mV
    Public ErevCa_iz As Double                'mV
    Public ErevCa_blk As Double               'mV
    Public ErevNa As Double                    'mV
    Public ErevK As Double                      'mV

    '********** VL analysis of GHK components **********
    Public dGHKCa_LR As Double             'nS,  slope conductance of GHK equation for Ca   
    Public dGHKCa_L0 As Double               'nS,  slope conductance of GHK equation for Ca
    Public dGHKCa_iz As Double               'nS,  slope conductance of GHK equation for Ca
    Public dGHKCa_blk As Double             'nS, slope conductance of GHK equation for Ca
    Public dGHKNa As Double                    'nS, slope conductance of GHK equation for Na
    Public dGHKK As Double                     'nS, slope conductance of GHK equation for K


    Public Itot_Ca As Double          'total current of Calcium ion
    Public Itot_Na As Double          'total current of Sodium ion
    Public Itot_K As Double             '=Ito + IKr + IKs +IK1 - 2*INaK + ICaK + IKpl
    Public IextK As Double               'external stimulus current across the membrane
    '********** Gapjunction **********
    Public Gi As Double
    Public Gi_inf As Double
    Public previousGi As Double
    Public maxGgap As Double

    Public sfgap As Double = 1
    'Public sfgap As Double = 1

    Public KCa As Double = 3.98 * 10 ^ (-4)                          'mM kD for the gap Ca-gate at pH7.0
    Public nH As Double = 3.6                                        'mM Hill coefficient for the gap Ca-gate at pH7.0
    Public tauGapgate As Double = 0.64 * 60 * 10 ^ 3                 'msec   the time constant for the gap Ca-gate 
    Public CaGate As String

    '********** Fraction of Currents jnc, iz, blk **********
    Public Const Frc_iz As Double = 0.1                              'fractional  distribution at the iz myoplasm for ion transporters except LCC and NCX
    Public Const Frc_blk As Double = 0.9                            'fractional  distribution at the iz myoplasm for ion transporters except LCC and NCX

    Public Const FrcCaL_jnc As Double = 0.75                     'fractional distribution of ICaL at the junctional myoplasm
    Public Const FrcCaL_iz As Double = 0.15                       'fractional distribution of ICaL at the iz myoplasm
    Public Const FrcCaL_blk As Double = 0.1                       'fractional distribution of ICaL at the blk myoplasm

    Public FrcNCX_jnc = 0                                                        'fractional distribution of NCX at the junctional myoplasm
    Public Const FrcNCX_iz = 0.1                                            'fractional distribution of NCX at the iz myoplasm
    Public Const FrcNCX_blk = 0.9                                          'fractional distribution of NCX at the blk myoplasm

    '********** Current of intracellular and extracellular **********
    Public Ipip As Double = 0                   'pA

    Public Io As Double               'pA, Cell(i-1).IaxiL-Cell(i).IaxiL
    'Public IaxiL As Double                 'pA, axial current on the left side of the Cm
    Public IgapR As Double                 'pA, axial current on the left side of the Cm

    'Public Iaxo As Double                  'pA, Cell(i).IaxoL-Cell(i-1).IaxoL
    'Public IaxoL As Double                 'pA, axial current on the left side of the Co
    'Public IaxoR As Double                 'pA, axial current on the right side of the Co

    Public IgapRnow As Double
    Public IgapRaft As Double
    Public IgapRave As Double
    Public IgapRpre As Double


    Public Vmp As Double
    Public Vop As Double
    Public Vip As Double

    Public Kip As Double

    Public Isrs As Double                  'pA, axial current on the left side of the Co

    Public Iion As Double                  'pA, total current

    Public Icap As Double                  'pA, current charging the internal (membrane) condencer
    Public Icdo As Double                  'pA, current charging the external (extracellular)  condencer
    Public IcdoL As Double = 0
    Public IcdoR As Double = 0


    '********** Ion Concentrations,  Ca space is divided into 3 compartments **********
    Public ItotCa_jnc As Double
    Public ItotCa_iz As Double
    Public ItotCa_blk As Double

    Public Catot_jnc As Double           'mM, total concentration of Ca
    Public Catot_iz As Double
    Public Catot_blk As Double

    Public Cafree_jnc As Double            'mM, free Ca in the junctional space
    Public Cafree_iz As Double            'mM, free Ca in the iz space
    Public Cafree_blk As Double            'mM, free Ca in the bulk space
    Public Carest_blk As Double           'mM, [Ca free] at the end of diastole

    Public dCatot_jncdt As Double       'mM/ms    rate of change
    Public dCatot_izdt As Double
    Public dCatot_blkdt As Double

    '********** no compartments in Na- and K-spaces **********
    Public ItotNa_cyt As Double          'pA  total current carried by Na+
    Public Nai As Double                     'mM, no compartmentation
    Public dNaidt As Double                'mM/ms  

    Public ItotK_cyt As Double          'pA  total current carried by K+
    Public Ki As Double                      'mM, no compartmentation
    Public dKidt As Double

    '********** [Ca] within SR **********
    Public Ca_SRup As Double            'mM, free Ca concentration , No Ca-buffer is assumed
    Public dCa_SRupdt As Double      'mM/ms

    Public Cafree_SRrl As Double         'mM, concentration of free Ca2+ buffered with carsequestrin
    Public Catot_SRrl As Double           'mM, concentration of total Ca
    Public dCato_SRrldt As Double      'mM/ms

    '********** technical variables **********
    Public fixzero_INaLslowgate As Double = 1    'used to fix the slow inactivation gate of INaL
    Public fixzero_slowVariable As Double = 1      'used to fix slow variables in bifurcation analysis
    Public fixCaconc As Boolean                            'fix [Ca] in all compartments to simulate Ca chelating exp.

    Public Carry(100) As Double             'used to bring data to Form1
    Public DA(20, 40) As Double             'for VL analysis
    Public Time_20 As Double = 0                'measure the timing to pass the Vm level = -20 mV
    Public dxdt As Double                   'cm / sec ,    velocity of AP conduction 
    Public detected As Boolean = False      'True; Time_20 is detected
    Public Iapply As Double                  'pA/pF,

    Public Sub ModelCell(ByVal sweeptime As Double, ByVal i As Double, ByVal CellBorder As Double, ByVal Iapply As Double)

        cytSubstrateConcentrations()                        'In the present version, all [ATP], [ADP] , [Pi], [CrP] etc are fixed.

        IonHomeoStasis()                                            'Ca buffer and Ca diffusion between jnc-iz spaces and iz-blk space

        MembraneCurrent(Vm, i, CellBorder)             'calculate the ionic currents

        SRCadynamics()                                               'Ca diffusion within SR, Ca flux via CaRU, Ca uptake by SERCA

        MembranePotential(Iapply)                                         'calculate the membrane fluxes

        Contraction(Cafree_blk)                                     'Negroni & Lascano 2008

        dIonConcdt()                                                            'rate of change in ion concentrations

    End Sub

    Public Sub VmVoKiVipoint4(ByVal dt As Double)
        '********** dVm / dt **********
        Icap = (-Iion + Io)                           'A plus sign (+) indicates that dVm/dt is positive.
        dVmdt = Icap / Cm                                        ' Voltage of condenser inside

        '********** dKi / dt **********
        dKidt = -(Itot_K + Io) / (Vol_cyt * Faraday)

        Vo = Io / Go


    End Sub

    Public Sub EulerIntegration(ByVal dt As Double)                                 'Euler method
        Vm = Vm + dVmdt * dt
        Vi = Vm + Vo

        TnChCa = TnChCa + dTnChCadt * dt                'high-binding site of Tn within blk space 
        CaMCa = CaMCa + dCaMCadt * dt                     'CaM within blk space
        bufferSRCa = bufferSRCa + dSRCadt * dt           'a Ca-buffer within the blk space

        Catot_jnc = Catot_jnc + dCatot_jncdt * dt            'total Ca within jnc space
        Catot_iz = Catot_iz + dCatot_izdt * dt                  'total Ca within iz space
        Catot_blk = Catot_blk + dCatot_blkdt * dt            'total Ca within blk space

        Nai = Nai + dNaidt * dt * fixzero_slowVariable
        Ki = Ki + dKidt * dt * fixzero_slowVariable

        Ca_SRup = Ca_SRup + dCa_SRupdt * dt              'free Ca within SRup
        Catot_SRrl = Catot_SRrl + dCato_SRrldt * dt       'free Ca within SRrl

        '********** INa model **********
        O_TM = O_TM + dO_TMdt * dt                         'gating of INa_TM
        I2_TM = I2_TM + dI2_TMdt * dt                       'gating of INa_TM
        Is_TM = Is_TM + dIs_TMdt * dt                         'gating of INa_TM

        O_LSM = O_LSM + dO_LSMdt * dt                                                      'gating of INa_LM
        I1_LSM = I1_LSM + dI1_LSMdt * dt                                                    'gating of INa_LM
        I2_LSM = I2_LSM + dI2_LSMdt * dt * fixzero_INaLslowgate             'gating of INa_LM
        Is_LSM = Is_LSM + dIs_LSMdt * dt * fixzero_INaLslowgate              'gating of INa_LM

        '********** IRyR -Hinch model,   Full number of 8 states model    dyadic space **********
        Yooo = Yooo + dYooodt * dt
        Yooc = Yooc + dYoocdt * dt

        Ycoo = Ycoo + dYcoodt * dt
        Ycoc = Ycoc + dYcocdt * dt

        Ycco = Ycco + dYccodt * dt

        Yoco = Yoco + dYocodt * dt
        Yocc = Yocc + dYoccdt * dt

        '********** 4 state model; ICaL state transition in the iz and blk spaces **********
        Yco_iz = Yco_iz + dYco_izdt * dt
        Yoc_iz = Yoc_iz + dYoc_izdt * dt
        Yoo_iz = Yoo_iz + dYoo_izdt * dt

        Yco_blk = Yco_blk + dYco_blkdt * dt
        Yoc_blk = Yoc_blk + dYoc_blkdt * dt
        Yoo_blk = Yoo_blk + dYoo_blkdt * dt

        '********** IKr  three gates     'ORd mode **********
        paraxrF = paraxrF + dxrFdt * dt
        paraxrS = paraxrS + dxrSdt * dt

        '********** IKr_Kyoto  three independent gates **********
        y1_IKr = y1_IKr + dy1_IKrdt * dt
        y2_IKr = y2_IKr + dy2_IKrdt * dt
        y3_IKr = y3_IKr + dy3_IKrdt * dt

        '********** IKs   -ORd model **********
        paraxs1_iz = paraxs1_iz + dxs1_izdt * dt         'nrs compartment, Calcium gate with C1 - C2 - Oc states
        paraxs2_iz = paraxs2_iz + dxs2_izdt * dt         'nrs compartment, Calcium gate with C1 - C2 - Oc states

        paraxs1_blk = paraxs1_blk + dxs1_blkdt * dt   'blk compartment, Calcium gate with C1 - C2 - Oc states
        paraxs2_blk = paraxs2_blk + dxs2_blkdt * dt   'blk compartment, Calcium gate with C1 - C2 - Oc states

        '********** IKs-Kyoto model **********
        Ov_IKs = Ov_IKs + dOv_IKsdt * dt
        OcIKs_iz = OcIKs_iz + dOcIKs_izdt * dt
        C2IKs_iz = C2IKs_iz + dC2IKs_izdt * dt
        OcIKs_blk = OcIKs_blk + dOcIKs_blkdt * dt
        C2IKs_blk = C2IKs_blk + dC2IKs_blkdt * dt

        ''********** IKto ORd model **********
        'a_IKto = a_IKto + da_IKtodt * dt          'activation parameter
        'y1_IKto = y1_IKto + dy1_IKtodt * dt    'fast inactivation parameter
        'y2_IKto = y2_IKto + dy2_IKtodt * dt    'slow inactivation parameter

        '********** IKto_endo  model **********
        y1_IKto = y1_IKto + dy1_IKtodt * dt    'activation parameter
        y2_IKto = y2_IKto + dy2_IKtodt * dt    'inactivation parameter

        '********** IK1   Ishihara model **********
        Pbspm = Pbspm + dPbspmdt * dt                         'spermin gating of IK1, blocked state

        '********** NCX **********
        E1NCX_iz = E1NCX_iz + dE1NCX_izdt * dt
        I1NCX_iz = I1NCX_iz + dI1NCX_izdt * dt * fixzero_slowVariable
        I2NCX_iz = I2NCX_iz + dI2NCX_izdt * dt

        E1NCX_blk = E1NCX_blk + dE1NCX_blkdt * dt
        I1NCX_blk = I1NCX_blk + dI1NCX_blkdt * dt * fixzero_slowVariable
        I2NCX_blk = I2NCX_blk + dI2NCX_blkdt * dt

        '********** NaK pump **********
        P1_6_NaK = P1_6_NaK + dP1_6_NaKdt * dt
        P7_NaK = P7_NaK + dP7_NaKdt * dt
        P8_13_NaK = P8_13_NaK + dP8_13_NaKdt * dt

        '********** Contraction **********
        TSCa3 = TSCa3 + dTSCa3dt * dt                     'state transition in the TS   (contraction)
        TSCa3W = TSCa3W + dTSCa3Wdt * dt                    'state transition in the TS   (contraction)
        TSCa3S = TSCa3S + dTSCa3Sdt * dt                    'state transition in the TS   (contraction)
        TSS = TSS + dTSSdt * dt                    'state transition in the TS   (contraction)
        TSW = TSW + dTSWdt * dt                    'state transition in the TS   (contraction)

        hw = hw + dhwdt * dt * fixzero_slowVariable                   'change in hw and hs
        hp = hp + dhpdt * dt * fixzero_slowVariable              'change in hw and hs

        '********** Mitochondria **********
        'ATPt_cyt = ATPt_cyt + dATPt_cytdt * dt * fixzero_slowVariable
        'ADPt_cyt = ADPt_cyt + dADPt_cytdt * dt * fixzero_slowVariable
        'Pi_cyt = Pi_cyt + dPi_cytdt * dt * fixzero_slowVariable
        'PCr_cyt = PCr_cyt + dPCr_cytdt * dt * fixzero_slowVariable
        'H_cyt = H_cyt + dH_cytdt * dt * fixzero0

        'ATPt_mit = ATPt_mit + dATPt_mitdt * dt * fixzero_slowVariable
        'Pi_mit = Pi_mit + dPi_mitdt * dt * fixzero_slowVariable
        'NADH_mit = NADH_mit + dNADH_mitdt * dt * fixzero_slowVariable
        'H_mit = H_mit + dH_mitdt * dt * fixzero_slowVariable
        'K_mit = K_mit + dK_mitdt * dt * fixzero_slowVariable
        'UQr_mit = UQr_mit + dUQr_mitdt * dt * fixzero_slowVariable
        'ctCrd_mit = ctCrd_mit + dctCrd_mitdt * dt * fixzero_slowVariable
        ''O2_mit = O2_mit + dO2_mitdt * dt * fixzero0
        'dpsi = dpsi + ddpsidt * dt * fixzero_slowVariable

    End Sub


    Public Sub MembraneCurrent(ByVal v As Double, ByVal i As Double, ByVal CellBorder As Double)
        NernstGHK(Vm)

        INarate(v)
        INasub(v, GHKNa, GHKK, INaT_Na_cyt, INaT_K_cyt, INaL_Na_cyt, INaL_K_cyt)

        INaT = INaT_Na_cyt + INaT_K_cyt
        INaL = INaL_Na_cyt + INaL_K_cyt
        INa = INaT + INaL

        ICaL4stateGating(v, Cafree_iz, Yco_iz, Yoo_iz, Yoc_iz, dYco_izdt, dYoo_izdt, dYoc_izdt)        'iz space
        ICaL4stateAmplitude(FrcCaL_iz, Yoo_iz, GHKCa_iz, GHKNa, GHKK, ICaLCa_iz, ICaLNa_iz, ICaLK_iz)

        ICaL4stateGating(v, Cafree_blk, Yco_blk, Yoo_blk, Yoc_blk, dYco_blkdt, dYoo_blkdt, dYoc_blkdt)    'blk space
        ICaL4stateAmplitude(FrcCaL_blk, Yoo_blk, GHKCa_blk, GHKNa, GHKK, ICaLCa_blk, ICaLNa_blk, ICaLK_blk)

        ICaL = ICaLCa_LR + ICaLCa_L0 + ICaLNa_jnc + ICaLK_jnc + ICaLCa_iz + ICaLNa_iz + ICaLK_iz + ICaLCa_blk + ICaLNa_blk + ICaLK_blk
        ICaL_jnc = ICaLCa_LR + ICaLCa_L0 + ICaLNa_jnc + ICaLK_jnc
        ICaL_iz = ICaLCa_iz + ICaLNa_iz + ICaLK_iz
        ICaL_blk = ICaLCa_blk + ICaLNa_blk + ICaLK_blk

        ICabsub(Frc_iz, GHKCa_iz, ICab_iz)
        ICabsub(Frc_blk, GHKCa_blk, ICab_blk)
        ICab = ICab_iz + ICab_blk

        IK1sub(v, EK, Pbspm, dPbspmdt)                                   'IK1
        IK1 = IK1_K_cyt

        'IKrORd(v)
        IKrsub(v)

        If i <= CellBorder Then
            IKr_K_cyt = scfGKr * IKr_K_cyt
        Else
            IKr_K_cyt = scfGKr * IKr_K_cyt
        End If
        IKr = IKr_K_cyt

        'IKsORd(Vm, Cafree_iz, Frc_iz, IKs_K_iz, IKs_Na_iz, paraxs1_iz, paraxs2_iz, dxs1_izdt, dxs2_izdt, pO_IKs_iz)
        'IKsORd(Vm, Cafree_blk, Frc_blk, IKs_K_blk, IKs_Na_blk, paraxs1_blk, paraxs2_blk, dxs1_blkdt, dxs2_blkdt, pO_IKs_blk)
        VgateIKs(v, Ov_IKs, dOv_IKsdt)                    'IKs_Kyoto
        IKsKyotosub(Cafree_iz, Frc_iz, IKs_K_iz, IKs_Na_iz, Ov_IKs, C2IKs_iz, OcIKs_iz, dOcIKs_izdt, dC2IKs_izdt, pO_IKs_iz)
        IKsKyotosub(Cafree_blk, Frc_blk, IKs_K_blk, IKs_Na_blk, Ov_IKs, C2IKs_blk, OcIKs_blk, dOcIKs_blkdt, dC2IKs_blkdt, pO_IKs_blk)

        IKs = IKs_K_iz + IKs_K_blk + IKs_Na_iz + IKs_Na_blk
        IKs_iz = IKs_K_iz + IKs_Na_iz
        IKs_blk = IKs_K_blk + IKs_Na_blk

        IKplsub(v)                                    'IK plateau   Kyoto model
        IKpl = IKpl_K_cyt

        If i <= CellBorder Then
            'IKtoORd(v, IKto_K_cyt, a_IKto, y1_IKto, y2_IKto, da_IKtodt, dy1_IKtodt, dy2_IKtodt)
            IKtoEndosub(v, IKto_K_cyt, IKto_Na_cyt, y1_IKto, y2_IKto, dy1_IKtodt, dy2_IKtodt)
        Else
            'IKtoORd(v, IKto_K_cyt, a_IKto, y1_IKto, y2_IKto, da_IKtodt, dy1_IKtodt, dy2_IKtodt)
            IKtoEpisub(v, IKto_K_cyt, IKto_Na_cyt, y1_IKto, y2_IKto, dy1_IKtodt, dy2_IKtodt)
        End If
        IKto = IKto_Na_cyt + IKto_K_cyt

        IbNSCsub()
        IbNSC = IbNSC_K_cyt + IbNSC_Na_cyt

        ILCasub(Cafree_iz, Frc_iz, ILCa_Na_iz, ILCa_K_iz, pO_LCa_iz)
        ILCasub(Cafree_blk, Frc_blk, ILCa_Na_blk, ILCa_K_blk, pO_LCa_blk)
        ILCa = ILCa_Na_iz + ILCa_K_iz + ILCa_Na_blk + ILCa_K_blk
        ILCa_iz = ILCa_Na_iz + ILCa_K_iz
        ILCa_blk = ILCa_Na_blk + ILCa_K_blk

        IKATPsub(v)
        IKATP = IKATPK_cyt

        INaKsub(1, v, Nai, Ki, MgATP_cyt, MgADP_cyt, INaK, INaK_Na_cyt, INaK_K_cyt, dATP_NaK, P1_6_NaK, P7_NaK, P8_13_NaK, dP1_6_NaKdt, dP7_NaKdt, dP8_13_NaKdt)

        INCXsub(FrcNCX_iz, v, Nai, Cafree_iz, INCX_iz, INCXNa_iz, INCXCa_iz, E1NCX_iz, I1NCX_iz, I2NCX_iz, dE1NCX_izdt, dI1NCX_izdt, dI2NCX_izdt)
        INCXsub(FrcNCX_blk, v, Nai, Cafree_blk, INCX_blk, INCXNa_blk, INCXCa_blk, E1NCX_blk, I1NCX_blk, I2NCX_blk, dE1NCX_blkdt, dI1NCX_blkdt, dI2NCX_blkdt)
        INCX = INCXNa_iz + INCXCa_iz + INCXNa_blk + INCXCa_blk    '+  INCXNa_jnc + INCXCa_jnc 

        IPMCAsub(Frc_iz, Cafree_iz, IPMCA_Ca_iz, dATP_PMCA_iz)                              'PMCA
        IPMCAsub(Frc_blk, Cafree_blk, IPMCA_Ca_blk, dATP_PMCA_blk)
        IPMCA = IPMCA_Ca_iz + IPMCA_Ca_blk
    End Sub

    Public useICaL As Boolean = False
    Public useIextK As Boolean = False

    Public I_LCC As Double                      'ionic current via LCC in the jnc, iz, and blk spaces, which is blocked by the specific blocker
    Public pO_ICaL As Double                      'ionic current via LCC in the jnc, iz, and blk spaces, which is blocked by the specific blocker

    Public Sub MembranePotential(ByVal Iapply As Double)
        'Compositions of each total ionic current of Ca, Na, or K   
        ItotCa_jnc = ICaLCa_LR + ICaLCa_L0
        ItotCa_iz = ICaLCa_iz + IPMCA_Ca_iz + INCXCa_iz + ICab_iz
        ItotCa_blk = ICaLCa_blk + IPMCA_Ca_blk + INCXCa_blk + ICab_blk

        ItotNa_cyt = (ICaLNa_jnc + ICaLNa_iz + ICaLNa_blk) + (INCXNa_iz + INCXNa_blk) + (IKs_Na_iz + IKs_Na_blk) _
            + INaT_Na_cyt + INaL_Na_cyt + INaK_Na_cyt + IKto_Na_cyt + IbNSC_Na_cyt + ILCa_Na_iz + ILCa_Na_blk

        ItotK_cyt = (ICaLK_jnc + ICaLK_iz + ICaLK_blk) + INaT_K_cyt + INaL_K_cyt + IK1_K_cyt + IKr_K_cyt + (IKs_K_iz + IKs_K_blk) _
            + IKto_K_cyt + IKpl_K_cyt + INaK_K_cyt + IKATPK_cyt + IbNSC_K_cyt + ILCa_K_iz + ILCa_K_blk

        Itot_Ca = ItotCa_jnc + ItotCa_iz + ItotCa_blk

        If useICaL = True Then Itot_Ca = 0

        Itot_Na = ItotNa_cyt

        If useIextK = True Then
            IextK = Iapply                    'pA/pF,  the IextK is used
        Else
            IextK = 0    'pA/pF
        End If

        Itot_K = ItotK_cyt + IextK

        Iion = (Itot_Ca + Itot_Na + Itot_K)        'total of ionic currents defined in the hVC model

        '********** dVm / dt **********
        Icap = -Iion + Io                           'A plus sign (+) indicates that dVm/dt is positive.   ImはモデルでIoとしているものと同じもの
        dVmdt = Icap / Cm                         ' dVoltage/dt of the membrane capacitance

        Vo = Io / Go

        pO_ICaL = FrcCaL_jnc * (Yooo + Yooc) + FrcCaL_iz * Yoo_iz + FrcCaL_blk * Yoo_blk

    End Sub

    '********** SR fluxe: RyR-kinetics, SR Ca pump, SR Ca leak **********
    Public Jrel_SR As Double
    Public JSERCA As Double
    Public JSERCA_TC As Double            'Tran Crampin model is used
    Public Jleak_SR As Double
    Public Jtrans_SR As Double                 'Transfer of Ca from uptake site to release site
    Public freezeSR As Double = 1

    Public Ptrans As Double = 4.8037 * Sc_Cell
    Public Sub dIonConcdt()
        If fixCaconc = "true" Then Jrel_SR = 0 'assuming that SR Ca release is blocked because SR Ca is depleted when Ca-chelating agent is applied into the cell.

        dCatot_jncdt = (-ItotCa_jnc / (2 * Faraday) + Jrel_SR - JCa_jnciz) / Vol_jnc                                           '
        dCatot_izdt = (-ItotCa_iz / (2 * Faraday) + JCa_jnciz - JCa_izblk) / Vol_iz                                             '
        dCatot_blkdt = (-ItotCa_blk / (2 * Faraday) - JSERCA + JCa_izblk) / Vol_blk                                       '

        dNaidt = -Itot_Na / (Vol_cyt * Faraday)                                                                                     '

        dKidt = -(Itot_K + Io) / (Vol_cyt * Faraday)                                                               '
        'dKidt = -(Itot_K + Ipip) / (Vol_cyt * Faraday)                                                               '

        dCa_SRupdt = JSERCA / Vol_SRup - Jtrans_SR / Vol_SRup                                                     '
        dCato_SRrldt = Jtrans_SR / Vol_SRrl - Jrel_SR / Vol_SRrl                                                        '
    End Sub

    Public Sub SRCadynamics()
        '***********' unit : amole / ms  *********************************************************
        TransferCaSR(Ca_SRup, Cafree_SRrl, Jtrans_SR)
        CaRU(Vm, FrcCaL_jnc, GHKNa, GHKK, ICaLCa_LR, ICaLCa_L0, ICaLNa_jnc, ICaLK_jnc, Jrel_SR)
        SERCATC(Cafree_blk, Ca_SRup, JSERCA, dATP_SERCA)       'Tran Crampin model
    End Sub

    Private Sub TransferCaSR(ByVal Ca_SRup As Double, ByVal Ca_SRrl As Double, ByRef Jtrans_SR As Double)
        Jtrans_SR = Ptrans * (Ca_SRup - Ca_SRrl) * freezeSR
    End Sub

    ' ********** modified version of Tran K., Smith N.P., DS Loiselle & EJ Crampin, 2009  Biophysical Journal 96:2029-2042 **********
    Public dATP_SERCA As Double
    Public dATP_SERCA_TC As Double

    Public maxISERCA As Double = 106444.8 * Sc_Cell
    Public Sub SERCATC(ByVal Cai As Double, ByVal Casr As Double, ByRef JSERCA As Double, ByRef dATP_SERCA As Double)
        Dim Hill As Double = 1.7
        Dim Kd_Cai As Double = 0.0027
        Dim Kd_Casr As Double = 1.378

        Dim a1 As Double = 25900 * MgATP_cyt
        Dim a2 As Double = 2540 / (1 + Math.Pow(Kd_Cai / Cai, Hill))
        Dim a3 As Double = 5.35 / (1 + Math.Pow(Casr / Kd_Casr, Hill))

        Dim b1 As Double = 0.1972 / (1 + Math.Pow(Cai / Kd_Cai, Hill))
        Dim b2 As Double = 25435 * MgADP_cyt / (1 + Math.Pow(Kd_Casr / Casr, Hill))
        Dim b3 As Double = 149 * Pifree_cyt

        Dim denomi As Double = a2 * a3 + b1 * a3 + b1 * b2 + a1 * a3 + b2 * a1 + b2 * b3 + a1 * a2 + b3 * b1 + b3 * a2
        Dim numer As Double = a1 * a2 * a3 - b1 * b2 * b3
        Dim Vcyc As Double = numer / denomi * 6.86
        Dim ampFactor As Double = 1                           'scaling factor of Vmax in NCX
        JSERCA = (ampFactor * maxISERCA * Vcyc) / (2 * Faraday) * freezeSR / 1000
        dATP_SERCA = JSERCA / 2                       'stoichiometry = 2Ca / 1ATP      amole / ms
    End Sub

    Public Sub NernstGHK(ByVal v As Double)
        GHKNernst(ECa_jnc, ErevCa_LR, GHKCa_LR, dGHKCa_LR, v, Ca_ndLR, Cao, 2)
        GHKNernst(ECa_jnc, ErevCa_L0, GHKCa_L0, dGHKCa_L0, v, Ca_ndL0, Cao, 2)
        GHKNernst(ECa_iz, ErevCa_iz, GHKCa_iz, dGHKCa_iz, v, Cafree_iz, Cao, 2)
        GHKNernst(ECa_blk, ErevCa_blk, GHKCa_blk, dGHKCa_blk, v, Cafree_blk, Cao, 2)
        GHKNernst(ENa, ErevNa, GHKNa, dGHKNa, v, Nai, Nao, 1)
        GHKNernst(EK, ErevK, GHKK, dGHKK, v, Ki, Ko, 1)
    End Sub
    Public Sub GHKNernst(ByRef ES As Double, ByRef Erev As Double, ByRef GHKS As Double, ByRef dGHKS As Double, ByVal v As Double, ByVal Si As Double, ByVal Se As Double, ByVal z As Double)
        ES = RTF / z * Log(Se / Si)

        If v > -0.000001 And v < 0.000001 Then v = 0.000001
        Dim B As Double = z * v / RTF
        Dim A As Double = Exp(-B)

        GHKS = B * (Si - Se * A) / (1 - A)      'GHK equation removed for P * zF
        dGHKS = ((Si - Se * A) / (1 - A) + (Se - Si) * B * A / (1 - A) ^ 2) / (RTF / z)
        Erev = v - GHKS / dGHKS
    End Sub
    Public Sub IonHomeoStasis()              'Ion concentrations
        CaBuffblkInstantaneous()
        'CaBuffblk()
        CaBuffiz()
        CaBuffjnc()
        CaBuffSRrl()
        BoundaryDiffusion()
    End Sub

    '********** Buffer  parameters **********
    Const BtotCaM As Double = 0.024 * 0.9         'mM
    Const KoffCaM As Double = 0.238                 'ms^-1
    Const KonCaM As Double = 34                       'ms^-1mM^-1
    Dim KdCaM As Double = KoffCaM / (KoffCaM + KonCaM)
    Dim CaMf As Double
    Public CaMCa As Double

    Const BtotTnCh As Double = 0.12 * 0.9                                       '0.14                 'mM
    Const KoffTnChCa As Double = 0.000032   'ms^-1
    Const KonTnChCa As Double = 2.37            'ms^-1mM^-1
    Dim KdTnCh As Double = KoffTnChCa / (KoffTnChCa + KonTnChCa)
    Dim TnChf As Double
    Dim TnChCa As Double

    Const BtotSR As Double = 0.0171 * 0.9           '19 * 0.0009           'mM
    Const KoffSR As Double = 0.06                       'ms^-1
    Const KonSR As Double = 100                        'ms^-1mM^-1
    Dim KdSR As Double = KoffSR / (KoffSR + KonSR)
    Dim SRf As Double
    Dim SRCa As Double

    Public JCaB_blk As Double
    Private Sub CaBuffblkInstantaneous()
        CaMf = BtotCaM - CaMCa          'free buffer CaM
        TnChf = BtotTnCh - TnChCa      'free buffer TnChf
        SRf = BtotSR - SRCa                    'free buffer SR

        Dim N As Long = 0                                                                              'counter of the Do Loop  , N = 10 is good enough
        Do
            Cafree_blk = Catot_blk / (1 + CaMf / KdCaM + TnChf / KdTnCh + SRf / KdSR)      'calculate free Ca

            CaMf = BtotCaM / (1 + (Cafree_blk / KdCaM))
            TnChf = BtotTnCh / (1 + (Cafree_blk / KdTnCh))
            SRf = BtotSR / (1 + (Cafree_blk / KdSR))
            N = N + 1
        Loop While N < 10

        CaMCa = BtotCaM - CaMf
        TnChCa = BtotTnCh - TnChf
        SRCa = BtotSR - SRf
        JCaB_blk = 0                                                          'This is not included in the Euler integration
    End Sub

    '********** Myoplasmic Calcium Buffers , based on Grandi, Pasqualini & Bers 2010, J Mol Cell Cardiol 48:112 **********
    Public KdTnChCa As Double                 'TnCh dissociation constant for Ca
    Public KdTnChMg As Double                 'TnCh dissociation constant for Mg
    Public TnChfree As Double                     'free TnCh
    'Public TnChCa As Double
    Public TnChMg As Double
    Public dTnChCadt As Double
    Public dTnChMgdt As Double

    'Public KdCaM As Double                     'CaM  dissociation constant for Ca
    Public CaMfree As Double                         'free CaM
    'Public CaMCa As Double
    Public dCaMCadt As Double

    Public KdSRCa As Double                   'unspecified SR Ca binding, dissociation constant for Ca
    Public SRfree As Double                                 'free SR
    Public bufferSRCa As Double
    Public dSRCadt As Double

    'Public JCaB_blk As Double

    Public Lb_jnc As Double
    Public Hb_jnc As Double
    Public dLb_jncdt As Double
    Public dHb_jncdt As Double

    Public JCaB_jnc As Double       '=SLLj + SLHj

    Public Lb_iz As Double                'bound form
    Public Hb_iz As Double                 'bound form
    Public dLb_izdt As Double                'bound form
    Public dHb_izdt As Double                 'bound form

    Public JCaB_iz As Double         '=SLLsl + SLHsl

    Public H_iz As Double                  'free form
    Public dHbjncdt As Double
    Public dHbizdt As Double
    Private Sub CaBuffblk()
        dCaMCadt = KonCaM * Cafree_blk * (BtotCaM - CaMCa) - KoffCaM * CaMCa                               '
        dTnChCadt = KonTnChCa * Cafree_blk * (BtotTnCh - TnChCa) - KoffTnChCa * TnChCa           '
        dSRCadt = KonSR * Cafree_blk * (BtotSR - bufferSRCa) - KoffSR * bufferSRCa                             '

        Cafree_blk = Catot_blk - (CaMCa + TnChCa + bufferSRCa + 3 * (TSCa3 + TSCa3W + TSCa3S) / 1000)  '

        If fixCaconc = True Then                  'in case of using enough amount of any artificail Ca buffer
            Cafree_blk = 0.00001                    'arbitrary value, but good enough
        End If
    End Sub

    Const BtotL_jnc As Double = 1.1095            ' '0.00046 * Vol_blk / Vol_jnc      'mM   Note, the on- and off-rates are the same as in sl
    Const BtotH_jnc As Double = 0.398              '  '0.000165 * Vol_blk / Vol_jnc    'mM
    Dim Lf_jnc As Double
    Dim Hf_jnc As Double
    Private Sub CaBuffjnc()                   'This is used to calculate the instantaneous equilibrium of binding reactions.

        Cafree_jnc = Catot_jnc - (Lb_jnc + Hb_jnc)        '

        Dim N As Double = 0
        Do
            Cafree_jnc = Catot_jnc / (1 + Lf_jnc / KdL_iz + Hf_jnc / KdH_iz)      '

            Lf_jnc = BtotL_jnc / (1 + (Cafree_jnc / KdL_iz))                                    '
            Hf_jnc = BtotH_jnc / (1 + (Cafree_jnc / KdH_iz))                                  '
            N = N + 1
        Loop While N < 10                                                              '.

        Lb_jnc = BtotL_jnc - Lf_jnc                    '
        Hb_jnc = BtotH_jnc - Hf_jnc                  '

        If fixCaconc = True Then                                'in case of using any artificial Ca-buffer
            'Cafree_jnc = 0.00001
        End If

    End Sub

    Const BtotL_iz As Double = 0.6078          '0.0374 * Vol_blk / Vol_iz        'mM
    Const koffL_iz As Double = 1.3                            'ms^-1    sarcolemmal Ca buffer with a low affinity
    Const KonL_iz As Double = 100                             'ms^-1mM^-1   sarcolemmal Ca buffer with a low affinity
    Const BtotH_iz As Double = 0.2178          '0.0134 * Vol_blk / Vol_iz       'mM
    Const KoffH_iz As Double = 0.03                           'ms^-1
    Const KonH_iz As Double = 100                             'ms^-1mM^-1

    Dim KdL_iz As Double = koffL_iz / KonL_iz                   'dissociation constant of the low affinity buffer in the iz/jnc space
    Dim KdH_iz As Double = KoffH_iz / KonH_iz                'dissociation constant of the high affinity buffer in the iz/jnc space
    Dim Lf_iz As Double
    Dim Hf_iz As Double
    Private Sub CaBuffiz()                  'This is used to calculate the instantaneous equilibrium of binding reactions.

        Cafree_iz = Catot_iz - (Lb_iz + Hb_iz)           '
        Lf_iz = BtotL_iz - Lb_iz                                    '
        Hf_iz = BtotH_iz - Hb_iz                                  '

        Dim N As Long = 0                                                                              'counter of the Do Loop
        Do
            Cafree_iz = Catot_iz / (1 + Lf_iz / KdL_iz + Hf_iz / KdH_iz)      '

            Lf_iz = BtotL_iz / (1 + (Cafree_iz / KdL_iz))                            '
            Hf_iz = BtotH_iz / (1 + (Cafree_iz / KdH_iz))                          '
            N = N + 1
        Loop While N < 10                                                              '10 cycles seems to be good enough.

        Lb_iz = BtotL_iz - Lf_iz                    '
        Hb_iz = BtotH_iz - Hf_iz                  '

        If fixCaconc = True Then                  'in case of using the artificial Ca buffer
            'Cafree_iz = 0.00001
        End If


    End Sub

    Const Btot_Csqn As Double = 3
    Const KoffCsqn As Double = 65                      'ms^-1
    Const KonCsqn As Double = 100                    'ms^-1mM^-1
    Private Sub CaBuffSRrl()

        Dim KdCsqnCa As Double = KoffCsqn / KonCsqn
        Dim aa As Double = 1
        Dim bb As Double = Btot_Csqn - Catot_SRrl + KdCsqnCa                 '
        Dim cc As Double = -KdCsqnCa * Catot_SRrl                                     '
        Cafree_SRrl = (-bb + Sqrt(bb * bb - 4 * aa * cc)) / (2 * aa)                 '

    End Sub

    '********** Diffusion between spaces **********
    Public Const GCa_jnciz As Double = 3395.88 * Sc_Cell                 '3215.8 * 0.5 * Sc_Vol    '459.4 * 20 * 0.7 * 0.5 '824.13054227789689 * ratioCm * ratioVolume    '1 / 0.0012134
    Public Const GCa_izblk As Double = 3507.78 * Sc_Cell                  '2076.1 * 0.8 * Sc_Vol     '3724.25607984805 * ratioCm * ratioVolume                                       '1 / 0.00026851

    Public JCa_jnciz As Double
    Public JCa_izblk As Double
    Private Sub BoundaryDiffusion()
        JCa_jnciz = GCa_jnciz * (Cafree_jnc - Cafree_iz)                         '
        JCa_izblk = GCa_izblk * (Cafree_iz - Cafree_blk)                        '
    End Sub

    '********** 8 States of the CaRU (voltage-gate LCC, Ca-gate LCC, RyR gate) **********
    Public Yooo As Double
    Public Yooc As Double

    Public Yoco As Double
    Public Yocc As Double

    Public Ycoo As Double
    Public Ycoc As Double

    Public Ycco As Double
    Public Yccc As Double

    '********** dy/dt for 8 states **********
    Public dYooodt As Double
    Public dYoocdt As Double

    Public dYocodt As Double
    Public dYoccdt As Double

    Public dYcoodt As Double
    Public dYcocdt As Double

    Public dYccodt As Double
    Public dYcccdt As Double

    '********** Transiton rate **********
    Public kYoooYooc As Double      'RyR gate 
    Public kYoocYooo As Double

    Public kYocoYocc As Double
    Public kYoccYoco As Double

    Public kYcooYcoc As Double
    Public kYcocYcoo As Double

    Public kYccoYccc As Double
    Public kYcccYcco As Double

    Public kYoooYcoo As Double      'ICaL gate (Voltage)
    Public kYcooYooo As Double
    Public kYoocYcoc As Double
    Public kYcocYooc As Double

    Public kYocoYcco As Double
    Public kYccoYoco As Double
    Public kYoccYccc As Double
    Public kYcccYocc As Double

    Public kYoooYoco As Double      'ICaL gate (Ca)
    Public kYocoYooo As Double
    Public kYoocYocc As Double
    Public kYoccYooc As Double

    Public kYcooYcco As Double
    Public kYccoYcoo As Double
    Public kYcocYccc As Double
    Public kYcccYcoc As Double

    Public Ca_ndLR As Double                  'mM, [Ca]nd when both R and L are open
    Public Ca_nd0R As Double                   'mM, [Ca]nd when only R is open
    Public Ca_ndL0 As Double                    'mM, [Ca]nd when only L is open
    Public Ca_nd00 As Double                    'mM, [Ca]nd when both R and L are closed
    Public minCa_ndLR As Double            'peak search for  minimum [Ca]nd when both R and L are open

    Public kRoc As Double        'rate for RyR 
    Public kRco As Double
    Dim kvco As Double          'rate for activation for LCC
    Dim kvoc As Double          'rate for deactivation for LCC

    Public JLCC As Double = 0.000913             'um3ms-1 conductance of a unit  LCC
    Public JRyR As Double = 0.02                       ' um3ms-1 conductance of a unit RyR  in a single CaRU

    Public gD_nd As Double = 0.065
    Public gD_free As Double = 0.065               ' um3ms-1 Diffusion const between channel mouth and  iz-space or blk_space
    Public po_LCC As Double                               'open probability of LCC
    Public po_RyR As Double                               'open probability of RYR
    Public Cabs_0R As Double
    Public Cabs_LR As Double

    Public po_baseRyR As Double = 0.000075            'a lower limit of the open probability of RyR 
    Public PRyR As Double = 5191 * Sc_Cell       '
    Public Sub CaRU(ByVal vm As Double, ByVal Fraction As Double, ByVal ghkNa As Double, ByVal ghkK As Double, ByRef ICaLCa_LR As Double, ByRef ICaLCa_L0 As Double, ByRef ICaLNa As Double, ByRef ICaLK As Double, ByRef Jrel_SR As Double)
        po_LCC = Yooo + Yooc                                    'open probability of LCC
        po_RyR = Yooo + Ycoo + Ycco + Yoco             'open probability of RyR

        '********** prepare Ca_nd for the 4 different combinations of RyR and LCC **********
        CaNanoDomain()                       'determine [Ca]nd at various combinations

        ' ********** Case of LCC is open **********
        RyRkineticsStern2013(Ca_ndL0, Ca_ndLR, kRoc, kRco)     'LCC is open
        kYoooYooc = kRoc                'trigger step closing rate
        kYoocYooo = kRco                'trigger step opening rate

        '********** Case of LCC is closed **********
        RyRkineticsStern2013(Ca_nd00, Ca_nd0R, kRoc, kRco)       'LCC is closed
        kYcooYcoc = kRoc               'trigger step closing rate     Ycoo
        kYcocYcoo = kRco               'trigger step opening rate

        kYccoYccc = kRoc               'trigger step closing rate   Ycco
        kYcccYcco = kRco               'trigger step opening rate

        kYocoYocc = kRoc               'trigger step closing rate   Yoco
        kYoccYoco = kRco

        'Carry(1) = sspO

        '********** the Vm gate of LCC  **********
        LCCVm(vm, kvco, kvoc)

        kYcooYooo = kvco                'LCC activation Ycoo
        kYoooYcoo = kvoc
        kYcocYooc = kvco                 'LCC activation from Ycoc
        kYoocYcoc = kvoc

        kYccoYoco = kvco               'LCC activation from Ycco
        kYocoYcco = kvoc
        kYcccYocc = kvco               'LCC activation from Yccc
        kYoccYccc = kvoc

        '********** Ca gate of LCC **********
        Dim kcaco As Double
        Dim kcaoc As Double

        LCCCa(vm, Ca_ndLR, kcaco, kcaoc)                            '[Ca]nd when both RyR and LCC are open 
        kYoooYoco = kcaoc           'inactivation step of Ca-gate of Yooo
        kYocoYooo = kcaco          'removal of inactivation 

        LCCCa(vm, Ca_ndL0, kcaco, kcaoc)                            '[Ca]nd when  LCC is open
        kYoocYocc = kcaoc            'inactivation step of Ca-gate of Yooc
        kYoccYooc = kcaco            'removal of inactivation

        LCCCa(vm, Ca_nd0R, kcaco, kcaoc)                           '[Ca]nd when  RyR is open
        kYcooYcco = kcaoc             'inactivation step of Ca-gate of Ycoo
        kYccoYcoo = kcaco             'removal of inactivation

        LCCCa(vm, Ca_nd00, kcaco, kcaoc)                           '[Ca]nd when both RyR and LCC are closed
        kYcocYccc = kcaoc            'inactivation step of Ca-gate of Ycoc
        kYcccYcoc = kcaco            'removal of inactivation


        RyRdydt()               '********** prepare dy/dt for each transition step **********

        '**********whole cell  ICaL_jnc via RyR **********
        'If useICaL = True Then
        '    Yooo = 0
        '    Yooc = 0
        'End If

        perNa_ICaL = 0.0000185 * PCaL
        perK_ICaL = 0.000367 * PCaL


        ICaLCa_LR = scfGCaL * Fraction * PCaL * GHKCa_LR * Yooo * ATPfactor
        ICaLCa_L0 = scfGCaL * Fraction * PCaL * GHKCa_L0 * Yooc * ATPfactor

        ICaLNa = scfGCaL * Fraction * perNa_ICaL * ghkNa * po_LCC * ATPfactor
        ICaLK = scfGCaL * Fraction * perK_ICaL * ghkK * po_LCC * ATPfactor

        Dim pot_RyR As Double = po_RyR + po_baseRyR
        If vm > -0.000001 And vm < 0.000001 Then vm = 0.000001 '0 cannot be used.
        Dim expF As Double = Math.Exp(-vm / RTF2)

        If BlinkS = False Then      '**************** No blink space *****************
            Jrel_SR = PRyR * pot_RyR * (Cafree_SRrl - Cafree_jnc) * freezeSR
        Else                                   '**************** With blink space *****************
            Dim fbs As Double = JRyR / gD_bs

            fR = JRyR / gD_nd
            fL = JLCC / gD_nd
            Dim po_RyR_LR = Yooo
            Dim po_RyR_0R = Ycoo + Ycco + Yoco

            Cabs_0R = ((Ca_nd00 / (1 + fR)) + (Cafree_SRrl / fbs)) / (1 + (1 / fbs) - (fR / (1 + fR)))
            Cabs_LR = ((Ca_nd00 + fL * Cao * expF * (vm / RTF2) / (1 - expF)) / (1 + fR + fL * (vm / RTF2) / (1 - expF)) + Cafree_SRrl / fbs) / (1 + 1 / fbs - fR / (1 + fR + fL * (vm / RTF2) / (1 - expF)))
            Dim Jrel_SR_LR = PRyR * po_RyR_LR * (Cabs_LR - Ca_ndLR) * freezeSR
            Dim Jrel_SR_0R = PRyR * po_RyR_0R * (Cabs_0R - Ca_nd0R) * freezeSR
            Dim Jrel_SR_base = PRyR * po_baseRyR * (Cafree_SRrl - Cafree_jnc) * freezeSR
            Jrel_SR = Jrel_SR_LR + Jrel_SR_0R + Jrel_SR_base
        End If
    End Sub
    Public Sub CaNanoDomain()
        If Vm > -0.000001 And Vm < 0.000001 Then Vm = 0.000001 '0 cannot be used.
        Dim expF As Double = Math.Exp(-Vm / RTF2)

        If BlinkS = False Then      '**************** No blink space *****************

            Ca_ndLR = (Cafree_jnc + Cafree_SRrl * JRyR / gD_nd + expF * Cao * JLCC / gD_nd * (Vm / RTF2) / (1 - expF)) / (1 + JRyR / gD_nd + JLCC / gD_nd * Vm / RTF2 / (1 - expF))
            Ca_nd0R = (Cafree_jnc + Cafree_SRrl * JRyR / gD_nd) / (1 + JRyR / gD_nd)
            Ca_ndL0 = (Cafree_jnc + expF * Cao * JLCC / gD_nd * (Vm / RTF2) / (1 - expF)) / (1 + JLCC / gD_nd * Vm / RTF2 / (1 - expF))               ' Ca_nd with L open 
            Ca_nd00 = Cafree_jnc                                                                                   'Ca_nd without R and L open
        Else                                    '***************** Blink space ********************

            gD_bs = gD_nd * ratioBS                    'a new gD_bs is calculated
            fR = JRyR / gD_nd
            fL = JLCC / gD_nd
            fbs = JRyR / gD_bs

            Ca_ndLR = (Cafree_jnc + Cabs_LR * fR + expF * Cao * fL * (Vm / RTF2) / (1 - expF)) / (1 + fR + fL * Vm / RTF2 / (1 - expF))
            Ca_nd0R = (Cafree_jnc + Cabs_0R * fR) / (1 + fR)
            Ca_ndL0 = (Cafree_jnc + expF * Cao * fL * (Vm / RTF2) / (1 - expF)) / (1 + fL * Vm / RTF2 / (1 - expF))               ' Ca_nd with L open 
            Ca_nd00 = Cafree_jnc                                                                                   'Ca_nd without R and L open

        End If

        If fixCaconc = True Then      'no Ca release from SR
            Ca_ndLR = 0.00001
            Ca_nd0R = 0.00001
            Ca_nd00 = 0.00001     'Ca_nd00
        End If

    End Sub

    Dim gD_bs As Double                      'diffusion conductivity of Ca between the blink space and SRrl
    Dim fbs As Double
    Dim fR As Double
    Dim fL As Double
    Public ratioBS As Double
    Private Sub CaNanoDomainBlinkSpace()
        Dim expF As Double = Math.Exp(-Vm / RTF2)
        ratioBS = 1                                        'adjustable Scaling factor,  0.1 
        gD_bs = gD_nd * ratioBS
        fR = JRyR / gD_nd
        fL = JLCC / gD_nd
        fbs = JRyR / gD_bs
        If Vm > -0.00001 And Vm < 0.00001 Then Vm = 0.00001 '0 cannot be used.
        Ca_ndLR = ((Cafree_jnc + Cafree_SRrl * fR / (1 + fbs) + fL * ((Vm / RTF2) / (1 - expF)) * expF * Cao)) / (1 + fR - fR * fbs / (1 + fbs) + fL * (Vm / RTF2) / (1 - expF))
        Ca_nd0R = (Cafree_jnc + Cafree_SRrl * fR / (1 + fbs)) / (1 + fR - (fR * fbs) / (1 + fbs))
        Ca_ndL0 = (Cafree_jnc + expF * Cao * JLCC / gD_nd * (Vm / RTF2) / (1 - expF)) / (1 + JLCC / gD_nd * Vm / RTF2 / (1 - expF))               ' Ca_nd with L open 
        Ca_nd00 = Cafree_jnc                                                                                   'Ca_nd without R and L open


        If fixCaconc = True Then      'no Ca release from SR
            Ca_ndLR = 0.00001
            Ca_nd0R = 0.00001
            Ca_nd00 = 0.00001     'Ca_nd00
        End If

    End Sub

    '********** Stern et al. 2013 **********
    Public ft As Double                   'fraction of open RyR in the triggering step
    Dim fn As Double = 7               '7, representing the nearest neighbor influence of Ca released from one RyR during the regenerative phase
    Public Km_RyR As Double

    Dim RyRkco As Double                         'kco of a single RyR
    Dim RyRkoc As Double                          'koc of a single RyR
    Public fixedkco As Double
    Dim Qten As Double = 3                         ' adjust for temperature assuming that recordings of the single RyR channel have been conducted at the room temp. 
    Dim sloc0 As Double = 0.1                      'original = 0.1 mM      biasing factor defined in Stern et al 2013
    Dim hry As Double = 2.7                         '2.65 (3 introduced on March 27) original Stern et al 2013
    Dim kom_RyR As Double = 0.5664         '3.0    closing rate     modified from Stern et al 2013
    Dim kon_RyR As Double = 0.4              '0.4  ms-1 mM-1
    Dim khalf_RyR As Double = 0.025        '0.025mM
    Dim pC As Double                                'steady-state probability of closed state used to convert RyR_koc to couplon_kroc 
    Dim Nc As Double = 10                        'number of RyRs in a couplon used to convert RyR_koc to couplon_kroc
    Dim Akrco As Double                           'temporaly couplon activation rate, 
    Dim Ckcop As Double
    Dim ftpC As Double
    Public Sub RyRkineticsStern2013(ByVal caT As Double, ByVal caA As Double, ByRef kroc As Double, ByRef krco As Double)
        '********** triggering  step with caT **********
        RyRkco = Qten * kon_RyR / (1 + Math.Pow(khalf_RyR / caT, hry))         '/ms, opening rate of a single RyR channel 
        RyRkoc = Qten * kom_RyR                                                                        '/ms, closing rate of a single RyR channel                                                                             ' 
        ft = RyRkco / (RyRkco + RyRkoc)                                                       'assuming an instantaneous equilibrium 

        '********** RyR-RyR cooperative step with caA ***, positive feedback step **********
        Akrco = Qten * kon_RyR * (sloc0 + Cafree_SRrl) / (1 + Math.Pow(khalf_RyR / caA, hry))         ' opening rate of couplon  dependent on [Ca]SRrl  with caT
        krco = fn * ft * Akrco                              '7,  overall opening rate of a couplon with caA

        Ckcop = Qten * kon_RyR / (1 + Math.Pow(khalf_RyR / Ca_nd00, hry))         '/ms, opening rate of a single RyR channel 
        ftpC = Ckcop / (Ckcop + RyRkoc)
        pC = RyRkoc / (ftpC * Akrco + RyRkoc)                       'steady-state probability of closed state
        kroc = RyRkoc * pC ^ ((Nc - 1) * 0.74)                         'closing rate of couplon

        fixedkco = fn * ft * Qten * kon_RyR * (0.7337) / (1 + Math.Pow(khalf_RyR / caA, hry))         ' opening rate of couplon  dependent on [Ca]SRrl  with caT
    End Sub
    Private Sub RyRdydt()                   'State transition of CaRU
        Yccc = 1 - (Yooo + Yooc + Ycoo + Ycoc + Ycco + Yoco + Yocc)

        dYooodt = kYoocYooo * Yooc + kYcooYooo * Ycoo + kYocoYooo * Yoco - (kYoooYooc + kYoooYcoo + kYoooYoco) * Yooo
        dYoocdt = kYcocYooc * Ycoc + kYoooYooc * Yooo + kYoccYooc * Yocc - (kYoocYcoc + kYoocYooo + kYoocYocc) * Yooc

        dYcoodt = kYcocYcoo * Ycoc + kYoooYcoo * Yooo + kYccoYcoo * Ycco - (kYcooYcoc + kYcooYooo + kYcooYcco) * Ycoo
        dYcocdt = kYcooYcoc * Ycoo + kYoocYcoc * Yooc + kYcccYcoc * Yccc - (kYcocYcoo + kYcocYooc + kYcocYccc) * Ycoc

        dYccodt = kYcccYcco * Yccc + kYocoYcco * Yoco + kYcooYcco * Ycoo - (kYccoYccc + kYccoYoco + kYccoYcoo) * Ycco

        dYocodt = kYoccYoco * Yocc + kYccoYoco * Ycco + kYoooYoco * Yooo - (kYocoYocc + kYocoYcco + kYocoYooo) * Yoco
        dYoccdt = kYcccYocc * Yccc + kYocoYocc * Yoco + kYoocYocc * Yooc - (kYoccYccc + kYoccYoco + kYoccYooc) * Yocc

    End Sub

    Public KL As Double = 4.4 / 1000       'mM
    Public fVmAct As Double
    Dim mEtan1 As Double              'component of kco
    Dim mEtan2 As Double
    Dim TL As Double = 147.51
    Public Sub LCCCa(ByVal v As Double, ByVal ca As Double, ByRef kco As Double, ByRef koc As Double)
        '*****************  Ca-mediated inactivation of LCC **********************
        koc = (ca / KL) * fVmAct / TL                                           'Ca-mediated inactivation rate  Eta+
        mEtan1 = 1 / (8084 * Math.Exp(v / 10) + 158 * Math.Exp(v / 1000))        '
        mEtan2 = 1 / (134736 * Math.Exp(v / -5) + 337 * Math.Exp(v / -2000))   '
        kco = mEtan1 + mEtan2
    End Sub

    Public Ycc_iz As Double     'state of LCC  gateVm closed, gateCa closed
    Public Yco_iz As Double     'state of LCC  gateVm closed, gateCa open
    Public Yoc_iz As Double     'state of LCC  gateVm open, gateCa closed
    Public Yoo_iz As Double     'state of LCC  gateVm open, gateCa open

    Public dYco_izdt As Double     'state of LCC  gateVm closed, gateCa open
    Public dYoc_izdt As Double     'state of LCC  gateVm open, gateCa closed
    Public dYoo_izdt As Double     'state of LCC  gateVm open, gateCa open

    Public Ycc_blk As Double     'state of LCC  gateVm closed, gateCa closed
    Public Yco_blk As Double     'state of LCC  gateVm closed, gateCa open
    Public Yoc_blk As Double     'state of LCC  gateVm open, gateCa closed
    Public Yoo_blk As Double     'state of LCC  gateVm open, gateCa open

    Public dYco_blkdt As Double     'state of LCC  gateVm closed, gateCa open
    Public dYoc_blkdt As Double     'state of LCC  gateVm open, gateCa closed
    Public dYoo_blkdt As Double     'state of LCC  gateVm open, gateCa open

    Dim kccco As Double              'removal of Ca inactivation 
    Dim kcocc As Double              'onset of Ca inactivation
    Dim kocoo As Double             'removal of Ca inactivation
    Dim koooc As Double              'onset of Ca inactivation

    Dim kcooo As Double              'onset of Vm activation
    Dim kooco As Double              'removal of Vm activation
    Dim kccoc As Double               'onset of Vm activation
    Dim koccc As Double               'removal of Vm activation

    Dim Ca_loc As Double             'local [Ca] at the Ca binding site (calmodulin tethered to LCC)   
    Dim product As Double
    Public Sub ICaL4stateGating(ByVal v As Double, ByVal ca_free As Double, ByRef yco As Double, ByRef yoo As Double, ByRef yoc As Double, _
                         ByRef dycodt As Double, ByRef dyoodt As Double, ByRef dyocdt As Double)
        '******************************* calcium gate *******************************************
        fVmAct = 1.0 / (3.734 * Math.Exp(-v / 8.5) + 0.35 * Math.Exp(-v / 3500))    '

        Dim expF As Double = Math.Exp(-v / RTF2)
        LCCVm(Vm, kcooo, kooco)      'prepare the voltage-dependent transition
        LCCVm(Vm, kccoc, koccc)      'prepare the voltage-dependent transition

        If Vm > -0.00001 And Vm < 0.00001 Then
            Vm = 0.000011 'to avoid 0 for denominator
            Ca_loc = (ca_free + JLCC / gD_free * Cao * (Vm / RTF2 * expF) / (1 - expF)) / (1 + JLCC / gD_free * Vm / RTF2 / (1 - expF))
        Else
            Ca_loc = (ca_free + JLCC / gD_free * Cao * (Vm / RTF2 * expF) / (1 - expF)) / (1 + JLCC / gD_free * Vm / RTF2 / (1 - expF))
        End If

        If fixCaconc = True Then               'in case of using any artificial Ca buffer.
            'ca_free = 0.00001
            'Ca_loc = 0.00001
        End If

        LCCCa(Vm, ca_free, kccco, kcocc)
        LCCCa(Vm, Ca_loc, kocoo, koooc)
        '***********************************************************
        Dim Ycc As Double = 1 - (yco + yoo + yoc)
        dycodt = kccco * Ycc + kooco * yoo - (kcocc + kcooo) * yco
        dyoodt = kcooo * yco + kocoo * yoc - (kooco + koooc) * yoo
        dyocdt = koooc * yoo + kccoc * Ycc - (kocoo + koccc) * yoc
    End Sub
    Public Sub LCCVm(ByVal v As Double, ByRef kco As Double, ByRef koc As Double)
        kco = fVmAct                                                                                          '
        koc = 1.0 / (4.65 * Exp(v / 15) + 1.363 * Exp(v / 100))                       '
    End Sub

    '********** INa **********
    Public scfGNa As Double = 1
    Public INa As Double                          'pA, current amplitude at the time of observation
    Public PNa As Double = 6.756 * 1.2 * Cm

    Public INaT As Double                         'pA, current amplitude
    Public INaL As Double                         'pA, current amplitude
    Public LSMratio As Double = 0.175 * 0.75        '0.9  0.75

    Public INaT_Na_cyt As Double             'pA, amplitude of Na component
    Public INaT_K_cyt As Double               'pA, amplitude of K component
    Public INaL_Na_cyt As Double             'pA, amplitude of Na component
    Public INaL_K_cyt As Double               'pA, amplitude of K component

    Public relativePK_INa As Double = 0.1

    Public fC_INa As Double

    Public pO_Na As Double
    Public pO_INa_TM As Double
    Public pO_INa_LSM As Double
    Public C_TM As Double             'transient mode of INa       pC_TM
    Public O_TM As Double             'transient mode of INa       pO_TM
    Public I2_TM As Double             'transient mode of INa       pI2_TM
    Public Is_TM As Double             'transient mode of INa       pIs_TM

    Public dO_TMdt As Double             'transient mode of INa   dpO_TMdt
    Public dI2_TMdt As Double             'transient mode of INa   dpI2_TMdt
    Public dIs_TMdt As Double             'transient mode of INa   dpIs_TMdt

    Public C_LSM As Double             'LSM mode of INa
    Public O_LSM As Double             'LSM mode of INa
    Public I1_LSM As Double             'LSM mode of INa
    Public I2_LSM As Double             'LSM mode of INa
    Public Is_LSM As Double             'LSM mode of INa
    Public Iinact_LSM As Double        'Is_LSM  used in calculating the steady state I-V

    Public fixedIs_LSM As Double

    Public dO_LSMdt As Double
    Public dI1_LSMdt As Double
    Public dI2_LSMdt As Double
    Public dIs_LSMdt As Double

    Public kC2O_INa, kOC_INa, kOI2_TM, kI2O_TM, kC2I2_TM, kI2C_TM, kIsb_TM, kIsf_TM As Double
    Public kI1I2, kOI1_LSM, kI1O_LSM, kI1C_LSM, kC2I1_LSM, kC2I2_LSM, kI2C_LSM, kIsb_LSM, kIsf_LSM As Double

    Public sclI1I2 As Double = 1                                             'scaling factor for the slow inactivation rate of INaL

    Private Sub INarate(ByVal v As Double)
        '************************************ pure Voltage-dependent gating ******************************************************* 

        kC2O_INa = 0.5 / (0.0025 * Exp(-v / 8.0) + 0.15 * Exp(-v / 100.0))           '
        kOC_INa = 0.5 / (30.0 * Exp(v / 12.0) + 0.53 * Exp(v / 50.0))                    '

        kOI2_TM = 1.0 / (0.0433 * Exp(-v / 27) + 0.34 * Exp(-v / 2000.0))           '
        kI2O_TM = 0.0001312                                                                                  '

        kC2I2_TM = 0.5 / (1.0 + kI2O_TM * kOC_INa / kOI2_TM / kC2O_INa)           '
        kI2C_TM = 0.5 - kC2I2_TM                                                                                      '

        kIsb_TM = 1.0 / (300000 * Exp(v / 10) + 50000.0 * Exp(v / 16.0))             '     
        kIsf_TM = 1.0 / (0.016 * Exp(-v / 9.9) + 8 * Exp(-v / 45.0))                          '

        '*******************  Calculate state transitions of TM ************************************
        C_TM = 1.0 - Is_TM - O_TM - I2_TM                          '' 

        fC_INa = 1 / (1 + Exp(-(v + 48) / 7))                               '

        dO_TMdt = I2_TM * kI2O_TM + fC_INa * C_TM * kC2O_INa - O_TM * (kOC_INa + kOI2_TM)                                                             '
        dI2_TMdt = fC_INa * C_TM * kC2I2_TM + O_TM * kOI2_TM + Is_TM * kIsb_TM - I2_TM * (kI2C_TM + kI2O_TM + kIsf_TM)    '
        dIs_TMdt = I2_TM * kIsf_TM + C_TM * kIsf_TM - Is_TM * 2 * kIsb_TM                                                                                                     '

        '**********  determine the gating of LSM ****** using common C1-C2-O gating with the transient mode ****************
        kI1I2 = 0.00534 * sclI1I2 * fixzero_INaLslowgate                                   '
        kOI1_LSM = kOI2_TM                                                                                '
        kI1O_LSM = 0.01                                                                                         '
        kI1C_LSM = kI2C_TM                                                                               '
        kC2I1_LSM = kC2I2_TM                                                                          '

        kC2I2_LSM = kC2I2_TM * fixzero_INaLslowgate                 '
        kI2C_LSM = kI2C_TM * fixzero_INaLslowgate                      '

        kIsb_LSM = 1.0 / (300000 * Exp(v / 10) + 50000.0 * Exp(v / 16.0)) * fixzero_INaLslowgate   ' set #1    
        kIsf_LSM = 1.0 / (0.016 * Exp(-v / 9.9) + 8 * Exp(-v / 45)) * fixzero_INaLslowgate

        '****************  Calculate state transitions of LSM ***************************************
        C_LSM = 1.0 - Is_LSM - O_LSM - I1_LSM - I2_LSM

        dO_LSMdt = I1_LSM * kI1O_LSM + C_LSM * fC_INa * kC2O_INa - O_LSM * (kOC_INa + kOI1_LSM)                                        '
        dI1_LSMdt = O_LSM * kOI1_LSM + C_LSM * fC_INa * kC2I1_LSM - I1_LSM * (kI1O_LSM + kI1C_LSM + kI1I2)                   '
        dI2_LSMdt = C_LSM * fC_INa * kC2I2_LSM + I1_LSM * kI1I2 + Is_LSM * kIsb_LSM - I2_LSM * (kI2C_LSM + kIsf_LSM)    '
        dIs_LSMdt = I2_LSM * kIsf_LSM + C_LSM * kIsf_LSM - Is_LSM * 2 * kIsb_LSM                                                                              '

    End Sub

    Public DeltaY As Double       'uM, net change in the clockwise direction
    Public Sub deltaprobability(ByRef DeltaY As Double, ByVal statePre As Double, ByVal statePost As Double, ByVal Fward As Double, ByVal Bward As Double, ByVal dt As Double)
        Dim SumTwo As Double = statePre + statePost     'uM, total amount of pre and post 
        Dim Y0 As Double = statePost / SumTwo               'ratio 
        Dim tau As Double = 1 / (Fward + Bward)
        Dim Yinf As Double = Fward * tau
        DeltaY = SumTwo * (Yinf - Y0) * (1 - Math.Exp(-dt / tau))
    End Sub

    Dim dC2O As Double
    Dim dOI2 As Double
    Dim dI2Is As Double
    Dim dIsC As Double
    Dim dI2C As Double

    Private Sub INaTMrate(ByVal v As Double, ByVal Dt As Double)        '未完成　　　使用していない
        '************************************ pure Voltage-dependent gating ******************************************************* 
        kC2O_INa = 0.5 / (0.0025 * Exp(-v / 8.0) + 0.15 * Exp(-v / 100.0))           '
        kOC_INa = 0.5 / (30.0 * Exp(v / 12.0) + 0.53 * Exp(v / 50.0))                    '

        kOI2_TM = 1.0 / (0.0433 * Exp(-v / 27) + 0.34 * Exp(-v / 2000.0))           '
        kI2O_TM = 0.0001312                                                                                  '

        kC2I2_TM = 0.5 / (1.0 + kI2O_TM * kOC_INa / kOI2_TM / kC2O_INa)           '
        kI2C_TM = 0.5 - kC2I2_TM                                                                                      '

        kIsb_TM = 1.0 / (300000 * Exp(v / 10) + 50000.0 * Exp(v / 16.0))             '     
        kIsf_TM = 1.0 / (0.016 * Exp(-v / 9.9) + 8 * Exp(-v / 45.0))                          '

        '*******************  Calculate state transitions of TM ************************************
        C_TM = 1.0 - Is_TM - O_TM - I2_TM                          ' four states model 

        fC_INa = 1 / (1 + Exp(-(v + 48) / 7))                               '

        deltaprobability(dC2O, C_TM, O_TM, fC_INa * kC2O_INa, kOC_INa, Dt)
        deltaprobability(dOI2, O_TM, I2_TM, kOI2_TM, kI2O_TM, Dt)
        deltaprobability(dI2Is, I2_TM, Is_TM, kIsf_TM, kIsb_TM, Dt)
        deltaprobability(dIsC, Is_TM, C_TM, kIsb_TM, kIsf_TM, Dt)
        deltaprobability(dI2C, I2_TM, C_TM, kI2C_TM, kC2I2_TM, Dt)


        dO_TMdt = I2_TM * kI2O_TM + fC_INa * C_TM * kC2O_INa - O_TM * (kOC_INa + kOI2_TM)                                                             '
        dI2_TMdt = fC_INa * C_TM * kC2I2_TM + O_TM * kOI2_TM + Is_TM * kIsb_TM - I2_TM * (kI2C_TM + kI2O_TM + kIsf_TM)    '
        dIs_TMdt = I2_TM * kIsf_TM + C_TM * kIsf_TM - Is_TM * 2 * kIsb_TM                                                                                                     '

    End Sub


    Private Sub INaLSMrate(ByVal v As Double)        '未完成　　使用していない
        '************************************ pure Voltage-dependent gating ******************************************************* 

        kC2O_INa = 0.5 / (0.0025 * Exp(-v / 8.0) + 0.15 * Exp(-v / 100.0))           ' common for INaTM and INaLSM
        kOC_INa = 0.5 / (30.0 * Exp(v / 12.0) + 0.53 * Exp(v / 50.0))                    ' common for INaTM and INaLSM
        '**********  determine the gating of LSM ****** using common C1-C2-O gating with the transient mode ****************
        kI1I2 = 0.00534 * sclI1I2 * fixzero_INaLslowgate                                   '
        kOI1_LSM = kOI2_TM                                                                                '
        kI1O_LSM = 0.01                                                                                         '
        kI1C_LSM = kI2C_TM                                                                               '
        kC2I1_LSM = kC2I2_TM                                                                          '

        kC2I2_LSM = kC2I2_TM * fixzero_INaLslowgate                 '
        kI2C_LSM = kI2C_TM * fixzero_INaLslowgate                      '

        kIsb_LSM = 1.0 / (300000 * Exp(v / 10) + 50000.0 * Exp(v / 16.0)) * fixzero_INaLslowgate   ' set #1    
        kIsf_LSM = 1.0 / (0.016 * Exp(-v / 9.9) + 8 * Exp(-v / 45)) * fixzero_INaLslowgate

        '****************  Calculate state transitions of LSM ***************************************
        C_LSM = 1.0 - Is_LSM - O_LSM - I1_LSM - I2_LSM

        dO_LSMdt = I1_LSM * kI1O_LSM + C_LSM * fC_INa * kC2O_INa - O_LSM * (kOC_INa + kOI1_LSM)                                        '
        dI1_LSMdt = O_LSM * kOI1_LSM + C_LSM * fC_INa * kC2I1_LSM - I1_LSM * (kI1O_LSM + kI1C_LSM + kI1I2)                   '
        dI2_LSMdt = C_LSM * fC_INa * kC2I2_LSM + I1_LSM * kI1I2 + Is_LSM * kIsb_LSM - I2_LSM * (kI2C_LSM + kIsf_LSM)    '
        dIs_LSMdt = I2_LSM * kIsf_LSM + C_LSM * kIsf_LSM - Is_LSM * 2 * kIsb_LSM                                                                              '

    End Sub


    Public useINa As Boolean = False
    Private Sub INasub(ByVal v As Double, ByVal GHKNa As Double, ByVal GHKK As Double, ByRef INa_TM_Na_cyt As Double, ByRef INa_TM_K_cyt As Double, ByRef INa_LSM_Na_cyt As Double, ByRef INa_LSM_K_cyt As Double)
        ' ************************ Current amplitude of INa_total based on the gating condition *************************************
        If useINa = True Then O_LSM = 0
        If useINa = True Then O_TM = 0

        INa_TM_Na_cyt = scfGNa * PNa * (1 - LSMratio) * GHKNa * O_TM                                          'current component carried by Na+
        INa_TM_K_cyt = scfGNa * PNa * (1 - LSMratio) * relativePK_INa * GHKK * O_TM              'current component carried by K+
        INa_LSM_Na_cyt = scfGNa * PNa * LSMratio * GHKNa * O_LSM                                             'current component carried by Na+
        INa_LSM_K_cyt = scfGNa * PNa * LSMratio * relativePK_INa * GHKK * O_LSM                 'current component carried by K+

    End Sub

    '********** ICaL **********
    Public scaleICaL As Double = 1                'default value =1
    Public scfGCaL As Double = 1
    Dim perNa_ICaL As Double
    Dim perK_ICaL As Double                      'the reversal potential of ICaL is shifted negative by this modification
    Dim ATPfactor As Double                        'run-down due to ATP depletion

    Public ICaL As Double                              'L-type Ca current composed of Ca, Na, and K components
    Public ICaL_jnc As Double                       'L-type Ca current composed of Ca, Na, and K components
    Public ICaL_iz As Double                          'L-type Ca current composed of Ca, Na, and K components
    Public ICaL_blk As Double                       'L-type Ca current composed of Ca, Na, and K components

    'Public ICaLCa_jnc As Double
    Public ICaLCa_LR As Double              'ICaL due to Yooo in the CaRU
    Public ICaLCa_L0 As Double               'ICaL due to Yooc in the CaRU
    Public ICaLCa_iz As Double
    Public ICaLCa_blk As Double

    Public ICaLNa_jnc As Double
    Public ICaLNa_iz As Double
    Public ICaLNa_blk As Double

    Public ICaLK_jnc As Double
    Public ICaLK_iz As Double
    Public ICaLK_blk As Double

    'Public useICaL As Boolean = False

    Public PCaL As Double = 14.21 * 1 * Cm
    Public Sub ICaL4stateAmplitude(ByVal fraction As Double, ByVal pOpen As Double, ByVal ghkCa As Double, ByVal ghkNa As Double, ByVal ghkK As Double, ByRef ICaLCa As Double, ByRef ICaLNa As Double, ByRef ICaLK As Double)

        'If useICaL = True Then pOpen = 0


        ATPfactor = 1.0 / (1.0 + ((1.4 / ATPt_cyt) ^ 3))     '
        product = pOpen * ATPfactor * scaleICaL                              '
        perNa_ICaL = 0.0000185 * PCaL
        perK_ICaL = 0.000367 * PCaL
        ICaLCa = scfGCaL * fraction * PCaL * ghkCa * product                        'pA / pF, amplitude of Ca component  
        ICaLNa = scfGCaL * fraction * perNa_ICaL * ghkNa * product            'pA / pF, amplitude of  Na component
        ICaLK = scfGCaL * fraction * perK_ICaL * ghkK * product                   'pA / pF, amplitude of K component
    End Sub

    '********** INaK **********
    Public scfGNaK As Double = 1
    Public fNaK As Double = 1                       'a scaling factor of Na/K pump

    Public INaK As Double
    Public INaK_Na_cyt As Double
    Public INaK_K_cyt As Double

    Public P1_6_NaK As Double
    Public P7_NaK As Double
    Public P8_13_NaK As Double

    Public dP1_6_NaKdt As Double
    Public dP7_NaKdt As Double
    Public dP8_13_NaKdt As Double

    Public dATP_NaK As Double

    Dim k1p_NaK As Double = 0.72
    Dim k1m_NaK As Double = 0.08
    Dim k2p_NaK As Double = 0.08
    Dim k2m_NaK As Double = 0.008
    Dim k3p_NaK As Double = 4
    Dim k3m_NaK As Double = 8000
    Dim k4p_NaK As Double = 0.3
    Dim k4m_NaK As Double = 0.2

    Dim KdKe0_NaK As Double = 0.8
    Dim KdKi0_NaK As Double = 18.8
    Dim KdNae0_NaK As Double = 26.8
    Dim KdNai0_NaK As Double = 5
    Dim KdMgATP_NaK As Double = 0.6

    Dim stoiNa_NaK As Double = 3
    Dim stoiK_NaK As Double = -2
    Dim dV_Nae_NaK As Double = 0.44
    Dim dV_Nai_NaK As Double = -0.14
    Dim dV_Ke_NaK As Double = 0.23
    Dim dV_Ki_NaK As Double = -0.14

    Public maxINaK As Double = 25.1779 * Cm
    Public Sub INaKsub(ByVal frc As Double, ByVal v As Double, ByVal Nai As Double, ByVal Ki As Double, ByVal MgATP_cyt As Double, ByVal MgADP_cyt As Double, ByRef INaK As Double, ByRef INaK_Na As Double, ByRef INaK_K As Double, ByRef dNATP_NaK As Double, _
                      ByVal P1_6 As Double, ByVal P7 As Double, ByVal P8_13 As Double, ByRef dP1_6dt As Double, ByRef dP7dt As Double, ByRef dP8_13dt As Double)
        '**********************     Time-dependent model of INaK       *********************************
        '************  rate constants for the 4 state model of Na/K pump *********************

        Dim fVm_NaK As Double = Faraday * v / (R * tempK)                     'VF/R/T
        Dim KdNae_NaK As Double = KdNae0_NaK * Exp(dV_Nae_NaK * fVm_NaK)     'relative Kd 
        Dim KdNai_NaK As Double = KdNai0_NaK * Exp(dV_Nai_NaK * fVm_NaK)         'relative Kd 
        Dim KdKe_NaK As Double = KdKe0_NaK * Exp(dV_Ke_NaK * fVm_NaK)                'relative Kd 
        Dim KdKi_NaK As Double = KdKi0_NaK * Exp(dV_Ki_NaK * fVm_NaK)                    'relative Kd 
        Dim Nai_ As Double = Nai / KdNai_NaK                 'relative concentration referring to the dissociation constant 
        Dim Nae_ As Double = Nao / KdNae_NaK                   'relative concentration referring to the dissociation constant
        Dim Ki_ As Double = Ki / KdKi_NaK                        'relative concentration referring to the dissociation constant
        Dim Ke_ As Double = Ko / KdKe_NaK                         'relative concentration referring to the dissociation constant
        'Dim MgATP_ As Double = ATPMg / kd_MgATP  'relative concentration of ATP referring to the dissociation constant
        Dim Kicongen As Double = 0                                 'used only when inclucing Cs+ to replace K+ 
        Dim Cseffect As Double = Kicongen * (2 * Ki_ + 3 * Nai_ + 1)        'used only when inclucing Cs+ to replace K+ 
        ' transition rates in the forward direction
        Dim a1p_NaK As Double = (k1p_NaK * (Nai_ ^ 3.0)) / (((1 + Nai_) ^ 3) + ((1 + Ki_) ^ 2) - 1)
        Dim a2p_NaK As Double = k2p_NaK
        Dim a3p_NaK As Double = k3p_NaK * (Ke_ ^ 2) / (((1 + Nae_) ^ 3) + ((1 + Ke_) ^ 2) - 1)
        Dim a4p_NaK As Double = k4p_NaK * MgATP_cyt / KdMgATP_NaK / (1 + MgATP_cyt / KdMgATP_NaK)

        ' transition rates in the reverse direction
        Dim a1m_NaK As Double = k1m_NaK * MgADP_cyt
        Dim a2m_NaK As Double = k2m_NaK * (Nae_ ^ 3) / (((1 + Nae_) ^ 3) + ((1 + Ke_) ^ 2) - 1)
        Dim a3m_NaK As Double = k3m_NaK * Pifree_cyt * H_cyt / (1 + MgATP_cyt / KdMgATP_NaK)
        Dim a4m_NaK As Double = k4m_NaK * (Ki_ ^ 2) / (((1 + Nai_) ^ 3) + ((1 + Ki_) ^ 2) - 1)

        Dim P14_15 As Double = (1 - P1_6 - P7 - P8_13)

        Dim vstep0_NaK As Double = (a1p_NaK * P1_6 - a1m_NaK * P7)     'flux of each step within the 4 states model
        Dim vstep1_NaK As Double = (a2p_NaK * P7 - a2m_NaK * P8_13)
        Dim vstep2_NaK As Double = (a3p_NaK * P8_13 - a3m_NaK * P14_15)
        Dim vstep3_NaK As Double = (a4p_NaK * P14_15 - a4m_NaK * P1_6)

        Dim vcyc_NaK As Double = vstep1_NaK                                                    'any step when calculating the steady state distribution

        INaK = scfGNaK * frc * maxINaK * vcyc_NaK * fNaK        ' current  density (pA/pF)
        INaK_Na = stoiNa_NaK * INaK        ' calculate ion flux
        INaK_K = stoiK_NaK * INaK

        dNATP_NaK = INaK * Cm / Faraday           'amole / ms

        dP1_6dt = (-a1p_NaK * P1_6 + a1m_NaK * P7 + a4p_NaK * P14_15 - a4m_NaK * P1_6)
        dP7dt = (-a2p_NaK * P7 + a2m_NaK * P8_13 + a1p_NaK * P1_6 - a1m_NaK * P7)
        dP8_13dt = (-a3p_NaK * P8_13 + a3m_NaK * P14_15 + a2p_NaK * P7 - a2m_NaK * P8_13)
    End Sub

    '********** IKr **********
    Public IKr As Double
    Public IKr_K_cyt As Double

    Public y1_IKr As Double
    Public y2_IKr As Double
    Public y3_IKr As Double
    Public dy1_IKrdt As Double
    Public dy2_IKrdt As Double
    Public dy3_IKrdt As Double
    Public pO_IKr As Double

    Public scaleIKr As Double = 1                         'scaling factor for IKr amplitude, defalt = 1

    Public a1_IKr As Double
    Public b1_IKr As Double
    Public a2_IKr As Double
    Public b2_IKr As Double
    Public a3_IKr As Double
    Public b3_IKr As Double

    Public useIKr As Boolean = False                 'for blocking ICaL

    Public GIKr As Double = 0.02 * 0.83 * 1.03 * Cm
    Public Sub IKrsub(ByVal v As Double)
        '' '' the fast component of activation
        a1_IKr = 1.0 / (35.0 * Exp(-v / 10.5) + 75.0 * Exp(-v / 100.0))
        b1_IKr = 1.0 / (470.0 * Exp(v / 8.3) + 220.0 * Exp(v / 29.0))
        '' '' the slow component of activation
        a2_IKr = 1.0 / (350.0 * Exp(-v / 10.5) + 300.0 * Exp(-v / 100.0))            '* fixzero
        b2_IKr = 1.0 / (1850.0 * Exp(v / 8.3) + 2200.0 * Exp(v / 29.0))               '* fixzero

        '' '' '' inactivation gate (fast gate)
        a3_IKr = 1.0 / (0.015 * Exp(v / 6.0) + 7.0 * Exp(v / 60.0))                      '* fixzero
        b3_IKr = 1.0 / (0.114 * Exp(-v / 9.2) + 2.3 * Exp(-v / 1000.0))                '* fixzero

        pO_IKr = (0.6 * y1_IKr + 0.4 * y2_IKr) * y3_IKr

        If useIKr = True Then pO_IKr = 1

        'Carry(11) = y1_IKr
        'Carry(12) = y2_IKr
        'Carry(13) = y3_IKr
        IKr_K_cyt = GIKr * (v - EK) * pO_IKr * (Ko / 4.5) ^ 0.2 * scaleIKr

        dy1_IKrdt = a1_IKr * (1.0 - y1_IKr) - b1_IKr * y1_IKr
        dy2_IKrdt = (a2_IKr * (1.0 - y2_IKr) - b2_IKr * y2_IKr)
        dy3_IKrdt = a3_IKr * (1.0 - y3_IKr) - b3_IKr * y3_IKr
    End Sub

    '********** IKrORd **********
    Public paraXr As Double             'parameter of the Vm-dependent activation

    Public paraxrF As Double             'parameter of the Vm-dependent activation
    Public paraxrS As Double             'parameter of the Vm-dependent activation
    Public xrinf As Double                'steady-state value
    Public xrtauF As Double               'ms,   tau
    Public xrtauS As Double               'ms,   tau
    Dim dxrFdt As Double                   'ms-1,  dydt
    Dim dxrSdt As Double                   'ms-1,  dydt
    Public AxrF As Double            'fractional amplitude of the fast component
    Public AxrS As Double            'fractional amplitude of the slow component

    '**************** inactivation gate kinetics ********************
    Public scfGKr As Double = 1        'should be given via 'ReadForm'
    Public paraRKr As Double                 'V-dependent inactivation parameter
    Public Sub IKrORd(ByVal v As Double)
        '***********  Vm-dependent activation m *****************
        xrinf = 1 / (1 + Math.Exp(-(v + 8.337) / 6.789))                                                                                                             '

        xrtauF = 12.98 + 1 / (0.3652 * Math.Exp((v - 31.66) / 3.869) + 0.00004123 * Math.Exp(-(v - 47.78) / 20.38))   '
        xrtauS = 1.865 + 1 / (0.06629 * Math.Exp((v - 34.7) / 7.355) + 0.00001128 * Math.Exp(-(v - 29.74) / 25.94))   '
        'AxrF = 1 / (1 + Math.Exp((v + 54.81) / 38.21))
        AxrF = 1 / (1 + Math.Exp((v + 4.81) / 38.21))                                                                                                              '
        AxrS = 1 - AxrF                                                                                                                                                               '
        dxrFdt = (xrinf - paraxrF) / xrtauF                                                                                                 '
        dxrSdt = (xrinf - paraxrS) / xrtauS                                                                                                  '

        '***********  Vm-dependent inactivation  RKr  *****************
        paraRKr = 1 / (1 + Math.Exp((v + 55) / 75)) / (1 + Math.Exp((v - 10) / 30))            '
        paraXr = AxrF * paraxrF + AxrS * paraxrS                                                              '

        pO_IKr = paraXr * paraRKr                                                                                    '

        IKr_K_cyt = GIKr * Math.Pow((Ko / 4.5), 1 / 2) * pO_IKr * (v - EK) * scaleIKr                 '
    End Sub

    '********** IKsKyoto **********
    Public PKs As Double = 0.9 ' 0.002782 * Cm
    Public perNa_IKs As Double = 0.04 * PKs

    Dim b2_IKs As Double = 0.000296 '* fixzero
    Dim a3_IKs As Double = 0.0003 '* fixzero
    Dim b3_IKs As Double = 0.03 '* fixzero

    Public IKs As Double
    Public IKs_iz As Double
    Public IKs_blk As Double


    Public IKs_K_iz As Double
    Public IKs_Na_iz As Double
    Public IKs_K_blk As Double
    Public IKs_Na_blk As Double

    Public pO_IKs_iz As Double
    Public pO_IKs_blk As Double

    Public Ov_IKs As Double        'voltage gate with  two states , common for both iz and blk compartments, 
    Public dOv_IKsdt As Double

    Public C2IKs_iz As Double
    Public OcIKs_iz As Double
    Public dOcIKs_izdt As Double
    Public dC2IKs_izdt As Double

    Public C2IKs_blk As Double
    Public OcIKs_blk As Double
    Public dOcIKs_blkdt As Double
    Public dC2IKs_blkdt As Double
    Private Sub VgateIKs(ByVal v As Double, ByVal Ov As Double, ByRef dOvdt As Double)

        Dim a1_IKs As Double = 1.0 / (150.0 * Exp(-v / 25.0) + 900.0 * Exp(-v / 200.0))
        Dim b1_IKs As Double = 1.0 / (1000.0 * Exp(v / 13.0) + 220.0 * Exp(v / 50.0))

        dOvdt = a1_IKs * (1.0 - Ov) - b1_IKs * Ov
    End Sub


    Private Sub IKsKyotosub(ByVal ca As Double, ByVal fraction As Double, ByRef IKs_K As Double, ByRef IKs_Na As Double, ByVal Ov As Double, ByVal C2_IKs As Double, ByVal Oc_IKs As Double, ByRef dOc_IKsdt As Double, ByRef dC2_IKsdt As Double, ByRef pO_IKs As Double)
        Dim C1_IKs As Double = 1 - C2_IKs - Oc_IKs
        Dim a2_IKs As Double = ca * 2.25 '* fixzero

        pO_IKs = (Ov ^ 2) * (0.99 * Oc_IKs + 0.01)
        IKs_Na = scfGKs * fraction * perNa_IKs * GHKNa * pO_IKs
        IKs_K = scfGKs * fraction * PKs * GHKK * pO_IKs
        Carry(5) = (0.99 * Oc_IKs + 0.01)

        dOc_IKsdt = a2_IKs * C2_IKs - b2_IKs * Oc_IKs                                                                          'Calcium gate
        dC2_IKsdt = a3_IKs * C1_IKs - b3_IKs * C2_IKs - a2_IKs * C2_IKs + b2_IKs * Oc_IKs     'Calcium gate
    End Sub

    '********** IKsORd **********
    '********** activation gate kinetics **********
    Public scfGKs As Double = 1
    Public xs1inf As Double                'steady-state value
    Public xs2inf As Double                'steady-state value
    Public xs1tau As Double               'ms,   tau
    Public xs2tau As Double               'ms,   tau
    Public paraxs1_iz As Double        'iz compartment, Calcium gate with C1 - C2 - Oc states
    Public paraxs2_iz As Double        'iz compartment, Calcium gate with C1 - C2 - Oc states
    Public dxs2_izdt As Double        'iz compartment, Calcium gate with C1 - C2 - Oc states
    Public dxs1_izdt As Double        'iz compartment, Calcium gate with C1 - C2 - Oc states

    Public paraxs1_blk As Double        'blk compartment, Calcium gate with C1 - C2 - Oc states
    Public paraxs2_blk As Double        'blk compartment, Calcium gate with C1 - C2 - Oc states
    Public dxs2_blkdt As Double        'blk compartment, Calcium gate with C1 - C2 - Oc states
    Public dxs1_blkdt As Double        'blk compartment, Calcium gate with C1 - C2 - Oc states
    '**************** inactivation gate kinetics ********************
    Public paraRKs As Double                 'V-dependent inactivation parameter

    Public pOpen As Double                          'open probability of the channel
    Public Sub IKsORd(ByVal v As Double, ByVal ca As Double, ByVal fraction As Double, ByRef IKs_K As Double, ByRef IKs_Na As Double, ByRef paraxs1 As Double, ByRef paraxs2 As Double, ByRef dxs1dt As Double, ByRef dxs2dt As Double, ByRef pO_IKs As Double)
        xs1inf = 1 / (1 + Math.Exp(-(v + 11.6) / 8.932))       '
        xs2inf = xs1inf                                                             '

        xs1tau = 817.3 + 1 / (0.0002326 * Math.Exp((v + 48.28) / 17.8) + 0.001292 * Math.Exp(-(v + 210) / 230))
        xs2tau = 1 / (0.01 * Math.Exp((v - 50) / 20) + 0.0193 * Math.Exp(-(v + 66.54) / 31))
        dxs1dt = (xs1inf - paraxs1) / xs1tau                  '
        dxs2dt = (xs2inf - paraxs2) / xs2tau                  '

        '***********  Vm-dependent inactivation  RKr  *****************
        paraRKs = 1 + 0.6 / (1 + Math.Pow(0.000038 / ca, 1.4))

        pO_IKs = paraxs1 * paraxs2 * paraRKs

        IKs_Na = scfGKs * fraction * 0.04 * PKs * GHKNa * pO_IKs
        IKs_K = scfGKs * fraction * PKs * GHKK * pO_IKs
    End Sub

    '********** IKp **********
    Public IKpl As Double
    Public IKpl_K_cyt As Double
    Public Vrctf_Kpl As Double
    Public PK_IKpl As Double

    Public PKpl As Double = 0.000043 * 0.4 * Cm                   'The plateau current is much reduced in the present model.
    Public Sub IKplsub(ByVal v As Double)
        Dim power_IKpl As Double = 0.16                           '
        PK_IKpl = PKpl * ((Ko / 5.4) ^ power_IKpl)           '

        'To avoid zero denominator
        If v > -0.000001 And v < 0.000001 Then
            Vrctf_Kpl = 13
        Else
            Vrctf_Kpl = v / (1 - Exp(-v / 13))                          '
        End If
        IKpl_K_cyt = PK_IKpl * Vrctf_Kpl * GHKK           '

    End Sub

    '********** IKto **********
    Public scfGKto As Double = 1
    Public IKto As Double

    Public IKto_Na_cyt As Double
    Public IKto_K_cyt As Double
    Public a_IKto As Double
    Public y1_IKto As Double
    Public y2_IKto As Double
    Public da_IKtodt As Double
    Public dy1_IKtodt As Double
    Public dy2_IKtodt As Double

    Public pO_IKto As Double

    Public PKtoEndo As Double = 0.01825 * 0.73 * Cm
    Public PKtoEpi As Double = 0.08553 * 0.73 * Cm
    Public pNa_IKto As Double
    Private Sub IKtoEndosub(ByVal v As Double, ByRef IKto_K As Double, ByRef IKto_Na As Double, ByRef y1_IKto As Double, ByRef y2_IKto As Double, ByRef dy1_IKtodt As Double, ByRef dy2_IKtodt As Double)

        pNa_IKto = PKtoEndo * 0.09

        pO_IKto = y1_IKto * y2_IKto
        IKto_Na = scfGKto * pNa_IKto * GHKNa * pO_IKto
        IKto_K = scfGKto * PKtoEndo * GHKK * pO_IKto


        Dim a1_IKto As Double = 1.0 / (9 * Exp(-v / 20.0))   'activation gate
        Dim b1_IKto As Double = 1.0 / (2.1 * Exp(v / 60.0))   'activation gate

        Dim a2_IKto As Double = 1.0 / (950 * Exp(v / 500)) '* 0.6                                                'inactivation gate
        Dim b2_IKto As Double = 1.0 / (40.0 * Exp(-v / 9.0) + 13.0 * Exp(-v / 1000.0)) '* 0.6    'inactivation gate

        dy1_IKtodt = (a1_IKto * (1.0 - y1_IKto) - b1_IKto * y1_IKto)
        dy2_IKtodt = (a2_IKto * (1.0 - y2_IKto) - b2_IKto * y2_IKto)
    End Sub
    Private Sub IKtoEpisub(ByVal v As Double, ByRef IKto_K As Double, ByRef IKto_Na As Double, ByRef y1_IKto As Double, ByRef y2_IKto As Double, ByRef dy1_IKtodt As Double, ByRef dy2_IKtodt As Double)

        Dim pNa_IKto As Double = PKtoEpi * 0.09

        Dim pO_IKto As Double = y1_IKto * y2_IKto
        IKto_Na = scfGKto * pNa_IKto * GHKNa * pO_IKto
        IKto_K = scfGKto * PKtoEpi * GHKK * pO_IKto

        Dim a1_IKto As Double = 1.0 / (9 * Exp(-v / 20.0))   'activation gate
        Dim b1_IKto As Double = 1.0 / (2.1 * Exp(v / 36.5))   'activation gate

        Dim a2_IKto As Double = 1.0 / (365 * Exp(v / 8.65) + 9.4 * Exp(v / 5000))                                                  'inactivation gate
        Dim b2_IKto As Double = 1.0 / (4.0 * Exp(-v / 8.5) + 8 * Exp(-v / 5000.0))    'inactivation gate

        dy1_IKtodt = (a1_IKto * (1.0 - y1_IKto) - b1_IKto * y1_IKto)
        dy2_IKtodt = (a2_IKto * (1.0 - y2_IKto) - b2_IKto * y2_IKto)
    End Sub

    '********** IKtoORd **********
    '********** activation gate kinetics **********
    Public paraa As Double             'parameter of the Vm-dependent activation
    Public ainf As Double                'steady-state value
    Public atau As Double               'ms,   tau
    Dim dadt As Double                   'ms-1,  dydt

    '********** inactivation gate kinetics **********
    'Public parainet As Double         'over all V-dependent inactivation parameter
    Public parai As Double                'over all V-dependent inactivation parameter

    Public iinf As Double                   'steady-state value
    Dim AiF As Double            'fractional amplitude of the fast component
    Dim AiS As Double      'fractional amplitude of the slow component

    Public paraiF As Double              'fast component
    Public iFtau As Double                'tau
    Public diFdt As Double

    Public paraiS As Double       'slow component
    Public iStau As Double
    Dim diSdt As Double
    Public Sub IKtoORd(ByVal v As Double, ByRef IKto_K As Double, ByRef paraa As Double, ByRef paraiF As Double, ByRef paraiS As Double, ByRef dadt As Double, ByRef diFdt As Double, ByRef diSdt As Double)
        '***********  Vm-dependent activation m *****************
        ainf = 1 / (1 + Math.Exp(-(v - 14.34) / 14.82))                                       '
        Dim term1 = 1 / (1.2089 * (1 + Math.Exp(-(v - 18.41) / 29.38)))        '
        Dim term2 = 3.5 / (1 + Math.Exp((v + 100) / 29.38))                           '

        atau = 1.0515 / (term1 + term2)                                                           '
        dadt = (ainf - paraa) / atau                                                                    '

        '***********  Vm-dependent inactivation  h  *****************
        iinf = 1 / (1 + Math.Exp((v + 43.94) / 5.711))                                                                                                                                    '
        iFtau = 4.562 + 1 / (0.3933 * Math.Exp(-(v + 100) / 100) + 0.08004 * Math.Exp((v + 50) / 16.59))                                         '
        iStau = 23.62 + 1 / (0.001416 * Math.Exp(-(v + 96.52) / 59.05) + 0.000000017808 * Math.Exp((v + 114.1) / 8.079))         '
        AiF = 1 / (1 + Math.Exp((v - 213.6) / 151.2))                                                                                                                                    '
        AiS = 1 - AiF                                                                                                                                                                                        '
        diFdt = (iinf - paraiF) / iFtau                  ' 
        diSdt = (iinf - paraiS) / iStau                  '

        parai = AiF * paraiF + AiS * paraiS     '
        Dim pO_IKto As Double = paraa * parai            '

        IKto_K = scfGKto * 0.0312 * pO_IKto * (v - EK)                '

    End Sub

    '********** IK1 **********
    Public scfGK1 As Double = 1
    Public IK1 As Double
    Public IK1_K_cyt As Double
    Public Pbspm As Double
    Public ssPbspm As Double        'steady state probability of spm block   a optional variable
    Public dPbspmdt As Double
    Public pO_IK1 As Double
    Public pO_mode1 As Double
    Public pO_mode2 As Double

    Public fK_IK1 As Double
    Public poMg1 As Double
    Public poMg2 As Double
    Public po_Mggate As Double

    Public alphaSPM As Double
    Public betaSPM As Double
    Public alphaMg As Double
    Public betaMg As Double

    Public SSIK1kinetics As Boolean = False        'default
    Public useIK1 As Boolean = False

    Public GK1 As Double = 1.353 * Cm
    Public Sub IK1sub(ByVal v As Double, ByVal EK As Double, ByVal Pbspm As Double, ByRef dPbspmdt As Double)
        Dim frac_mode1 As Double = 0.9                                     '
        Dim SPM As Double = 0.005 * 1000                                 ' 
        '************** Mg-block *************************
        alphaMg = 12.0 * Exp(-0.025 * (v - EK))                                            ' 
        betaMg = 28 * Mg_cyt * Exp(0.025 * (v - EK))                                 ' 
        Dim fracO As Double = alphaMg / (alphaMg + betaMg)                  ' 
        Dim fracB As Double = betaMg / (alphaMg + betaMg)                    ' 
        poMg2 = 3.0 * fracO * fracB * fracB                                                  ' 
        poMg1 = 3.0 * fracO * fracO * fracB                                                  '
        po_Mggate = fracO * fracO * fracO                                                   '
        '************** spermin-block *************************
        alphaSPM = 0.17 * Exp(-0.07 * ((v - EK) + 8 * Mg_cyt)) / (1.0 + 0.01 * Exp(0.12 * ((v - EK) + 8 * Mg_cyt)))               '
        betaSPM = 0.28 * SPM * Exp(0.15 * ((v - EK) + 8 * Mg_cyt)) / (1.0 + 0.01 * Exp(0.13 * ((v - EK) + 8 * Mg_cyt)))      '
        dPbspmdt = betaSPM * po_Mggate * (1 - Pbspm) - alphaSPM * Pbspm                                                                               '

        ssPbspm = (betaSPM * po_Mggate) / (alphaSPM + betaSPM * po_Mggate)
        '**************** IK1 amplitude **************************************************
        pO_mode1 = frac_mode1 * (1 - Pbspm) * (po_Mggate + 2 / 3 * poMg1 + 1 / 3 * poMg2)                                                          '
        If SSIK1kinetics = True Then pO_mode1 = frac_mode1 * (1 - ssPbspm) * (po_Mggate + 2 / 3 * poMg1 + 1 / 3 * poMg2) '
        pO_mode2 = (1.0 - frac_mode1) / (1.0 + SPM / (40.0 * Exp(-(v - EK) / 9.1)))                                                                               '

        pO_IK1 = (pO_mode1 + pO_mode2)                                        '

        If useIK1 = True Then pO_IK1 = 0.03

        fK_IK1 = (Ko / 4.5) ^ 0.4 / (1.0 + Exp(-(Ko - 2.2) / 0.6))          '

        IK1_K_cyt = scfGK1 * GK1 * (v - EK) * fK_IK1 * pO_IK1                   '

    End Sub

    '********** IbNSC **********
    Public IbNSC As Double
    Public IbNSC_Na_cyt As Double
    Public IbNSC_K_cyt As Double

    Public PNa_IbNSC As Double = 0.00035 * Cm
    Public PK_IbNSC As Double = 0.00014 * Cm
    Private Sub IbNSCsub()                      'background cation current
        IbNSC_Na_cyt = PNa_IbNSC * GHKNa                           '
        IbNSC_K_cyt = PK_IbNSC * GHKK                                  '
    End Sub

    '********** ILCCa **********
    Public ILCa As Double                                   'current amplitude at the time of observation
    Public ILCa_iz As Double                              'current amplitude at the time of observation
    Public ILCa_blk As Double                            'current amplitude at the time of observation

    Public ILCa_Na_iz As Double
    Public ILCa_K_iz As Double
    Public ILCa_Na_blk As Double
    Public ILCa_K_blk As Double
    Public pO_LCa_iz As Double
    Public pO_LCa_blk As Double

    Public PNa_ILCa As Double = 0.00273 * Cm
    Dim perK_ILCa As Double = PNa_ILCa                      '* relPKILCCa
    Private Sub ILCasub(ByVal Ca As Double, ByVal fraction As Double, ByRef ILCa_Na As Double, ByRef ILCa_K As Double, ByRef pO_LCa As Double)                        'Ca-dependent non-selective cation current

        pO_LCa = 1.0 / (1.0 + ((0.0012 / Ca) ^ 3))                                          '

        ILCa_Na = PNa_ILCa * fraction * GHKNa * pO_LCa
        ILCa_K = perK_ILCa * fraction * GHKK * pO_LCa
    End Sub

    '********** IKATP **********
    Public IKATP As Double
    Public IKATPK_cyt As Double
    Public pO_IKTP As Double
    Public gamma_IKTP As Double
    Public scfGKATP As Double = 1
    Public GKATP As Double = 17.674 * Cm
    Public useIKATP As Boolean = False
    Private Sub IKATPsub(ByVal v As Double)                                  'IKATP
        gamma_IKTP = 0.0236 * Ko ^ 0.24       'single channel conductance

        pO_IKTP = 0.8 / (1.0 + ((ATPt_cyt / 0.1) ^ 2))
        If useIKATP = True Then pO_IKTP = 0.6       'case when IKATP is used for the membrane repolization

        IKATPK_cyt = scfGKATP * GKATP * (v - EK) * pO_IKTP * gamma_IKTP
    End Sub

    '********** INCX **********
    Public scfGNCX As Double = 1
    '********** parameters for the Ca- and Na-dependent inactivation **********
    Dim a1off_NCX As Double = 0.0015
    Dim a1on_NCX As Double = 0.002
    Dim b1off_NCX As Double = 0.0000005
    Dim b1on_NCX As Double = 0.0012
    Dim a2off_NCX As Double = 0.02
    Dim a2on_NCX As Double = 0.00006
    Dim b2off_NCX As Double = 0.0002
    Dim b2on_NCX As Double = 0.18
    '********** parameters for the Ca- and Na-binding to transport sites **********
    Dim KmNao_NCX As Double = 87.5                        'mM
    Dim KmNai_NCX As Double = 20.74854
    Dim KmCao_NCX As Double = 1.38
    Dim KmCai_NCX As Double = 0.0184
    Dim Kmact_NCX As Double = 0.004
    Dim nHNa_NCX As Double = 3
    Dim partition_NCX As Double = 0.32

    Dim k3_NCX As Double = 1.0
    Dim k4_NCX As Double = 1.0

    Public INCX As Double

    '********** iz **********
    Public INCX_iz As Double
    Public INCXNa_iz As Double
    Public INCXCa_iz As Double

    Public I1NCX_iz As Double
    Public I2NCX_iz As Double
    Public E1NCX_iz As Double

    Public dE1NCX_izdt As Double
    Public dI1NCX_izdt As Double
    Public dI2NCX_izdt As Double

    '********** blk **********
    Public INCX_blk As Double
    Public INCXNa_blk As Double
    Public INCXCa_blk As Double

    Public I1NCX_blk As Double
    Public I2NCX_blk As Double
    Public E1NCX_blk As Double

    Public dE1NCX_blkdt As Double
    Public dI1NCX_blkdt As Double
    Public dI2NCX_blkdt As Double

    Public fNaCa As Double = 1

    Public maxINCX As Double = 61.06 * 0.5 * Cm          'NCX 
    Public Sub INCXsub(ByVal frc As Double, ByVal v As Double, ByVal Nai As Double, ByVal Cai As Double, ByRef INCX As Double, ByRef INCX_Na As Double, ByRef INCX_Ca As Double, _
                         ByVal E1_NCX As Double, ByVal I1_NCX As Double, ByVal I2_NCX As Double, ByRef dE1_NCXdt As Double, ByRef dI1_NCXdt As Double, ByRef dI2_NCXdt As Double)

        Dim k1_NCX As Double = Exp(partition_NCX * v / (R * tempK / Faraday))                            'voltage-dependent rate
        Dim k2_NCX As Double = Exp((partition_NCX - 1.0) * v / (R * tempK / Faraday))                 'voltage-dependent rate

        Dim E2Na As Double = 1.0 / (1.0 + ((KmNao_NCX / Nao) ^ nHNa_NCX) * (1.0 + Cao / KmCao_NCX))    'Na binding probability
        Dim E2Ca As Double = 1.0 / (1.0 + (KmCao_NCX / Cao) * (1.0 + ((Nao / KmNao_NCX) ^ nHNa_NCX)))   'Ca binding probability

        Dim E1Na As Double = 1.0 / (1.0 + ((KmNai_NCX / Nai) ^ nHNa_NCX) * (1 + Cai / KmCai_NCX))   'Na binding probability
        Dim E1Ca As Double = 1.0 / (1.0 + (KmCai_NCX / Cai) * (1.0 + ((Nai / KmNai_NCX) ^ nHNa_NCX)))   'Ca binding probability

        Dim fCaina As Double = Cai / (Cai + Kmact_NCX)          'Ca-dependency of the inactivation step

        ' I1 inactivation gate (Na-dependent)
        Dim alpha1 As Double = (E1Na * (fCaina * a1on_NCX + (1 - fCaina) * a1off_NCX)) * fixzero_slowVariable  'rate from E1 to I1
        Dim beta1 As Double = (fCaina * b1on_NCX + (1 - fCaina) * b1off_NCX) * fixzero_slowVariable                    'rate from I1 to E1

        ' I2 inactivation gate (Ca-dependent)
        Dim alpha2 As Double = (fCaina * a2on_NCX + (1 - fCaina) * a2off_NCX)              'rate from E1 to I2
        Dim beta2 As Double = (fCaina * b2on_NCX + (1 - fCaina) * b2off_NCX)                 'rate from I2 to E1

        Dim alphaE As Double = k2_NCX * E2Na + k4_NCX * E2Ca                  'overall transition rate from E2 to E1
        Dim betaE As Double = k1_NCX * E1Na + k3_NCX * E1Ca                    'overall transition rate from E1 to E2

        Dim E2_NCX As Double = 1 - E1_NCX - I1_NCX - I2_NCX

        INCX = scfGNCX * frc * maxINCX * fNaCa * (k1_NCX * E1Na * E1_NCX - k2_NCX * E2Na * E2_NCX)
        INCX_Na = 3 * INCX
        INCX_Ca = -2 * INCX

        'If isIVcurve <> True Then                       'when no IV-curve is calculated
        dE1_NCXdt = E2_NCX * alphaE + I1_NCX * beta1 + I2_NCX * beta2 - E1_NCX * (betaE + alpha1 + alpha2)
        dI1_NCXdt = E1_NCX * alpha1 - I1_NCX * beta1
        dI2_NCXdt = E1_NCX * alpha2 - I2_NCX * beta2
        'End If
    End Sub

    '********** PMCA  **********
    Const KmPMCA As Double = 0.0005       'mM
    Public IPMCA As Double
    Public IPMCA_Ca_iz As Double
    Public IPMCA_Ca_blk As Double

    Public dATP_PMCA_iz As Double        'mM   consumption of ATP by PMCA
    Public dATP_PMCA_blk As Double

    Public maxIPMCA As Double = 0.19 * Cm
    Private Sub IPMCAsub(ByVal frc, ByVal Ca, ByRef IPMCA, ByRef dNATP_PMCA)
        IPMCA = frc * maxIPMCA * Math.Pow(Ca, 1.6) / (Math.Pow(KmPMCA, 1.6) + Math.Pow(Ca, 1.6))
        dNATP_PMCA = IPMCA * Cm / 2.0 / Faraday                         ' amole / ms
    End Sub

    '********** ICabk **********
    Public ICab As Double
    Public ICab_iz As Double
    Public ICab_blk As Double

    Public PCab As Double = 0.0006822 * 0.1 * Cm
    Private Sub ICabsub(ByVal frc As Double, ByVal GHKCa As Double, ByRef ICab As Double)
        ICab = PCab * frc * GHKCa                                                  '
    End Sub

    '**********LeadPotential **********
    Dim Gtot As Double                          ' nS,  Whole cell conductance for all cations      Gtot(n+1)   
    Dim dV As Double = 0.2                  'half interval to measure the slope conductance

    Public LeadP As Double = -87                 'mV, Lead potential (n)
    Public oldLeadP As Double                  'mV, Lead potential (n-1)
    Public dVLdt As Double                    'dVL/dt

    Public sumGx As Double                  'total G
    Public sumGxEx As Double
    Public SCtbdVLdt As Double                   'summator of contributions of individual current components to dVL/dt
    Public SCtbVL As Double                     'summator of contributions of individual current components to VL
    Dim Ctb As Double
    Dim CtbEx As Double                        'contribution attributable to changes in Ex
    Public Sub calculateLeadP(ByVal dt As Double)     'Lead potential analysis based on the linearlized whole cell ion conductances
        Dim I As Integer
        For I = 1 To 35
            DA(3, I) = DA(2, I)                  'copy the Gion(n) as Gion(n-1)
            DA(5, I) = DA(4, I)                  'copy the Ex(n) as Ex(n-1)
        Next
        DA(3, 36) = DA(1, 36)                 'copy the IPMCA_iz(n) as IPMCA(n-1)
        DA(3, 37) = DA(1, 37)                 'copy the IPMCA_blk as IPMCA(n-1)
        oldLeadP = LeadP                      'copy Lead Potential to obtain dVL/dt directly if necessary

        FillDarray()       'fill DAR(1,I) including IPMCA  

        '*********** Calculate Gx, VL,  and finally VL  *****************
        sumGx = 0                                                     'prepare the summator of Gx
        sumGxEx = 0                     'prepare the summator of GxEx

        For I = 1 To 35                                             'Firstly, determine the sumGx of individual ionic current
            sumGx += DA(2, I)                                  'Sum of Gx
        Next I

        For I = 1 To 35                                                  'contribution to VL
            DA(7, I) = DA(2, I) * DA(4, I) / sumGx          'Gx*Ex / sumGx      
            sumGxEx += DA(7, I)                                    'Sum of contributions of ion channels to VL
        Next I

        DA(7, 36) = -DA(1, 36) / sumGx
        sumGxEx += DA(7, 36)                            'Sum of contributions of PMCA to VL
        DA(7, 37) = -DA(1, 37) / sumGx
        sumGxEx += DA(7, 37)                            'Sum of contributions of PMCA to VL

        LeadP = sumGxEx                                    'Lead Potential

        '***********      contributions of individual current component to dVL/dt (mV/msec) *********
        SCtbdVLdt = 0                        'summator of dVL/dt
        For I = 1 To 35                         'contribution of Ion channels to VL based on the analytical solution dVL/dt
            DA(6, I) = ((DA(2, I) - DA(3, I)) * (DA(4, I) - LeadP) + DA(2, I) * (DA(4, I) - DA(5, I))) / sumGx / dt  'mV/ms
            SCtbdVLdt += DA(6, I)   'mV/ms
            DA(9, I) = (DA(2, I) * (DA(4, I) - DA(5, I))) / sumGx / dt      'contribution attributed to Ex change
            DA(8, I) = DA(9, I) / Ctb
        Next I

        DA(6, 36) = -(DA(1, 36) - DA(3, 36)) / sumGx / dt      'IPMCA_iz
        SCtbdVLdt += DA(6, 36)
        DA(6, 37) = -(DA(1, 37) - DA(3, 37)) / sumGx / dt      'IPMCA_blk
        SCtbdVLdt += DA(6, 37)

        dVLdt = (LeadP - oldLeadP) / dt       'ms/mV    direct calculation of dVL/dt

    End Sub
    Public Sub FillDarray()

        '*****  Ion channel current,  Gion(n) and Ex(n) **********************
        DA(1, 1) = INaT_Na_cyt
        DA(2, 1) = PNa * (1 - LSMratio) * O_TM * dGHKNa    'slope conductance
        DA(4, 1) = ErevNa

        DA(1, 2) = INaT_K_cyt
        DA(2, 2) = PNa * (1 - LSMratio) * relativePK_INa * O_TM * dGHKK   'slope conductance
        DA(4, 2) = ErevK

        DA(1, 3) = INaL_Na_cyt
        DA(2, 3) = PNa * LSMratio * O_LSM * dGHKNa   'slope conductance
        DA(4, 3) = ErevNa

        DA(1, 4) = INaL_K_cyt
        DA(2, 4) = PNa * LSMratio * relativePK_INa * O_LSM * dGHKK   'slope conductance
        DA(4, 4) = ErevK

        DA(1, 5) = ICaLCa_LR
        DA(2, 5) = FrcCaL_jnc * PCaL * Yooo * ATPfactor * dGHKCa_LR   'slope conductance
        DA(4, 5) = ErevCa_LR

        DA(1, 6) = ICaLCa_L0
        DA(2, 6) = FrcCaL_jnc * PCaL * Yooc * ATPfactor * dGHKCa_L0   'slope conductance
        DA(4, 6) = ErevCa_L0

        DA(1, 7) = ICaLNa_jnc
        DA(2, 7) = FrcCaL_jnc * perNa_ICaL * (Yooo + Yooc) * ATPfactor * dGHKNa   'slope conductance
        DA(4, 7) = ErevNa

        DA(1, 8) = ICaLK_jnc
        DA(2, 8) = FrcCaL_jnc * perK_ICaL * (Yooo + Yooc) * ATPfactor * dGHKK   'slope conductance
        DA(4, 8) = ErevK

        DA(1, 9) = ICaLCa_iz
        DA(2, 9) = FrcCaL_iz * PCaL * Yoo_iz * ATPfactor * dGHKCa_iz   'slope conductance
        DA(4, 9) = ErevCa_iz

        DA(1, 10) = ICaLNa_iz
        DA(2, 10) = FrcCaL_iz * perNa_ICaL * Yoo_iz * ATPfactor * dGHKNa   'slope conductance
        DA(4, 10) = ErevNa

        DA(1, 11) = ICaLK_iz
        DA(2, 11) = FrcCaL_iz * perK_ICaL * Yoo_iz * ATPfactor * dGHKK   'slope conductance
        DA(4, 11) = ErevK

        DA(1, 12) = ICaLCa_blk
        DA(2, 12) = FrcCaL_blk * PCaL * Yoo_blk * ATPfactor * dGHKCa_blk   'slope conductance
        DA(4, 12) = ErevCa_blk

        DA(1, 13) = ICaLNa_blk
        DA(2, 13) = FrcCaL_blk * perNa_ICaL * Yoo_blk * ATPfactor * dGHKNa   'slope conductance
        DA(4, 13) = ErevNa

        DA(1, 14) = ICaLK_blk
        DA(2, 14) = FrcCaL_blk * perK_ICaL * Yoo_blk * ATPfactor * dGHKK   'slope conductance
        DA(4, 14) = ErevK

        DA(1, 15) = ICab_iz
        DA(2, 15) = Frc_iz * PCab * dGHKCa_iz   'slope conductance
        DA(4, 15) = ErevCa_iz

        DA(1, 16) = ICab_blk
        DA(2, 16) = Frc_blk * PCab * dGHKCa_blk   'slope conductance
        DA(4, 16) = ErevCa_blk

        DA(1, 17) = IK1_K_cyt
        DA(2, 17) = GK1 * fK_IK1 * pO_IK1   'chord  conductance by Ohmic equation
        DA(4, 17) = EK

        DA(1, 18) = IKr_K_cyt
        DA(2, 18) = GIKr * (Ko / 4.5) ^ 0.5 * pO_IKr   'chord conductance by OHmic equation
        DA(4, 18) = EK

        DA(1, 19) = IKs_K_iz
        DA(2, 19) = Frc_iz * PKs / 300 * pO_IKs_iz * dGHKK   'slope conductance
        DA(4, 19) = ErevK

        DA(1, 20) = IKs_Na_iz
        DA(2, 20) = Frc_iz * perNa_IKs / 300 * pO_IKs_iz * dGHKNa   'slope conductance
        DA(4, 20) = ErevNa

        DA(1, 21) = IKs_K_blk
        DA(2, 21) = Frc_blk * PKs / 300 * pO_IKs_blk * dGHKK   'slope conductance
        DA(4, 21) = ErevK

        DA(1, 22) = IKs_Na_blk
        DA(2, 22) = Frc_blk * perNa_IKs / 300 * pO_IKs_blk * dGHKNa   'slope conductance
        DA(4, 22) = ErevNa

        DA(1, 23) = IKpl_K_cyt
        IKplsub(Vm + dV)                                           'IK plateau  at Vm + dV mV
        Dim IKplpdV As Double = IKpl_K_cyt
        IKplsub(Vm - dV)                                             'IK plateau  at Vm + dV mV
        Dim IKplndV As Double = IKpl_K_cyt
        DA(2, 23) = (IKplpdV - IKplndV) / (2 * dV)      'slope conductance at the Vm depending on both GHK and Frectification
        DA(4, 23) = Vm - DA(1, 23) / DA(2, 23)             'Ex obtained with Vrctf_KPl and GHK

        DA(1, 24) = IKto_Na_cyt
        DA(2, 24) = pNa_IKto * pO_IKto * dGHKNa   'slope conductance
        DA(4, 24) = ErevNa

        DA(1, 25) = IKto_K_cyt
        DA(2, 25) = PKtoEndo * pO_IKto * dGHKK   'slope conductance
        DA(4, 25) = ErevK

        DA(1, 26) = IbNSC_K_cyt
        DA(2, 26) = PK_IbNSC * dGHKK   'slope conductance
        DA(4, 26) = ErevK

        DA(1, 27) = IbNSC_Na_cyt
        DA(2, 27) = PNa_IbNSC * dGHKNa   'slope conductance
        DA(4, 27) = ErevNa

        DA(1, 28) = ILCa_Na_iz
        DA(2, 28) = PNa_ILCa * Frc_iz * pO_LCa_iz * dGHKNa   'slope conductance
        DA(4, 28) = ErevNa

        DA(1, 29) = ILCa_K_iz
        DA(2, 29) = perK_ILCa * Frc_iz * pO_LCa_iz * dGHKK   'slope conductance
        DA(4, 29) = ErevK

        DA(1, 30) = ILCa_Na_blk
        DA(2, 30) = PNa_ILCa * Frc_blk * pO_LCa_blk * dGHKNa   'slope conductance
        DA(4, 30) = ErevNa

        DA(1, 31) = ILCa_K_blk
        DA(2, 31) = perK_ILCa * Frc_blk * pO_LCa_blk * dGHKK   'slope conductance
        DA(4, 31) = ErevK

        DA(1, 32) = IKATPK_cyt
        DA(2, 32) = GKATP * gamma_IKTP * pO_IKTP     'chord conductance by Ohm equation
        DA(4, 32) = EK

        DA(1, 33) = INCX_iz                                    ' INCX_iz(n)
        INCXsub(FrcNCX_iz, Vm + dV, Nai, Cafree_iz, INCX_iz, INCXNa_iz, INCXCa_iz, E1NCX_iz, I1NCX_iz, I2NCX_iz, dE1NCX_izdt, dI1NCX_izdt, dI2NCX_izdt)
        Dim INCXpdV As Double = INCX_iz
        INCXsub(FrcNCX_iz, Vm - dV, Nai, Cafree_iz, INCX_iz, INCXNa_iz, INCXCa_iz, E1NCX_iz, I1NCX_iz, I2NCX_iz, dE1NCX_izdt, dI1NCX_izdt, dI2NCX_izdt)
        Dim INCXndV As Double = INCX_iz
        DA(2, 33) = (INCXpdV - INCXndV) / (2 * dV)         'slope conductance of INCX at  Vm
        DA(4, 33) = Vm - DA(1, 33) / DA(2, 33)              'Ex obtained with the slope conductance

        DA(1, 34) = INCX_blk                                   ' INCX_iz(n)
        INCXsub(FrcNCX_blk, Vm + dV, Nai, Cafree_blk, INCX_blk, INCXNa_blk, INCXCa_blk, E1NCX_blk, I1NCX_blk, I2NCX_blk, dE1NCX_blkdt, dI1NCX_blkdt, dI2NCX_blkdt)
        INCXpdV = INCX_blk
        INCXsub(FrcNCX_blk, Vm - dV, Nai, Cafree_blk, INCX_blk, INCXNa_blk, INCXCa_blk, E1NCX_blk, I1NCX_blk, I2NCX_blk, dE1NCX_blkdt, dI1NCX_blkdt, dI2NCX_blkdt)
        INCXndV = INCX_blk
        DA(2, 34) = (INCXpdV - INCXndV) / (2 * dV)   'slope conductance of INCX at  Vm
        DA(4, 34) = Vm - DA(1, 34) / DA(2, 34)              'Ex obtained with the slope conductance

        DA(1, 35) = INaK
        INaKsub(1, Vm + dV, Nai, Ki, MgATP_cyt, MgADP_cyt, INaK, INaK_Na_cyt, INaK_K_cyt, dATP_NaK, P1_6_NaK, P7_NaK, P8_13_NaK, dP1_6_NaKdt, dP7_NaKdt, dP8_13_NaKdt)
        Dim INaKpdV As Double = INaK
        INaKsub(1, Vm - dV, Nai, Ki, MgATP_cyt, MgADP_cyt, INaK, INaK_Na_cyt, INaK_K_cyt, dATP_NaK, P1_6_NaK, P7_NaK, P8_13_NaK, dP1_6_NaKdt, dP7_NaKdt, dP8_13_NaKdt)
        Dim INaKndV As Double = INaK
        DA(2, 35) = (INaKpdV - INaKndV) / (2 * dV)         'slope conductance of INCX at  Vm
        DA(4, 35) = Vm - DA(1, 35) / DA(2, 35)              'Ex obtained with the slope conductance

        '*****  Pump Current amplitude (n) **********************
        DA(1, 36) = IPMCA_Ca_iz
        DA(1, 37) = IPMCA_Ca_blk

    End Sub

    '**********contration of the NL model 2008 **********
    Public IsoMetric As Boolean = False
    Public Ca As Double                             'mM,  concentration of free Ca 

    Public halfSL As Double                       'um, half sarcomere length
    Public rhalfSL As Double
    Public crsBrLnX As Double                  'um, X in the NL model

    Public TSt = 23                                     'uM  total TS,  = number of Tn / 3

    Public TS As Double                            'uM, troponin-system Ca-free
    Public TSCa3 As Double                     'uM, TS bound with 3 Ca
    Public TSCa3W As Double
    Public TSCa3S As Double
    Public TSS As Double
    Public TSW As Double
    Public dydtTS As Double                     'uM/msec,  rate of change 
    Public dTSCa3dt As Double
    Public dTSCa3Wdt As Double
    Public dTSCa3Sdt As Double
    Public dTSSdt As Double
    Public dTSWdt As Double

    Public dydtCa As Double                     'uM/msec, rate of Ca change

    Public Yb As Double = 0.1816            'Ca-binding rate
    Public Zb As Double = 0.1397            'Ca-unbinding rate

    Public ratef As Double = 0.0023          'rate for weak CB
    Public eqvhalfSL As Double = 1.15     'a half sarcomere length, giving a maximum rate f
    Public convertF As Double = 15          'L dependency of rate f

    Public Yp As Double = 0.1397           'forming strong CB
    Public Zp As Double = 0.2095           'relaxing to weak CB

    Public Yr As Double = 0.1397           'Ca unbinding rate from strong CB
    Public Zr As Double = 7.2626          'Ca binding rate to strong CB  
    Public Yq As Double = 0.2328          'relaxing to weak CB without Ca
    Public Zq As Double = 0.3724          'forming strong CB without Ca

    Public Za As Double = 0.0023
    Public Yv As Double = 1.5
    Public Yvd As Double = Yv                '1.5   dependency on h of gd, magnifying factor

    Public rateg As Double                       'releasing CB weak
    Public rategd As Double                           'relaxation rate
    Public Yd As Double = 0.0333           'primary rate of gd
    Public Yc As Double = 1                     'dependency on half sarcomere length of Yd 
    Public Lc As Double = 1.2                  'reference length of sarcomere length


    Public Fbpeak As Double                           ' mN mm-2  force of cross bridge
    Public Fb As Double                           ' mN mm-2  force of cross bridge
    Public Fbw As Double                           ' mN mm-2  force of cross bridge
    Public Fbp As Double                           ' mN mm-2  force of cross bridge
    Public hw As Double                           'um, elongation of weak cross bridge
    Public dhwdt As Double                     'um/msec, rate of hw change
    Public hwr As Double = 0.0001         'um, reference value of h
    Public hp As Double                           'um, elongation of strong cross bridge
    Public dhpdt As Double                      'um/msec, rate of hw change
    Public hpr As Double = 0.006            'reference value of h
    Public rateB As Double = 0.5             '1.2    '0.5    'amplitude factor for h change

    Public Ap As Double = 2700             'mN mm-2 um-1 uM-1      force of myofilaments strong cross bridge
    Public Aw As Double = 540              'mN mm-2 um-1 uM-1       weak cross bridge force of myofilaments

    Public Fp As Double                        'mN mm-2                           force of parallel elastic component
    Public Ke As Double = 105000      'mN mm-2 um-5
    Public L0 As Double = 0.97            'um    resting half sarcomere length giving Fp = 0
    Public Le As Double = 10               'mN mm-2 um-5                 'spring constant for a linear elastic component

    Public Fext As Double                    'mN mm-2                external force
    Public isometricL As Double
    Public dATP_contraction As Double
    Const RatioATP_contraction As Double = 0.08             '0.08         0.025   
    Public JCaTnC_3Ca As Double                         'Ca flux due to Ca binding to Troponin system 
    Public Sub Contraction(ByVal mMca As Double)
        crsBrLnX = halfSL - hp                                                         'renew crsBrLnX
        TS = TSt - TSCa3 - TSCa3W - TSCa3S - TSS - TSW    'renew TS

        Dim uMCa As Double = mMca * 1000                          'convert from mM to microM
        Dim propFh As Double = 28000    'converting factor
        rateg = Za + Yv * (1 - Exp(-propFh * (hw - hwr) ^ 2))                                              'rateg dependent on h 
        rategd = Yd + Yc * (halfSL - Lc) ^ 2 + Yvd * (1 - Exp(-propFh * (hw - hwr) ^ 2))    'rate gd dependent on both L and h
        '************ State transition according to a new [Ca] *******************************
        dTSCa3dt = Yb * TS * uMCa ^ 3 - Zb * TSCa3 + rateg * TSCa3W - ratef * Exp(-convertF * (halfSL - eqvhalfSL) ^ 2) * TSCa3
        dTSCa3Wdt = ratef * Exp(-convertF * (halfSL - eqvhalfSL) ^ 2) * TSCa3 - rateg * TSCa3W + Zp * TSCa3S - Yp * TSCa3W
        dTSCa3Sdt = Yp * TSCa3W - Zp * TSCa3S + Zr * TSS * uMCa ^ 3 - Yr * TSCa3S
        dTSSdt = Yr * TSCa3S - Zr * TSS * uMCa ^ 3 + Zq * TSW - Yq * TSS
        dTSWdt = Yq * TSS - Zq * TSW - rategd * TSW

        '************ Time-dependent changes in hw and hs  *******************************
        dhwdt = -rateB * (hw - hwr)
        dhpdt = -rateB * (hp - hpr)

        '************ Time-dependent change in [Ca]  *******************************
        'Dim JTSCa3 As Double = Yb * TS * uMCa ^ 3 - Zb * TSCa3 + rateg * TSCa3W - ratef * Exp(-convertF * (halfSL - eqvhalfSL) ^ 2) * TSCa3
        'Dim JTSCa3W As Double = ratef * Exp(-convertF * (halfSL - eqvhalfSL) ^ 2) * TSCa3 - rateg * TSCa3W + Zp * TSCa3S - Yp * TSCa3W
        'Dim JTSCa3S As Double = Yp * TSCa3W - Zp * TSCa3S + Zr * TSS * uMCa ^ 3 - Yr * TSCa3S

        'JCaTnC_3Ca = 3 * (dTSCa3dt + dTSCa3Wdt + dTSCa3Sdt) / 1000        'in mM
        'JCaTnC_3Ca = 3 * (JTSCa3 + JTSCa3W + JTSCa3S) / 1000        'in mM

        dATP_contraction = RatioATP_contraction * (Yp * TSCa3W + Zq * TSW) * Vol_cyt            ' amole / ms

        If IsoMetric = True Then                       'determine halfSL according to the isometric or isotonic contraction
            halfSL = isometricL
        Else
            Dim newhalfSL As Double    'temporary halfSL to calculate the balance in forces, Fb, Fp and Fext
            Dim temphs As Double = hp          'temporary hs
            Dim temphw As Double = hw         'temporary hw
            Dim Resolution As Double
            'Fb = 3 * (Aw * (TSCa3W + TSW) * hw + Ap * (TSCa3S + TSS) * hp)      'force of cross bridge
            'Fp = Ke * (halfSL - L0) ^ 5 + Le * (halfSL - L0)
            Dim FnetA As Double = Fext - Fp - Fb    'net force
            Dim FnetB As Double                               '= old FnetA
            If FnetA > 0 Then
                Resolution = 0.000005                        'in determining h
            Else
                Resolution = -0.000005
            End If
            Do                                                               'determine newhalfSL  
                FnetB = FnetA                                        'copy the old FnetA
                temphs = temphs + Resolution             'a step forward
                temphw = temphw + Resolution
                If FnetB = 0 Then Exit Do 'already at the evquilibrium
                newhalfSL = crsBrLnX + temphs               'crsBrLnX is fixed in this Do Loop
                If newhalfSL > 1.3 Then Exit Do 'error and stop calculation
                Fp = Ke * (newhalfSL - L0) ^ 5 + Le * (newhalfSL - L0)
                Fbw = Aw * 3 * (TSCa3W + TSW) * temphw
                Fbp = Ap * 3 * (TSCa3S + TSS) * temphs
                Fb = Fbw + Fbp
                FnetA = Fext - Fp - Fb                              'the balance sheet
            Loop While (FnetA * FnetB) > 0                  'loop while force balance is not reversed
            hp = temphs - Resolution                    'a step backward
            hw = temphw - Resolution                   'a step backward
            halfSL = crsBrLnX + hp
            rhalfSL = halfSL / L0                       'relative half sarcomere length              'crsBrLnX + hp                       ' solution of the Do Loop 
        End If

        '*************** developed tension ********************************************
        Fb = 3 * (Aw * (TSCa3W + TSW) * hw + Ap * (TSCa3S + TSS) * hp)      'force of cross bridge
        Fp = Ke * (halfSL - L0) ^ 5 + Le * (halfSL - L0)                                         'force of parallel elastic component
        If Fb > Fbpeak Then Fbpeak = Fb 'peak search
        'Carry(10) = Fb
    End Sub

    '********** Mitochondria **********
    Public Hbuff_mit As Double                 'unitless, H+ buffer power
    Public pH_mit As Double                    '  unitless,  pH 

    Public Pifree_mit As Double                 'mM concentration
    Public ADPt_mit As Double                   'mM concentration
    Public ADPfr_mit As Double                  'mM concentration
    Public MgADP_mit As Double               'mM concentration
    Public ATPfr_mit As Double                   'mM concentration
    Public MgATP_mit As Double                'mM concentration

    Public NAD_mit As Double                     'mM concentration
    Public UQo_mit As Double                     'mM concentration

    Public ctC_ox_mit As Double                   'mM concentration
    Public ctA_rd_mit As Double                    'mM concentration
    Public ctA_ox_mit As Double                   'mM concentration

    Public dpH As Double                             'mV    delta pH
    Public dp As Double                                'mV    delta H motive force

    Public EmNAD_mit As Double                'mV, redox potential
    Public EmUQ_mit As Double                  'mV, redox potential
    Public EmcytC_mit As Double                'mV, redox potential
    Public EmcytA_mit As Double                'mV, redox potential

    '********** cytosol **********
    Public HBuff_cyt As Double                 'H+ buffer power 
    Public pH_cyt As Double

    Public Pifree_cyt As Double                      'mM concentration
    Public AMP_cyt As Double                  'mM concentration
    Public ADPfr_cyt As Double                'mM concentration
    Public MgADP_cyt As Double             'mM concentration
    Public ATPfr_cyt As Double                 'mM concentration
    Public MgATP_cyt As Double              'mM concentration
    Public Cr_cyt As Double                      'mM concentration
    Public Sub dydt_mit()                            ' 14 variables

        ddpsidt = (-4 * vC1 - 2 * vC3 - 4 * vC4 + nA * vSN + vANT + vLK + vKuni) * Faraday / Cm_mit       ' mV / ms

        dATPt_cytdt = (vANT - vCons + vAK + vCK + vglyc) / Vol_cyt                                                  ' mM / ms
        dADPt_cytdt = (vCons - vANT - 2 * vAK - vCK - vglyc) / Vol_cyt
        dPi_cytdt = (vCons - vPiT - vglyc) / Vol_cyt
        dPCr_cytdt = (-vCK) / Vol_cyt
        'dH_cytdt = (4 * vC1 + 4 * vC3 + 2 * vC4 - nA * vSN - vPiT - vLK - vKHex - vEFF) / HBuff_cyt / Vol_cyt

        dATPt_mitdt = (vSN - vANT) / Vol_mit
        dPi_mitdt = (vPiT - vSN) / Vol_mit
        dNADH_mitdt = (vDH - vC1) / Vol_mit / NADbuf_mit
        dH_mitdt = (-4 * vC1 - 2 * vC3 - 4 * vC4 + nA * vSN + vPiT + vLK + vKHex) / Hbuff_mit / Vol_mit
        dK_mitdt = (vKuni - vKHex) / Vol_mit
        dUQr_mitdt = (vC1 - vC3) / Vol_mit
        dctCrd_mitdt = (vC3 - vC4) * 2 / Vol_mit
        'dO2_mitdt = 0

    End Sub
    Public Sub cytSubstrateConcentrations()
        '****************** fixed *****************
        Pifree_cyt = 0.50872066859173026
        AMP_cyt = 0.00033459021041526427
        AMP_cyt = 0.00033459021041526427
        ADPfr_cyt = 0.0022536111580301241
        MgADP_cyt = 0.025978226605534577
        ATPfr_cyt = 0.039789862258604494
        MgATP_cyt = 6.631643709767415
        Cr_cyt = 12.6772372798697

        '***************************** Pi, AMP, ADP free, MgADP, ATP free, MgATP, Cr, ***************************************** 
        'pH_cyt = -Log10(H_cyt / 1000)
        ''HBuff_cyt = 25 / 2.3 / H_cyt

        'Pifree_cyt = Pi_cyt / (1 + Math.Pow(10, (pH_cyt - pKa_Pi)))                 '   

        'AMP_cyt = AXPSUM_cyt - (ATPt_cyt + ADPt_cyt)                                 'mM, AMP concentration  total                            
        'ADPfr_cyt = ADPt_cyt / (1 + Mg_cyt / KdADP_cyt)                               'mM, Instantaneous equilibrium for Mg + ADP binding   
        'MgADP_cyt = ADPt_cyt - ADPfr_cyt                                                        '
        'ATPfr_cyt = ATPt_cyt / (1 + Mg_cyt / KdATP_cyt)                                'mM,  Instantaneous equilibrium for Mg + ATP binding   
        'MgATP_cyt = ATPt_cyt - ATPfr_cyt                                                         '
        'Cr_cyt = CrSUM_cyt - PCr_cyt                                                                'mM, creatine concentration             

    End Sub

    '********** mitochondria   15 variables **********
    Public ATPt_mit As Double             'mM  matrix ATP concentration
    Public Pi_mit As Double                  'mM  matrix Pi concentration
    Public NADH_mit As Double           'mM  matrix NADH concentration
    Public H_mit As Double                   'mM  matrix H concentration
    Public K_mit As Double                   'mM matrix K concentration
    Public UQr_mit As Double               'mM matrix UQH concentration
    Public ctCrd_mit As Double              'mM matrix cytcrome concentration
    Public O2_mit As Double = 0.24       'mM O2 concentration   This is constant in the present model.

    Public dpsi As Double                          'mV  matrix membrane potential

    Public dATPt_mitdt As Double             'mM/ms,  rate of matrix ATP concentration
    Public dPi_mitdt As Double                  'mM/ms,  rate of matrix Pi concentration
    Public dNADH_mitdt As Double           'mM/ms,  rate of matrix NADH concentration
    Public dH_mitdt As Double                   'mM/ms,  rate of matrix H concentration
    Public dK_mitdt As Double                   'mM/ms,  rate of matrix K concentration
    Public dUQr_mitdt As Double               'mM/ms,  rate of matrix UQH concentration
    Public dctCrd_mitdt As Double              'mM/ms,  rate of matrix cytcrome concentration
    'Public dO2_mitdt As Double                 'mM/ms,  rate of O2 concentration

    Public ddpsidt As Double                       'mV/ms, rate of matrix membrane potential

    '********** Mitochondria MODEL CONSTANTS **********
    Public pKa_Pi As Double = 6.8                                                'unitless, pK for Pi      
    Public AXPSUM_mit As Double = 16.26                         'mM     
    Public NADt_mit As Double = 2.79                                  'mM     
    Public UQt_mit As Double = 1.35                                    'mM    
    Public cytCt_mit As Double = 0.27                                  'mM    
    Public cytAt_mit As Double = 0.135                                 'mM    
    Public Mg_mit As Double = 0.38                                      'mM          corrected from 0.3 mM by AN on 24 May
    Public KdADP_mit As Double = 0.282
    Public kdATP_mit As Double = 0.017
    Public EmNAD0_mit As Double = -320                           'mV   
    Public EmUQ0_mit As Double = 40                                 'mV   
    Public EmctC0_mit As Double = 250                             'mV   
    Public EmctA0_mit As Double = 540                              'mV  

    Public nA As Double = 2.5                                                 'unitless    
    Public NADbuf_mit As Double = 5                                   'unitless,   buffering capacity coefficient 
    Public Sub mitConcentrations()
        pH_mit = -Log10(H_mit / 1000)
        'Hbuff_mit = 0.022 / ((Math.Pow(10, -pH_mit) - Math.Pow(10, -(pH_mit + 0.001))) / 0.001)
        Hbuff_mit = 22 / 2.3 / H_mit

        '********** free Pi, free ADP, MgADP, free ATP, MgATP **********
        Pifree_mit = Pi_mit / (1 + 10 ^ (pH_mit - pKa_Pi))            'phosphate-,    

        ADPt_mit = AXPSUM_mit - ATPt_mit                         'determine mit_tADP    

        ADPfr_mit = ADPt_mit / (1 + Mg_mit / KdADP_mit)          'equilibrium for Mg + ADP binding  
        MgADP_mit = ADPt_mit - ADPfr_mit                                   'MgADP concentration (mM)        
        ATPfr_mit = ATPt_mit / (1 + Mg_mit / kdATP_mit)             'equilibrium for Mg + ATP binding   
        MgATP_mit = ATPt_mit - ATPfr_mit                                     'MgATP concentration (mM)          

        '********** NAD, NADH,EmNaD **********
        NAD_mit = NADt_mit - NADH_mit           'determine [NAD]          

        EmNAD_mit = EmNAD0_mit + RTF / 2 * Log(NAD_mit / NADH_mit)      'redox potential for NAD/NADH c   

        '********** UQo, UQr, EmUQ **********
        UQo_mit = UQt_mit - UQr_mit                'determine [UQ]                                          

        EmUQ_mit = EmUQ0_mit + RTF / 2 * Log(UQo_mit / UQr_mit)       'redox potential of UQ/UQH2 complex

        '********** cytCo, cytCr  EmcytC **********
        ctC_ox_mit = cytCt_mit - ctCrd_mit                     'determine mit_c3p                                 

        EmcytC_mit = EmctC0_mit + RTF * Log(ctC_ox_mit / ctCrd_mit)           'redox potential of cytochrome  

        '********** pH, dpH, dp **********
        dpH = RTF * Log(H_cyt / H_mit)           'determine H equilibrium potential 
        dp = dpH - dpsi                                               'corrected by AN

        '********** EmcytA, cytAr, cytAo **********
        EmcytA_mit = EmcytC_mit + dp - dpsi           'redox potential of cytochrome A3  
        'EmcytA_mit = EmcytC_mit + dpH - dpsi 

        ctA_rd_mit = cytAt_mit / (1 + Exp((EmcytA_mit - EmctA0_mit) / RTF))
        ctA_ox_mit = cytAt_mit - ctA_rd_mit
    End Sub

    Public vDH As Double                                                    '  rate of NADH production
    'factor to modify the rate of NADH production
    Public k_DH As Double = 96293 / 1000 / 60 / 1000 * ampRatio '* Sc_Cell   '8 * 96293 / 1000 / 60 / 1000    mM . ms-1     
    'Public mit_fkDH As Double
    Public Km_DH As Double = 100                                     'unitless           
    Public pD_DH As Double = 0.8                                       'unitless            

    '********** INNER MITOCHONDRIAL MEMBRANE PROCESSES **********
    Public vC1 As Double                                                      '   rate of Complex I
    Public k_C1 As Double = 819.61 / 1000 / 60 / 1000 * ampRatio '* Sc_Cell    'mM/ms/ mV-1    
    Public dG_C1 As Double

    Public vC3 As Double                                                      '  rate of Complex III
    Public k_C3 As Double = 467.9 / 1000 / 60 / 1000 * ampRatio ' * Sc_Cell     'mM. ms-1. mV-1    
    Public dG_C3 As Double

    Public vC4 As Double                                                   '   rate of Complex IV
    Public k_C4 As Double = 24.696 / 60 * ampRatio ' * Sc_Cell                      'mM-1. ms-1   
    Public Km_C4 As Double = 0.15                                   'mM                 

    Public vLK As Double                                                    '  rate of Pi leak
    Public k_LK1 As Double = 8.5758 / 1000 / 60 / 1000 * ampRatio '* Sc_Cell   'mM-1. ms-1            
    Public k_LK2 As Double = 0.038                                      'mV-1                

    Public vSN As Double                                                    '   rate of ATP synthase
    Public k_SN As Double = 117706 / 1000 / 60 / 1000 * ampRatio '* Sc_Cell      'mM. ms-1       
    Public Gamma As Double
    Public dG_SN0 As Double = 31.9 * 1000                                 'J mol^1         

    Public vANT As Double                                                    '  rate of ATP/ADP exchange
    Public k_ANT As Double = 187185 / 1000 / 60 / 1000 * ampRatio '* Sc_Cell     'mM. ms-1             
    Public Km_ANT As Double = 0.0025                 '    0.0035                                   'mM             from source code   10.08.03 Cha 
    Public fANT As Double = 0.65                                            'unitless           

    Public vPiT As Double                                                        '  rate of Pi uniporter
    Public k_PiT As Double = 238.113 / 60 * ampRatio '* Sc_Cell                 '              '69421 / 60 / 1000 * mit_Fscale

    Public vKuni As Double                                                    ' rate of K uniporter
    Public k_Kuni As Double = 0.00001 / 60 / 1000 * ampRatio '* Sc_Cell       ' = 0.00001 / 60 / 1000          'ms-1                   

    Public vKHex As Double                                                    '  rate of K/H exchange
    Public k_KHex As Double = 0.003453 / 60 * ampRatio '* Sc_Cell     '      
    Public Sub mitRate()
        ' unit     amole / ms
        '****************************** rate of NADH production   **********************************************************
        vDH = k_DH / (1 + Km_DH / (NAD_mit / NADH_mit)) ^ pD_DH   'rate of NADH production             

        '**************************   rate of  complex I ********************************************************************
        dG_C1 = EmUQ_mit - EmNAD_mit - dp * 2
        vC1 = k_C1 * dG_C1                         'velocity of complexI to complexIII 

        '**************************    rate of complex III ********************************************************************
        dG_C3 = EmcytC_mit - EmUQ_mit - dp * 2 - dpsi
        vC3 = k_C3 * dG_C3

        '**************************    rate of complex IV ********************************************************************
        'vC4 = k_C4 * ctCrd_mit * ctA_rd_mit / (1 + Km_C4 / O2_mit)
        vC4 = k_C4 * ctCrd_mit * ctA_rd_mit * O2_mit / (O2_mit + Km_C4)

        ''**************************   rate of ATP synthase    ***************************************************************
        'Gamma = Math.Exp(nA * dp / RTF - (dG_SN0 / (R * tempK) + Math.Log( ATPt_mit / (ADPt_mit * Pi_mit))))
        Gamma = Exp(nA * dp / RTF - (dG_SN0 / (R * tempK) + Log(1000 * ATPt_mit / (ADPt_mit * Pi_mit))))
        vSN = k_SN * (Gamma - 1) / (Gamma + 1)

        '**************************   rate of Proton leak********************************************************************
        vLK = k_LK1 * (Exp(k_LK2 * dp) - 1)

        '**************************   rate of ATP/ADP antiport **************************************************************
        Dim tmp1 As Double
        Dim tmp2 As Double

        tmp1 = ADPfr_cyt / (ADPfr_cyt + ATPfr_cyt * Exp((1 - fANT) * dpsi / RTF))
        tmp2 = ADPfr_mit / (ADPfr_mit + ATPfr_mit * Exp(-fANT * dpsi / RTF))
        vANT = k_ANT / (1 + (Km_ANT / ADPfr_cyt)) * (tmp1 - tmp2)

        '**************************   rate of Phosphate translocator ********************************************************
        vPiT = k_PiT * (Pifree_cyt * H_cyt - Pifree_mit * H_mit)

        '**************************   rate of potassium uniport *************************************************************
        vKuni = k_Kuni * (Ki * Exp(-dpsi / RTF / 2) - K_mit * Exp(dpsi / RTF / 2))

        '**************************   rate of H+/K+ exchanger ***************************************************************
        vKHex = k_KHex * (K_mit * H_cyt - Ki * H_mit)
    End Sub

    '********** cytosolic substrates for ATP homeostasis **********
    Public ATPt_cyt As Double             'mM ATP concentration
    Public ADPt_cyt As Double             'mM  ADP concentration
    Public Pi_cyt As Double                   'mM cytosol Pi concentration
    Public PCr_cyt As Double               'mM PCr concentration
    Public H_cyt As Double = 0.0001     '0038276520463351       'mM cytosol H concentration   Constant at present 

    Public dATPt_cytdt As Double             'mM/ms,  rate of cytosol ATP concentration
    Public dADPt_cytdt As Double             'mM/ms,  rate of cytosol ADP concentration
    Public dPi_cytdt As Double                   'mM/ms,  rate of cytosol Pi concentration
    Public dPCr_cytdt As Double               'mM/ms,  rate of cytosol PCr concentration
    'Public dH_cytdt As Double                   'mM/ms,  rate of cytosol H concentration

    Public AXPSUM_cyt As Double = 6.7                              'mM    
    Public CrSUM_cyt As Double = 25                                   'mM    
    Public Mg_cyt As Double = 0.8                                             '
    Public KdATP_cyt As Double = 0.024
    Public KdADP_cyt As Double = 0.347

    Public vCons As Double                                                           'mM / ms,   rate of ATP consumption
    Public vCK As Double                                             'mM / ms    rate of Cr kinase

    Public kCKf As Double = 6.6056 * 1000 / 60 * Vol_cyt '* vRatio_mit    'mM-1. ms-1  from source code   10.08.03 Cha 
    Public kCKb As Double = 0.00005 * Vol_cyt '* vRatio_mit   'mM-1. ms-1   

    Public vAK As Double                                   'mM / ms,   rate of adenylate kinase
    Public kAKf As Double = 2956.98 / 60 * Vol_cyt '* vRatio_mit      'mM-1. ms-1    
    Public kAKb As Double = 78.0208 / 60 * Vol_cyt  '* vRatio_mit     'mM-1. ms-1 

    Public vglyc As Double                                    'mM. ms-1  rate of glycolysis in cytosol

    Public vEFF As Double
    Public kEFF As Double = 10000 / 1000 / 60 / 1000 * Vol_cyt '* vRatio_mit           'mM.pH-1. ms-1    
    Public Sub cytRate()
        ' unit     amole / ms
        '********** rate of ATP consumption **********
        vCons = (dATP_NaK + dATP_PMCA_blk + dATP_PMCA_iz + dATP_SERCA) + dATP_contraction

        '********** rate of creatine kinase reaction **********
        vCK = (kCKf * ADPt_cyt * PCr_cyt * H_cyt - kCKb * ATPt_cyt * Cr_cyt)                       ' from source code 10. 08. 03 Cha

        '********** rate of adenylate kinase reaction **********
        vAK = (kAKf * ADPfr_cyt * MgADP_cyt - kAKb * MgATP_cyt * AMP_cyt)            'MgATP production by adenylate kinase

        '********** rate of pH change ? **********
        vEFF = kEFF * (7.0 - pH_cyt)         'proton efflux from cytosol to extracellular space

        vglyc = 0.2 * vDH                                   'mM. ms-1,        rate of glycolysis
    End Sub

    Public Sub calculateNCXSteadyState(ByVal frc As Double, ByVal v As Double, ByVal Nai As Double, ByVal Cai As Double, ByRef INCX As Double, ByRef INCX_Na As Double, ByRef INCX_Ca As Double, _
                 ByVal E1_NCX As Double, ByVal I1_NCX As Double, ByVal I2_NCX As Double, ByRef dE1_NCXdt As Double, ByRef dI1_NCXdt As Double, ByRef dI2_NCXdt As Double)

        Dim k1_NCX As Double = Exp(partition_NCX * v / (R * tempK / Faraday))                            'voltage-dependent rate
        Dim k2_NCX As Double = Exp((partition_NCX - 1.0) * v / (R * tempK / Faraday))                 'voltage-dependent rate

        Dim E2Na As Double = 1.0 / (1.0 + ((KmNao_NCX / Nao) ^ nHNa_NCX) * (1.0 + Cao / KmCao_NCX))    'Na binding probability
        Dim E2Ca As Double = 1.0 / (1.0 + (KmCao_NCX / Cao) * (1.0 + ((Nao / KmNao_NCX) ^ nHNa_NCX)))   'Ca binding probability

        Dim E1Na As Double = 1.0 / (1.0 + ((KmNai_NCX / Nai) ^ nHNa_NCX) * (1 + Cai / KmCai_NCX))   'Na binding probability
        Dim E1Ca As Double = 1.0 / (1.0 + (KmCai_NCX / Cai) * (1.0 + ((Nai / KmNai_NCX) ^ nHNa_NCX)))   'Ca binding probability

        Dim fCaina As Double = Cai / (Cai + Kmact_NCX)          'Ca-dependency of the inactivation step

        ' I1 inactivation gate (Na-dependent)
        Dim alpha1 As Double = (E1Na * (fCaina * a1on_NCX + (1 - fCaina) * a1off_NCX)) * fixzero_slowVariable  'rate from E1 to I1
        Dim beta1 As Double = (fCaina * b1on_NCX + (1 - fCaina) * b1off_NCX) * fixzero_slowVariable                    'rate from I1 to E1

        ' I2 inactivation gate (Ca-dependent)
        Dim alpha2 As Double = (fCaina * a2on_NCX + (1 - fCaina) * a2off_NCX)              'rate from E1 to I2
        Dim beta2 As Double = (fCaina * b2on_NCX + (1 - fCaina) * b2off_NCX)                          'rate from I2 to E1

        Dim alphaE As Double = k2_NCX * E2Na + k4_NCX * E2Ca                  'overall transition rate from E2 to E1
        Dim betaE As Double = k1_NCX * E1Na + k3_NCX * E1Ca                    'overall transition rate from E1 to E2

        Dim E2_NCX As Double = 1 - E1_NCX - I1_NCX - I2_NCX

        '********************   model excluding pl1 state  (three state model ) of NCX *********************************************
        I2_NCX = (1 - I1_NCX) * alphaE * alpha2 / (alphaE * alpha2 + alphaE * beta2 + beta2 * betaE)    ' I2 in the  (1 - pI1_NCX)
        E1_NCX = (1 - I1_NCX) * alphaE * beta2 / (alphaE * alpha2 + alphaE * beta2 + beta2 * betaE)    ' E1 in the  (1 - pI1_NCX)
        E2_NCX = (1 - I1_NCX) * beta2 * betaE / (alphaE * alpha2 + alphaE * beta2 + beta2 * betaE)      ' E2 in the  (1 - pI1_NCX)

    End Sub
    Public Sub calculateINaSteadyState(ByVal v As Double, ByVal Iinact_tm As Double, ByVal Iinact_lsm As Double)
        Dim kC2O As Double = 1.0 / (0.0025 * Exp(v / (-8.0)) + 0.15 * Exp(v / (-100.0)))
        Dim kOC As Double = 1.0 / (30.0 * Exp(v / 12.0) + 0.53 * Exp(v / 50.0))
        Dim kOI2 As Double = 1.0 / (0.0433 * Exp(v / (-27)) + 0.34 * Exp(v / (-2000.0)))
        Dim kI2O As Double = 0.0001312
        Dim kC2I2 As Double = 1.0 / (1.0 + kI2O * kOC / kOI2 / kC2O)
        Dim kI2C As Double = 1.0 - kC2I2
        Dim fC As Double = 1 / (1 + Exp((v + 44.1) / -6.27))            ' fraction of C2 in (C1 + C2)

        Dim deno As Double                        'denominator
        Dim A As Double = fC * kC2O * kI2O + kI2C * fC * kC2O + fC * kC2I2 * kI2O     'O
        Dim B As Double = fC * kC2I2 * kOI2 + fC * kC2O * kOI2 + kOC * fC * kC2I2     'I2
        Dim C As Double = kI2C * kOC + kOI2 * kI2C + kI2O * kOC                                  'C
        deno = A + B + C
        C_TM = (1 - Iinact_tm) * C / deno              'y(8)   distribution in the the pC state within (1 - pIs_TM)
        O_TM = (1 - Iinact_tm) * A / deno              'y(9)   distribution in the pO state within (1 - pIs_TM) 
        I2_TM = (1 - Iinact_tm) * B / deno              'y(10)  distributtion in the pI2 state within (1 - pIs_TM)

        '****************  Calculate C-O-I1 of the gating of LSM *********** using common C1-C2-O gating with the transient mode ***********
        Dim kOI1 As Double = kOI2      'the same as the transient mode
        Dim kI1O As Double = 0.01
        Dim kI1C As Double = kI2C             'the same as the transient mode
        Dim kC2I1 As Double = kC2I2         'the same as the transient mode

        A = fC * kC2I1 * kI1O + kI1C * fC * kC2O + kI1O * fC * kC2O      'probability of pO within (pC + pO + pI1)
        B = fC * kC2I1 * kOI1 + kOC * fC * kC2I1 + fC * kC2O * kOI1        'probability of I1 within (pC + pO + pI1)
        C = kI1C * kOC + kOI1 * kI1C + kI1O * kOC                                   'probability of C within (pC + pO + pI1) 
        deno = A + B + C
        C_LSM = (1 - Iinact_lsm) * C / deno             'y(12)    distribute the pC_LSM  within the triangle of  (1 - pIs_LSM - pI2_LSM) 
        O_LSM = (1 - Iinact_lsm) * A / deno             'y(13)     distribute the pO_LSM  within the triangle of (1 - pIs_LSM - pI2_LSM) 
        I1_LSM = (1 - Iinact_lsm) * B / deno             'y(14)    distribute the pI1_LSM  within the triangle of  (1 - pIs_LSM - pI2_LSM) 

    End Sub

    Public Sub DefaultValues()
        Vm = -91.4466885079348
        Vo = 0
        Vi = Vm + Vo

        TnChCa = 0.110742559707052 * 0.9
        CaMCa = 0.000228581865602447 * 0.9
        bufferSRCa = 0.00172960014640511 * 0.9
        Lb_jnc = 0.0218215322629436
        Lb_iz = 0.0075621764602356
        Hb_jnc = 0.185094540066232
        Hb_iz = 0.0769149150028914

        Nai = 6.66894310282034
        Ki = 139.238265011042
        Catot_jnc = 0.207176351449979
        Catot_iz = 0.084640522722006
        Catot_blk = 0.11279654524634
        Ca_SRup = 0.761077662687456
        Catot_SRrl = 2.21876221622152

        O_TM = 0.000000706725155695262
        I2_TM = 0.0117704053067285
        Is_TM = 0.304002781414015

        '******************************
        'O_LSM = 0.00000295214591324261
        'I1_LSM = 0.00254273877063925
        'I2_LSM = 0.0118261382165599
        'Is_LSM = 0.303220346353844
        Is_LSM = 0.2
        I2_LSM = 0
        C_LSM = 1.0 - Is_LSM - I2_LSM
        fixzero_INaLslowgate = 0


        Yco_iz = 0.992251726297519
        Yoc_iz = 0.000000024556270151713
        Yoo_iz = 0.00000314564543512061
        Yco_blk = 0.992424981547859
        Yoc_blk = 0.0000000240070147854924
        Yoo_blk = 0.00000314619469048683

        Yooo = 0.00000172489315884865
        Yooc = 0.00000142034754677507
        Ycoo = 0.0000138422676498755
        Ycoc = 0.992110534408681
        Ycco = 0.0000000953816272498217
        Yoco = 0.00000000000156949238162028
        Yocc = 0.0000000249594301562175

        'paraxrF = 0.00000486210633393005   ' IKr_ORD
        'paraxrS = 0.437041249050081            'IKr_ORD   

        y1_IKr = 0.0000440909425988806       'IKr_Kyoto
        y2_IKr = 0.000003386                         'IKr_Kyoto
        y3_IKr = 0.999363731                         'IKr_Kyoto

        paraxs1_iz = 0.277482694590328
        paraxs2_iz = 0.000131110342877451
        paraxs1_blk = 0.277482694590328
        paraxs2_blk = 0.000131110342877451

        Ov_IKs = 0.01                                          'IKs_Kyoto
        C2IKs_iz = 0.2                                         'IKs_Kyoto
        OcIKs_iz = 0.01                                         'IKs_Kyoto
        C2IKs_blk = 0.2                                         'IKs_Kyoto
        OcIKs_blk = 0.01                                         'IKs_Kyoto

        a_IKto = 0.000793627635934239
        y1_IKto = 0.999756080468878
        y2_IKto = 0.575995954010486

        Pbspm = 0.594875991179992

        E1NCX_iz = 0.238718640001014
        I1NCX_iz = 0.13771129457898
        I2NCX_iz = 0.622892868847556
        E1NCX_blk = 0.111872123711613
        I1NCX_blk = 0.203023555446362
        I2NCX_blk = 0.684869019924837

        P1_6_NaK = 0.435289193632868
        P7_NaK = 0.0831770174499825
        P8_13_NaK = 0.281082409575779

        halfSL = 1.09840500012898
        Fb = 0.0502092089156129
        Fp = 4.94926096641491
        TSCa3 = 0.00899891910620064
        TSCa3W = 0.000369547640656701
        TSCa3S = 0.000153834503967436
        TSS = 0.000876347322180234
        TSW = 0.000492054058977473
        hw = 0.000100147615113241
        hp = 0.00600014761511324

        ATPt_cyt = 6.67701543987464
        ADPt_cyt = 0.0227671477707
        Pi_cyt = 0.381130087573153
        PCr_cyt = 13.9261301893242

        '****************** Variables described below for mitochondria are not used in the present version *************
        ATPt_mit = 6.20328024045349
        Pi_mit = 2.23625256468335
        NADH_mit = 1.60566548407208
        H_mit = 0.0000285579652594013
        K_mit = 117.80018539511
        UQr_mit = 0.201994111666095
        ctCrd_mit = 0.0448941156153114
        dpsi = -159.077387598919

    End Sub

    Public EK_gi As Double
    Public Sub Igapjunc(ByRef igap As Double, ByRef gGap As Double, ByVal Vm1 As Double, ByVal Vm2 As Double, ByVal K1 As Double, ByVal K2 As Double)
        EK_gi = RTF * Math.Log(K1 / K2)  'calculate the equilibrium potential for Ka/Kb using the Nernst Eq.
        igap = gGap * ((Vm1 - Vm2) + EK_gi)             'K moves from a higher [K] to a lower [K]
    End Sub

    Dim P1_Vm As Double
    Dim P1_Vo As Double

    Dim P1_TnChCa As Double
    Dim P1_CaMCa As Double                  'CaM within blk space
    Dim P1_bufferSRCa As Double            'a Ca-buffer within the blk space

    Dim P1_Catot_jnc As Double
    Dim P1_Catot_iz As Double
    Dim P1_Catot_blk As Double

    Dim P1_Nai As Double
    Dim P1_Ki As Double

    Dim P1_Ca_SRup As Double
    Dim P1_Catot_SRrl As Double


    Dim P1_O_TM As Double
    Dim P1_I2_TM As Double
    Dim P1_Is_TM As Double

    Dim P1_O_LSM As Double
    Dim P1_I1_LSM As Double
    Dim P1_I2_LSM As Double
    Dim P1_Is_LSM As Double


    Dim P1_Yooo As Double
    Dim P1_Yooc As Double

    Dim P1_Ycoo As Double
    Dim P1_Ycoc As Double

    Dim P1_Ycco As Double

    Dim P1_Yoco As Double
    Dim P1_Yocc As Double


    Dim P1_Yco_iz As Double
    Dim P1_Yoc_iz As Double
    Dim P1_Yoo_iz As Double

    Dim P1_Yco_blk As Double
    Dim P1_Yoc_blk As Double
    Dim P1_Yoo_blk As Double


    Dim P1_y1_IKr As Double
    Dim P1_y2_IKr As Double
    Dim P1_y3_IKr As Double


    Dim P1_Ov_IKs As Double

    Dim P1_C2IKs_iz As Double
    Dim P1_OcIKs_iz As Double

    Dim P1_C2IKs_blk As Double
    Dim P1_OcIKs_blk As Double


    Dim P1_y1_IKto As Double
    Dim P1_y2_IKto As Double

    Dim P1_Pbspm As Double

    Dim P1_E1NCX_iz As Double
    Dim P1_I1NCX_iz As Double
    Dim P1_I2NCX_iz As Double

    Dim P1_E1NCX_blk As Double
    Dim P1_I1NCX_blk As Double
    Dim P1_I2NCX_blk As Double


    Dim P1_P1_6_NaK As Double
    Dim P1_P7_NaK As Double
    Dim P1_P8_13_NaK As Double


    Dim P1_TSCa3 As Double
    Dim P1_TSCa3W As Double
    Dim P1_TSCa3S As Double
    Dim P1_TSS As Double
    Dim P1_TSW As Double

    Dim P1_hw As Double
    Dim P1_hp As Double
    Public Sub YtoP1_Y()         'copy variable y to D9
        P1_Vm = Vm
        P1_Vo = Vo

        P1_TnChCa = TnChCa                 'high-binding site of Tn within blk space 
        P1_CaMCa = CaMCa                  'CaM within blk space
        P1_bufferSRCa = bufferSRCa            'a Ca-buffer within the blk space

        P1_Catot_jnc = Catot_jnc
        P1_Catot_iz = Catot_iz
        P1_Catot_blk = Catot_blk

        P1_Nai = Nai
        P1_Ki = Ki

        P1_Ca_SRup = Ca_SRup
        P1_Catot_SRrl = Catot_SRrl


        P1_O_TM = O_TM
        P1_I2_TM = I2_TM
        P1_Is_TM = Is_TM

        P1_O_LSM = O_LSM
        P1_I1_LSM = I1_LSM
        P1_I2_LSM = I2_LSM
        P1_Is_LSM = Is_LSM


        P1_Yooo = Yooo
        P1_Yooc = Yooc

        P1_Ycoo = Ycoo
        P1_Ycoc = Ycoc

        P1_Ycco = Ycco

        P1_Yoco = Yoco
        P1_Yocc = Yocc


        P1_Yco_iz = Yco_iz
        P1_Yoc_iz = Yoc_iz
        P1_Yoo_iz = Yoo_iz

        P1_Yco_blk = Yco_blk
        P1_Yoc_blk = Yoc_blk
        P1_Yoo_blk = Yoo_blk


        P1_y1_IKr = y1_IKr
        P1_y2_IKr = y2_IKr
        P1_y3_IKr = y3_IKr


        P1_Ov_IKs = Ov_IKs

        P1_C2IKs_iz = C2IKs_iz
        P1_OcIKs_iz = OcIKs_iz

        P1_C2IKs_blk = C2IKs_blk
        P1_OcIKs_blk = OcIKs_blk


        P1_y1_IKto = y1_IKto
        P1_y2_IKto = y2_IKto

        P1_Pbspm = Pbspm

        P1_E1NCX_iz = E1NCX_iz
        P1_I1NCX_iz = I1NCX_iz
        P1_I2NCX_iz = I2NCX_iz

        P1_E1NCX_blk = E1NCX_blk
        P1_I1NCX_blk = I1NCX_blk
        P1_I2NCX_blk = I2NCX_blk


        P1_P1_6_NaK = P1_6_NaK
        P1_P7_NaK = P7_NaK
        P1_P8_13_NaK = P8_13_NaK


        P1_TSCa3 = TSCa3
        P1_TSCa3W = TSCa3W
        P1_TSCa3S = TSCa3S
        P1_TSS = TSS
        P1_TSW = TSW

        P1_hw = hw
        P1_hp = hp
    End Sub
    Public Sub P1_YtoY()         'copy variable y to D9
        Vm = P1_Vm
        Vo = P1_Vo

        TnChCa = P1_TnChCa                  'high-binding site of Tn within blk space 
        CaMCa = P1_CaMCa                  'CaM within blk space
        bufferSRCa = P1_bufferSRCa            'a Ca-buffer within the blk space

        Catot_jnc = P1_Catot_jnc
        Catot_iz = P1_Catot_iz
        Catot_blk = P1_Catot_blk

        Nai = P1_Nai
        Ki = P1_Ki

        Ca_SRup = P1_Ca_SRup
        Catot_SRrl = P1_Catot_SRrl


        O_TM = P1_O_TM
        I2_TM = P1_I2_TM
        Is_TM = P1_Is_TM

        O_LSM = P1_O_LSM
        I1_LSM = P1_I1_LSM
        I2_LSM = P1_I2_LSM
        Is_LSM = P1_Is_LSM


        Yooo = P1_Yooo
        Yooc = P1_Yooc

        Ycoo = P1_Ycoo
        Ycoc = P1_Ycoc

        Ycco = P1_Ycco

        Yoco = P1_Yoco
        Yocc = P1_Yocc


        Yco_iz = P1_Yco_iz
        Yoc_iz = P1_Yoc_iz
        Yoo_iz = P1_Yoo_iz

        Yco_blk = P1_Yco_blk
        Yoc_blk = P1_Yoc_blk
        Yoo_blk = P1_Yoo_blk


        y1_IKr = P1_y1_IKr
        y2_IKr = P1_y2_IKr
        y3_IKr = P1_y3_IKr


        Ov_IKs = P1_Ov_IKs

        C2IKs_iz = P1_C2IKs_iz
        OcIKs_iz = P1_OcIKs_iz

        C2IKs_blk = P1_C2IKs_blk
        OcIKs_blk = P1_OcIKs_blk


        y1_IKto = P1_y1_IKto
        y2_IKto = P1_y2_IKto

        Pbspm = P1_Pbspm

        E1NCX_iz = P1_E1NCX_iz
        I1NCX_iz = P1_I1NCX_iz
        I2NCX_iz = P1_I2NCX_iz

        E1NCX_blk = P1_E1NCX_blk
        I1NCX_blk = P1_I1NCX_blk
        I2NCX_blk = P1_I2NCX_blk


        P1_6_NaK = P1_P1_6_NaK
        P7_NaK = P1_P7_NaK
        P8_13_NaK = P1_P8_13_NaK


        TSCa3 = P1_TSCa3
        TSCa3W = P1_TSCa3W
        TSCa3S = P1_TSCa3S
        TSS = P1_TSS
        TSW = P1_TSW

        hw = P1_hw
        hp = P1_hp

    End Sub

    Public P1_dVmdt As Double
    Dim P1_dCatot_jncdt As Double
    Dim P1_dCatot_izdt As Double
    Dim P1_dCatot_blkdt As Double

    Dim P1_dNaidt As Double
    Dim P1_dKidt As Double

    Dim P1_dCa_SRupdt As Double
    Dim P1_dCato_SRrldt As Double


    Dim P1_dO_TMdt As Double
    Dim P1_dI2_TMdt As Double
    Dim P1_dIs_TMdt As Double

    Dim P1_dO_LSMdt As Double
    Dim P1_dI1_LSMdt As Double
    Dim P1_dI2_LSMdt As Double
    Dim P1_dIs_LSMdt As Double


    Dim P1_dYooodt As Double
    Dim P1_dYoocdt As Double

    Dim P1_dYcoodt As Double
    Dim P1_dYcocdt As Double

    Dim P1_dYccodt As Double

    Dim P1_dYocodt As Double
    Dim P1_dYoccdt As Double


    Dim P1_dYco_izdt As Double
    Dim P1_dYoc_izdt As Double
    Dim P1_dYoo_izdt As Double

    Dim P1_dYco_blkdt As Double
    Dim P1_dYoc_blkdt As Double
    Dim P1_dYoo_blkdt As Double


    Dim P1_dy1_IKrdt As Double
    Dim P1_dy2_IKrdt As Double
    Dim P1_dy3_IKrdt As Double


    Dim P1_dOv_IKsdt As Double

    Dim P1_dC2IKs_izdt As Double
    Dim P1_dOcIKs_izdt As Double

    Dim P1_dC2IKs_blkdt As Double
    Dim P1_dOcIKs_blkdt As Double


    Dim P1_dy1_IKtodt As Double
    Dim P1_dy2_IKtodt As Double

    Dim P1_dPbspmdt As Double

    Dim P1_dE1NCX_izdt As Double
    Dim P1_dI1NCX_izdt As Double
    Dim P1_dI2NCX_izdt As Double

    Dim P1_dE1NCX_blkdt As Double
    Dim P1_dI1NCX_blkdt As Double
    Dim P1_dI2NCX_blkdt As Double

    Dim P1_dP1_6_NaKdt As Double
    Dim P1_dP7_NaKdt As Double
    Dim P1_dP8_13_NaKdt As Double


    Dim P1_dTSCa3dt As Double
    Dim P1_dTSCa3Wdt As Double
    Dim P1_dTSCa3Sdt As Double
    Dim P1_dTSSdt As Double
    Dim P1_dTSWdt As Double

    Dim P1_dhwdt As Double
    Dim P1_dhpdt As Double

    Dim P1_dTnChCadt As Double                 'high-binding site of Tn within blk space 
    Dim P1_dCaMCadt As Double                      'CaM within blk space
    Dim P1_dSRCadt As Double                     'a Ca-buffer within the blk space

    Public P1_Iion As Double
    Public P1_Itot_K As Double
    Public Sub copydydt()         'copy dy/dt to D9
        P1_dVmdt = dVmdt

        P1_dTnChCadt = dTnChCadt                 'high-binding site of Tn within blk space 
        P1_dCaMCadt = dCaMCadt                      'CaM within blk space
        P1_dSRCadt = dSRCadt                     'a Ca-buffer within the blk space

        P1_dCatot_jncdt = dCatot_jncdt
        P1_dCatot_izdt = dCatot_izdt
        P1_dCatot_blkdt = dCatot_blkdt

        P1_dNaidt = dNaidt
        P1_dKidt = dKidt

        P1_dCa_SRupdt = dCa_SRupdt
        P1_dCato_SRrldt = dCato_SRrldt


        P1_dO_TMdt = dO_TMdt
        P1_dI2_TMdt = dI2_TMdt
        P1_dIs_TMdt = dIs_TMdt

        P1_dO_LSMdt = dO_LSMdt
        P1_dI1_LSMdt = dI1_LSMdt
        P1_dI2_LSMdt = dI2_LSMdt
        P1_dIs_LSMdt = dIs_LSMdt


        P1_dYooodt = dYooodt
        P1_dYoocdt = dYoocdt

        P1_dYcoodt = dYcoodt
        P1_dYcocdt = dYcocdt

        P1_dYccodt = dYccodt

        P1_dYocodt = dYocodt
        P1_dYoccdt = dYoccdt


        P1_dYco_izdt = dYco_izdt
        P1_dYoc_izdt = dYoc_izdt
        P1_dYoo_izdt = dYoo_izdt

        P1_dYco_blkdt = dYco_blkdt
        P1_dYoc_blkdt = dYoc_blkdt
        P1_dYoo_blkdt = dYoo_blkdt


        P1_dy1_IKrdt = dy1_IKrdt
        P1_dy2_IKrdt = dy2_IKrdt
        P1_dy3_IKrdt = dy3_IKrdt


        P1_dOv_IKsdt = dOv_IKsdt

        P1_dC2IKs_izdt = dC2IKs_izdt
        P1_dOcIKs_izdt = dOcIKs_izdt

        P1_dC2IKs_blkdt = dC2IKs_blkdt
        P1_dOcIKs_blkdt = dOcIKs_blkdt


        P1_dy1_IKtodt = dy1_IKtodt
        P1_dy2_IKtodt = dy2_IKtodt

        P1_dPbspmdt = dPbspmdt


        P1_dE1NCX_izdt = dE1NCX_izdt
        P1_dI1NCX_izdt = dI1NCX_izdt
        P1_dI2NCX_izdt = dI2NCX_izdt

        P1_dE1NCX_blkdt = dE1NCX_blkdt
        P1_dI1NCX_blkdt = dI1NCX_blkdt
        P1_dI2NCX_blkdt = dI2NCX_blkdt

        P1_dP1_6_NaKdt = dP1_6_NaKdt
        P1_dP7_NaKdt = dP7_NaKdt
        P1_dP8_13_NaKdt = dP8_13_NaKdt

        P1_dTSCa3dt = dTSCa3dt
        P1_dTSCa3Wdt = dTSCa3Wdt
        P1_dTSCa3Sdt = dTSCa3Sdt
        P1_dTSSdt = dTSSdt
        P1_dTSWdt = dTSWdt

        P1_dhwdt = dhwdt
        P1_dhpdt = dhpdt

        P1_Iion = Iion             'copy Itot_Cell for calculating P4
        P1_Itot_K = Itot_K                     'copy Itot_K for calculating P4
    End Sub
    Public Sub Averagedydt()         'calculate the average
        dVmdt = (P1_dVmdt + dVmdt) / 2

        dTnChCadt = (P1_dTnChCadt + dTnChCadt) / 2                'high-binding site of Tn within blk space 
        dCaMCadt = (P1_dCaMCadt + dCaMCadt) / 2                      'CaM within blk space
        dSRCadt = (P1_dSRCadt + dSRCadt) / 2                     'a Ca-buffer within the blk space

        dCatot_jncdt = (P1_dCatot_jncdt + dCatot_jncdt) / 2
        dCatot_izdt = (P1_dCatot_izdt + dCatot_izdt) / 2
        dCatot_blkdt = (P1_dCatot_blkdt + dCatot_blkdt) / 2

        dNaidt = (P1_dNaidt + dNaidt) / 2
        dKidt = (P1_dKidt + dKidt) / 2

        dCa_SRupdt = (P1_dCa_SRupdt + dCa_SRupdt) / 2
        dCato_SRrldt = (P1_dCato_SRrldt + dCato_SRrldt) / 2


        dO_TMdt = (P1_dO_TMdt + dO_TMdt) / 2
        dI2_TMdt = (P1_dI2_TMdt + dI2_TMdt) / 2
        dIs_TMdt = (P1_dIs_TMdt + dIs_TMdt) / 2

        dO_LSMdt = (P1_dO_LSMdt + dO_LSMdt) / 2
        dI1_LSMdt = (P1_dI1_LSMdt + dI1_LSMdt) / 2
        dI2_LSMdt = (P1_dI2_LSMdt + dI2_LSMdt) / 2
        dIs_LSMdt = (P1_dIs_LSMdt + dIs_LSMdt) / 2


        dYooodt = (P1_dYooodt + dYooodt) / 2
        dYoocdt = (P1_dYoocdt + dYoocdt) / 2

        dYcoodt = (P1_dYcoodt + dYcoodt) / 2
        dYcocdt = (P1_dYcocdt + dYcocdt) / 2

        dYccodt = (P1_dYccodt + dYccodt) / 2

        dYocodt = (P1_dYocodt + dYocodt) / 2
        dYoccdt = (P1_dYoccdt + dYoccdt) / 2


        dYco_izdt = (P1_dYco_izdt + dYco_izdt) / 2
        dYoc_izdt = (P1_dYoc_izdt + dYoc_izdt) / 2
        dYoo_izdt = (P1_dYoo_izdt + dYoo_izdt) / 2

        dYco_blkdt = (P1_dYco_blkdt + dYco_blkdt) / 2
        dYoc_blkdt = (P1_dYoc_blkdt + dYoc_blkdt) / 2
        dYoo_blkdt = (P1_dYoo_blkdt + dYoo_blkdt) / 2


        dy1_IKrdt = (P1_dy1_IKrdt + dy1_IKrdt) / 2
        dy2_IKrdt = (P1_dy2_IKrdt + dy2_IKrdt) / 2
        dy3_IKrdt = (P1_dy3_IKrdt + dy3_IKrdt) / 2


        dOv_IKsdt = (P1_dOv_IKsdt + dOv_IKsdt) / 2

        dC2IKs_izdt = (P1_dC2IKs_izdt + dC2IKs_izdt) / 2
        dOcIKs_izdt = (P1_dOcIKs_izdt + dOcIKs_izdt) / 2

        dC2IKs_blkdt = (P1_dC2IKs_blkdt + dC2IKs_blkdt) / 2
        dOcIKs_blkdt = (P1_dOcIKs_blkdt + dOcIKs_blkdt) / 2


        dy1_IKtodt = (P1_dy1_IKtodt + dy1_IKtodt) / 2
        dy2_IKtodt = (P1_dy2_IKtodt + dy2_IKtodt) / 2

        dPbspmdt = (P1_dPbspmdt + dPbspmdt) / 2


        dE1NCX_izdt = (P1_dE1NCX_izdt + dE1NCX_izdt) / 2
        dI1NCX_izdt = (P1_dI1NCX_izdt + dI1NCX_izdt) / 2
        dI2NCX_izdt = (P1_dI2NCX_izdt + dI2NCX_izdt) / 2

        dE1NCX_blkdt = (P1_dE1NCX_blkdt + dE1NCX_blkdt) / 2
        dI1NCX_blkdt = (P1_dI1NCX_blkdt + dI1NCX_blkdt) / 2
        dI2NCX_blkdt = (P1_dI2NCX_blkdt + dI2NCX_blkdt) / 2

        dP1_6_NaKdt = (P1_dP1_6_NaKdt + dP1_6_NaKdt) / 2
        dP7_NaKdt = (P1_dP7_NaKdt + dP7_NaKdt) / 2
        dP8_13_NaKdt = (P1_dP8_13_NaKdt + dP8_13_NaKdt) / 2

        dTSCa3dt = (P1_dTSCa3dt + dTSCa3dt) / 2
        dTSCa3Wdt = (P1_dTSCa3Wdt + dTSCa3Wdt) / 2
        dTSCa3Sdt = (P1_dTSCa3Sdt + dTSCa3Sdt) / 2
        dTSSdt = (P1_dTSSdt + dTSSdt) / 2
        dTSWdt = (P1_dTSWdt + dTSWdt) / 2

        dhwdt = (P1_dhwdt + dhwdt) / 2
        dhpdt = (P1_dhpdt + dhpdt) / 2
    End Sub

    Public optdVm As Double = 0.3      '0.3    '0.25               'mV, optimum dVm
    Public eachDT As Double                  'appropriate DT for a given variable in a cell
    Public minDTcell As Double             'minimum DT in a given cell
    Public Sub determineMinDT()     'determine eachDT by determining the minDTcell 
        If dVmdt <> 0 Then
            eachDT = Math.Abs(optdVm / dVmdt) 'determine a new dt
            If eachDT < minDTcell Then minDTcell = eachDT 'replace by the smaller DT
        End If
    End Sub

End Class
