# Supplementary material for: Ionic Mechanisms of Propagated Repolarization in a One-Dimensional Strand of Human Ventricular Myocyte Model
Source: Int J Mol Sci. 2023 Oct 19;24(20):15378. doi: 10.3390/ijms242015378 (PMC10607672; doi:10.3390/ijms242015378)
Supplement: Supplementary file 1 [file ijms-24-15378-s001.zip › RepolarizationPropagation230929/RepolarizationÄRû{/obj/x86/Debug/RepolarizationÄRû{.vbproj.FileListAbsolute.txt]

C:\Users\Noma Lab\AppData\Local\Temporary Projects\Repolarization山本\obj\x86\Debug\Repolarization山本.Form1.resources
C:\Users\Noma Lab\AppData\Local\Temporary Projects\Repolarization山本\obj\x86\Debug\Repolarization山本.Resources.resources
C:\Users\Noma Lab\AppData\Local\Temporary Projects\Repolarization山本\obj\x86\Debug\Repolarization山本.vbproj.GenerateResource.Cache
C:\Users\Noma Lab\AppData\Local\Temporary Projects\Repolarization山本\bin\Debug\Repolarization山本.exe
C:\Users\Noma Lab\AppData\Local\Temporary Projects\Repolarization山本\bin\Debug\Repolarization山本.pdb
C:\Users\Noma Lab\AppData\Local\Temporary Projects\Repolarization山本\bin\Debug\Repolarization山本.xml
C:\Users\Noma Lab\AppData\Local\Temporary Projects\Repolarization山本\obj\x86\Debug\Repolarization山本.exe
C:\Users\Noma Lab\AppData\Local\Temporary Projects\Repolarization山本\obj\x86\Debug\Repolarization山本.xml
C:\Users\Noma Lab\AppData\Local\Temporary Projects\Repolarization山本\obj\x86\Debug\Repolarization山本.pdb
C:\Users\Fuji-5\Documents\paperFull\修士論文\山本\R4投稿論文LinearSolver180728\Repolarization山本18086\Repolarization山本\obj\x86\Debug\Repolarization山本.exe
C:\Users\Fuji-5\Documents\paperFull\修士論文\山本\R4投稿論文LinearSolver180728\Repolarization山本18086\Repolarization山本\obj\x86\Debug\Repolarization山本.xml
C:\Users\Fuji-5\Documents\paperFull\修士論文\山本\R4投稿論文LinearSolver180728\Repolarization山本18086\Repolarization山本\obj\x86\Debug\Repolarization山本.pdb
C:\Users\Fuji-5\Documents\paperFull\修士論文\山本\R4投稿論文LinearSolver180728\Repolarization山本18086\Repolarization山本\bin\Debug\Repolarization山本.exe
C:\Users\Fuji-5\Documents\paperFull\修士論文\山本\R4投稿論文LinearSolver180728\Repolarization山本18086\Repolarization山本\bin\Debug\Repolarization山本.pdb
C:\Users\Fuji-5\Documents\paperFull\修士論文\山本\R4投稿論文LinearSolver180728\Repolarization山本18086\Repolarization山本\bin\Debug\Repolarization山本.xml
C:\Users\Fuji-5\Documents\paperFull\修士論文\山本\R4投稿論文LinearSolver180728\Repolarization山本18086\Repolarization山本\obj\x86\Debug\Repolarization山本.Form1.resources
C:\Users\Fuji-5\Documents\paperFull\修士論文\山本\R4投稿論文LinearSolver180728\Repolarization山本18086\Repolarization山本\obj\x86\Debug\Repolarization山本.Resources.resources
C:\Users\Fuji-5\Documents\paperFull\修士論文\山本\R4投稿論文LinearSolver180728\Repolarization山本18086\Repolarization山本\obj\x86\Debug\Repolarization山本.vbproj.GenerateResource.Cache
C:\Users\Fuji-5\Documents\paperFull\修士論文\山本\R4投稿論文LinearSolver180728\model\Repolarization山本18087\Repolarization山本\obj\x86\Debug\Repolarization山本.exe
C:\Users\Fuji-5\Documents\paperFull\修士論文\山本\R4投稿論文LinearSolver180728\model\Repolarization山本18087\Repolarization山本\obj\x86\Debug\Repolarization山本.xml
C:\Users\Fuji-5\Documents\paperFull\修士論文\山本\R4投稿論文LinearSolver180728\model\Repolarization山本18087\Repolarization山本\obj\x86\Debug\Repolarization山本.pdb
C:\Users\Fuji-5\Documents\paperFull\修士論文\山本\R4投稿論文LinearSolver180728\model\Repolarization山本18087\Repolarization山本\obj\x86\Debug\Repolarization山本.Form1.resources
C:\Users\Fuji-5\Documents\paperFull\修士論文\山本\R4投稿論文LinearSolver180728\model\Repolarization山本18087\Repolarization山本\obj\x86\Debug\Repolarization山本.Resources.resources
C:\Users\Fuji-5\Documents\paperFull\修士論文\山本\R4投稿論文LinearSolver180728\model\Repolarization山本18087\Repolarization山本\obj\x86\Debug\Repolarization山本.vbproj.GenerateResource.Cache
C:\Users\Fuji-5\Documents\paperFull\修士論文\山本\R4投稿論文LinearSolver180728\model\Repolarization山本18087\Repolarization山本\bin\Debug\Repolarization山本.exe
C:\Users\Fuji-5\Documents\paperFull\修士論文\山本\R4投稿論文LinearSolver180728\model\Repolarization山本18087\Repolarization山本\bin\Debug\Repolarization山本.pdb
C:\Users\Fuji-5\Documents\paperFull\修士論文\山本\R4投稿論文LinearSolver180728\model\Repolarization山本18087\Repolarization山本\bin\Debug\Repolarization山本.xml
C:\Users\Fuji-5\Documents\paperFull\修士論文\山本\R4投稿論文LinearSolver180728\model\Repolarization山本180807A\Repolarization山本\obj\x86\Debug\Repolarization山本.exe
C:\Users\Fuji-5\Documents\paperFull\修士論文\山本\R4投稿論文LinearSolver180728\model\Repolarization山本180807A\Repolarization山本\obj\x86\Debug\Repolarization山本.xml
C:\Users\Fuji-5\Documents\paperFull\修士論文\山本\R4投稿論文LinearSolver180728\model\Repolarization山本180807A\Repolarization山本\obj\x86\Debug\Repolarization山本.pdb
C:\Users\Fuji-5\Documents\paperFull\修士論文\山本\R4投稿論文LinearSolver180728\model\Repolarization山本180807A\Repolarization山本\bin\Debug\Repolarization山本.exe
C:\Users\Fuji-5\Documents\paperFull\修士論文\山本\R4投稿論文LinearSolver180728\model\Repolarization山本180807A\Repolarization山本\bin\Debug\Repolarization山本.pdb
C:\Users\Fuji-5\Documents\paperFull\修士論文\山本\R4投稿論文LinearSolver180728\model\Repolarization山本180807A\Repolarization山本\bin\Debug\Repolarization山本.xml
C:\Users\Fuji-5\Documents\paperFull\修士論文\山本\R4投稿論文LinearSolver180728\model\Repolarization山本180807A\Repolarization山本\obj\x86\Debug\Repolarization山本.Form1.resources
C:\Users\Fuji-5\Documents\paperFull\修士論文\山本\R4投稿論文LinearSolver180728\model\Repolarization山本180807A\Repolarization山本\obj\x86\Debug\Repolarization山本.Resources.resources
C:\Users\Fuji-5\Documents\paperFull\修士論文\山本\R4投稿論文LinearSolver180728\model\Repolarization山本180807A\Repolarization山本\obj\x86\Debug\Repolarization山本.vbproj.GenerateResource.Cache
C:\Users\Fuji-5\Documents\paperFull\修士論文\山本\R4投稿論文LinearSolver180728\model\純正再分極伝播180817\Repolarization山本\obj\x86\Debug\Repolarization山本.exe
C:\Users\Fuji-5\Documents\paperFull\修士論文\山本\R4投稿論文LinearSolver180728\model\純正再分極伝播180817\Repolarization山本\obj\x86\Debug\Repolarization山本.xml
C:\Users\Fuji-5\Documents\paperFull\修士論文\山本\R4投稿論文LinearSolver180728\model\純正再分極伝播180817\Repolarization山本\obj\x86\Debug\Repolarization山本.pdb
C:\Users\Fuji-4\Desktop\純正再分極伝播180817_linersolver\Repolarization山本\obj\x86\Debug\Repolarization山本.exe
C:\Users\Fuji-4\Desktop\純正再分極伝播180817_linersolver\Repolarization山本\obj\x86\Debug\Repolarization山本.xml
C:\Users\Fuji-4\Desktop\純正再分極伝播180817_linersolver\Repolarization山本\obj\x86\Debug\Repolarization山本.pdb
C:\Users\Fuji-4\Desktop\純正再分極伝播180817_linersolver\Repolarization山本\bin\Debug\Repolarization山本.exe
C:\Users\Fuji-4\Desktop\純正再分極伝播180817_linersolver\Repolarization山本\bin\Debug\Repolarization山本.pdb
C:\Users\Fuji-4\Desktop\純正再分極伝播180817_linersolver\Repolarization山本\bin\Debug\Repolarization山本.xml
C:\Users\Fuji-4\Desktop\純正再分極伝播180817_linersolver\Repolarization山本\obj\x86\Debug\Repolarization山本.Form1.resources
C:\Users\Fuji-4\Desktop\純正再分極伝播180817_linersolver\Repolarization山本\obj\x86\Debug\Repolarization山本.Resources.resources
C:\Users\Fuji-4\Desktop\純正再分極伝播180817_linersolver\Repolarization山本\obj\x86\Debug\Repolarization山本.vbproj.GenerateResource.Cache
C:\Users\Fuji-5\Documents\paperFull\修士論文\山本\R4投稿論文LinearSolver180728\model\純正再分極伝播180817_linersolver\Repolarization山本\obj\x86\Debug\Repolarization山本.exe
C:\Users\Fuji-5\Documents\paperFull\修士論文\山本\R4投稿論文LinearSolver180728\model\純正再分極伝播180817_linersolver\Repolarization山本\obj\x86\Debug\Repolarization山本.xml
C:\Users\Fuji-5\Documents\paperFull\修士論文\山本\R4投稿論文LinearSolver180728\model\純正再分極伝播180817_linersolver\Repolarization山本\obj\x86\Debug\Repolarization山本.pdb
C:\Users\Fuji-5\Documents\paperFull\修士論文\山本\R4投稿論文LinearSolver180728\model\純正再分極伝播linearsolver180817\Repolarization山本\obj\x86\Debug\Repolarization山本.exe
C:\Users\Fuji-5\Documents\paperFull\修士論文\山本\R4投稿論文LinearSolver180728\model\純正再分極伝播linearsolver180817\Repolarization山本\obj\x86\Debug\Repolarization山本.xml
C:\Users\Fuji-5\Documents\paperFull\修士論文\山本\R4投稿論文LinearSolver180728\model\純正再分極伝播linearsolver180817\Repolarization山本\obj\x86\Debug\Repolarization山本.pdb
C:\Users\Fuji-5\Documents\paperFull\修士論文\山本\R4投稿論文LinearSolver180728\model\純正再分極伝播linearsolver180817\Repolarization山本\bin\Debug\Repolarization山本.exe
C:\Users\Fuji-5\Documents\paperFull\修士論文\山本\R4投稿論文LinearSolver180728\model\純正再分極伝播linearsolver180817\Repolarization山本\bin\Debug\Repolarization山本.pdb
C:\Users\Fuji-5\Documents\paperFull\修士論文\山本\R4投稿論文LinearSolver180728\model\純正再分極伝播linearsolver180817\Repolarization山本\bin\Debug\Repolarization山本.xml
C:\Users\Fuji-5\Documents\paperFull\修士論文\山本\R4投稿論文LinearSolver180728\model\純正再分極伝播linearsolver180817\Repolarization山本\obj\x86\Debug\Repolarization山本.Form1.resources
C:\Users\Fuji-5\Documents\paperFull\修士論文\山本\R4投稿論文LinearSolver180728\model\純正再分極伝播linearsolver180817\Repolarization山本\obj\x86\Debug\Repolarization山本.Resources.resources
C:\Users\Fuji-5\Documents\paperFull\修士論文\山本\R4投稿論文LinearSolver180728\model\純正再分極伝播linearsolver180817\Repolarization山本\obj\x86\Debug\Repolarization山本.vbproj.GenerateResource.Cache
C:\Users\Fuji-5\Documents\paperFull\修士論文\山本\R4投稿論文LinearSolver180728\model\純正再分極伝播linearsolver180817\Repolarization山本\obj\x86\Debug\Repolarization山本.vbprojAssemblyReference.cache
C:\Users\Fuji-5\Documents\FukuokaProject2020\再分極伝播NY\純正再分極伝播linearsolver211213\Repolarization山本\bin\Debug\Repolarization山本.exe
C:\Users\Fuji-5\Documents\FukuokaProject2020\再分極伝播NY\純正再分極伝播linearsolver211213\Repolarization山本\bin\Debug\Repolarization山本.pdb
C:\Users\Fuji-5\Documents\FukuokaProject2020\再分極伝播NY\純正再分極伝播linearsolver211213\Repolarization山本\bin\Debug\Repolarization山本.xml
C:\Users\Fuji-5\Documents\FukuokaProject2020\再分極伝播NY\純正再分極伝播linearsolver211213\Repolarization山本\obj\x86\Debug\Repolarization山本.Form1.resources
C:\Users\Fuji-5\Documents\FukuokaProject2020\再分極伝播NY\純正再分極伝播linearsolver211213\Repolarization山本\obj\x86\Debug\Repolarization山本.Resources.resources
C:\Users\Fuji-5\Documents\FukuokaProject2020\再分極伝播NY\純正再分極伝播linearsolver211213\Repolarization山本\obj\x86\Debug\Repolarization山本.vbproj.GenerateResource.cache
C:\Users\Fuji-5\Documents\FukuokaProject2020\再分極伝播NY\純正再分極伝播linearsolver211213\Repolarization山本\obj\x86\Debug\Repolarization山本.exe
C:\Users\Fuji-5\Documents\FukuokaProject2020\再分極伝播NY\純正再分極伝播linearsolver211213\Repolarization山本\obj\x86\Debug\Repolarization山本.xml
C:\Users\Fuji-5\Documents\FukuokaProject2020\再分極伝播NY\純正再分極伝播linearsolver211213\Repolarization山本\obj\x86\Debug\Repolarization山本.pdb
C:\Users\Fuji-5\Documents\FukuokaProject2020\再分極伝播NY\純正再分極伝播linearsolver211213\Repolarization山本\obj\x86\Debug\Repolarization山本.vbprojAssemblyReference.cache
C:\Users\Fuji-5\Documents\FukuokaProject2020\再分極伝播NY\純正再分極伝播linearsolver211218\Repolarization山本\bin\Debug\Repolarization山本.exe
C:\Users\Fuji-5\Documents\FukuokaProject2020\再分極伝播NY\純正再分極伝播linearsolver211218\Repolarization山本\bin\Debug\Repolarization山本.pdb
C:\Users\Fuji-5\Documents\FukuokaProject2020\再分極伝播NY\純正再分極伝播linearsolver211218\Repolarization山本\bin\Debug\Repolarization山本.xml
C:\Users\Fuji-5\Documents\FukuokaProject2020\再分極伝播NY\純正再分極伝播linearsolver211218\Repolarization山本\obj\x86\Debug\Repolarization山本.vbprojAssemblyReference.cache
C:\Users\Fuji-5\Documents\FukuokaProject2020\再分極伝播NY\純正再分極伝播linearsolver211218\Repolarization山本\obj\x86\Debug\Repolarization山本.Form1.resources
C:\Users\Fuji-5\Documents\FukuokaProject2020\再分極伝播NY\純正再分極伝播linearsolver211218\Repolarization山本\obj\x86\Debug\Repolarization山本.Resources.resources
C:\Users\Fuji-5\Documents\FukuokaProject2020\再分極伝播NY\純正再分極伝播linearsolver211218\Repolarization山本\obj\x86\Debug\Repolarization山本.vbproj.GenerateResource.cache
C:\Users\Fuji-5\Documents\FukuokaProject2020\再分極伝播NY\純正再分極伝播linearsolver211218\Repolarization山本\obj\x86\Debug\Repolarization山本.exe
C:\Users\Fuji-5\Documents\FukuokaProject2020\再分極伝播NY\純正再分極伝播linearsolver211218\Repolarization山本\obj\x86\Debug\Repolarization山本.xml
C:\Users\Fuji-5\Documents\FukuokaProject2020\再分極伝播NY\純正再分極伝播linearsolver211218\Repolarization山本\obj\x86\Debug\Repolarization山本.pdb
C:\Users\Fuji-5\Documents\FukuokaProjec220101\再分極伝播NY\純正再分極伝播linearsolver211218\Repolarization山本\obj\x86\Debug\Repolarization山本.exe
C:\Users\Fuji-5\Documents\FukuokaProjec220101\再分極伝播NY\純正再分極伝播linearsolver211218\Repolarization山本\obj\x86\Debug\Repolarization山本.xml
C:\Users\Fuji-5\Documents\FukuokaProjec220101\再分極伝播NY\純正再分極伝播linearsolver211218\Repolarization山本\obj\x86\Debug\Repolarization山本.pdb
C:\Users\Fuji-5\Documents\FukuokaProjec220101\再分極伝播NY\純正再分極伝播linearsolver211218\Repolarization山本\bin\Debug\Repolarization山本.exe
C:\Users\Fuji-5\Documents\FukuokaProjec220101\再分極伝播NY\純正再分極伝播linearsolver211218\Repolarization山本\bin\Debug\Repolarization山本.pdb
C:\Users\Fuji-5\Documents\FukuokaProjec220101\再分極伝播NY\純正再分極伝播linearsolver211218\Repolarization山本\bin\Debug\Repolarization山本.xml
C:\Users\Fuji-5\Documents\FukuokaProjec220101\再分極伝播NY\純正再分極伝播linearsolver211218\Repolarization山本\obj\x86\Debug\Repolarization山本.Form1.resources
C:\Users\Fuji-5\Documents\FukuokaProjec220101\再分極伝播NY\純正再分極伝播linearsolver211218\Repolarization山本\obj\x86\Debug\Repolarization山本.Resources.resources
C:\Users\Fuji-5\Documents\FukuokaProjec220101\再分極伝播NY\純正再分極伝播linearsolver211218\Repolarization山本\obj\x86\Debug\Repolarization山本.vbproj.GenerateResource.Cache
C:\Users\Biosimulation\Documents\FukuokaProjec220525\再分極伝播NY\純正再分極伝播linearsolver211218\Repolarization山本\bin\Debug\Repolarization山本.exe
C:\Users\Biosimulation\Documents\FukuokaProjec220525\再分極伝播NY\純正再分極伝播linearsolver211218\Repolarization山本\bin\Debug\Repolarization山本.pdb
C:\Users\Biosimulation\Documents\FukuokaProjec220525\再分極伝播NY\純正再分極伝播linearsolver211218\Repolarization山本\bin\Debug\Repolarization山本.xml
C:\Users\Biosimulation\Documents\FukuokaProjec220525\再分極伝播NY\純正再分極伝播linearsolver211218\Repolarization山本\obj\x86\Debug\Repolarization山本.vbproj.AssemblyReference.cache
C:\Users\Biosimulation\Documents\FukuokaProjec220525\再分極伝播NY\純正再分極伝播linearsolver211218\Repolarization山本\obj\x86\Debug\Repolarization山本.Form1.resources
C:\Users\Biosimulation\Documents\FukuokaProjec220525\再分極伝播NY\純正再分極伝播linearsolver211218\Repolarization山本\obj\x86\Debug\Repolarization山本.Resources.resources
C:\Users\Biosimulation\Documents\FukuokaProjec220525\再分極伝播NY\純正再分極伝播linearsolver211218\Repolarization山本\obj\x86\Debug\Repolarization山本.vbproj.GenerateResource.cache
C:\Users\Biosimulation\Documents\FukuokaProjec220525\再分極伝播NY\純正再分極伝播linearsolver211218\Repolarization山本\obj\x86\Debug\Repolarization山本.vbproj.CoreCompileInputs.cache
C:\Users\Biosimulation\Documents\FukuokaProjec220525\再分極伝播NY\純正再分極伝播linearsolver211218\Repolarization山本\obj\x86\Debug\Repolarization山本.exe
C:\Users\Biosimulation\Documents\FukuokaProjec220525\再分極伝播NY\純正再分極伝播linearsolver211218\Repolarization山本\obj\x86\Debug\Repolarization山本.xml
C:\Users\Biosimulation\Documents\FukuokaProjec220525\再分極伝播NY\純正再分極伝播linearsolver211218\Repolarization山本\obj\x86\Debug\Repolarization山本.pdb
C:\Users\Fuji-1\Documents\FukuokaProject2212\再分極伝播NY\純正再分極伝播linearsolver211218\Repolarization山本\obj\x86\Debug\Repolarization山本.exe
C:\Users\Fuji-1\Documents\FukuokaProject2212\再分極伝播NY\純正再分極伝播linearsolver211218\Repolarization山本\obj\x86\Debug\Repolarization山本.xml
C:\Users\Fuji-1\Documents\FukuokaProject2212\再分極伝播NY\純正再分極伝播linearsolver211218\Repolarization山本\obj\x86\Debug\Repolarization山本.pdb
C:\Users\Fuji-1\Documents\FukuokaProject2212\再分極伝播NY\純正再分極伝播linearsolver211218\Repolarization山本\bin\Debug\Repolarization山本.exe
C:\Users\Fuji-1\Documents\FukuokaProject2212\再分極伝播NY\純正再分極伝播linearsolver211218\Repolarization山本\bin\Debug\Repolarization山本.pdb
C:\Users\Fuji-1\Documents\FukuokaProject2212\再分極伝播NY\純正再分極伝播linearsolver211218\Repolarization山本\bin\Debug\Repolarization山本.xml
C:\Users\Fuji-1\Documents\FukuokaProject2212\再分極伝播NY\純正再分極伝播linearsolver211218\Repolarization山本\obj\x86\Debug\Repolarization山本.Form1.resources
C:\Users\Fuji-1\Documents\FukuokaProject2212\再分極伝播NY\純正再分極伝播linearsolver211218\Repolarization山本\obj\x86\Debug\Repolarization山本.Resources.resources
C:\Users\Fuji-1\Documents\FukuokaProject2212\再分極伝播NY\純正再分極伝播linearsolver211218\Repolarization山本\obj\x86\Debug\Repolarization山本.vbproj.GenerateResource.Cache
C:\Users\Fuji-1\Documents\FukuokaProject2212\再分極伝播NY\純正再分極伝播linearsolver230824\Repolarization山本\obj\x86\Debug\Repolarization山本.exe
C:\Users\Fuji-1\Documents\FukuokaProject2212\再分極伝播NY\純正再分極伝播linearsolver230824\Repolarization山本\obj\x86\Debug\Repolarization山本.xml
C:\Users\Fuji-1\Documents\FukuokaProject2212\再分極伝播NY\純正再分極伝播linearsolver230824\Repolarization山本\obj\x86\Debug\Repolarization山本.pdb
C:\Users\Fuji-1\Documents\FukuokaProject2212\再分極伝播NY\純正再分極伝播linearsolver230824\Repolarization山本\bin\Debug\Repolarization山本.exe
C:\Users\Fuji-1\Documents\FukuokaProject2212\再分極伝播NY\純正再分極伝播linearsolver230824\Repolarization山本\bin\Debug\Repolarization山本.pdb
C:\Users\Fuji-1\Documents\FukuokaProject2212\再分極伝播NY\純正再分極伝播linearsolver230824\Repolarization山本\bin\Debug\Repolarization山本.xml
C:\Users\Fuji-1\Documents\FukuokaProject2212\再分極伝播NY\純正再分極伝播linearsolver230824\Repolarization山本\obj\x86\Debug\Repolarization山本.Form1.resources
C:\Users\Fuji-1\Documents\FukuokaProject2212\再分極伝播NY\純正再分極伝播linearsolver230824\Repolarization山本\obj\x86\Debug\Repolarization山本.Resources.resources
C:\Users\Fuji-1\Documents\FukuokaProject2212\再分極伝播NY\純正再分極伝播linearsolver230824\Repolarization山本\obj\x86\Debug\Repolarization山本.vbproj.GenerateResource.Cache
C:\Users\hime\Documents\Desk\amanoLab\Arrhythmia\Biomolecules\Revision\ProgramsForResubmission\純正再分極伝播linearsolver230824\Repolarization山本\bin\Debug\Repolarization山本.exe
C:\Users\hime\Documents\Desk\amanoLab\Arrhythmia\Biomolecules\Revision\ProgramsForResubmission\純正再分極伝播linearsolver230824\Repolarization山本\bin\Debug\Repolarization山本.pdb
C:\Users\hime\Documents\Desk\amanoLab\Arrhythmia\Biomolecules\Revision\ProgramsForResubmission\純正再分極伝播linearsolver230824\Repolarization山本\bin\Debug\Repolarization山本.xml
C:\Users\hime\Documents\Desk\amanoLab\Arrhythmia\Biomolecules\Revision\ProgramsForResubmission\純正再分極伝播linearsolver230824\Repolarization山本\obj\x86\Debug\Repolarization山本.vbproj.AssemblyReference.cache
C:\Users\hime\Documents\Desk\amanoLab\Arrhythmia\Biomolecules\Revision\ProgramsForResubmission\純正再分極伝播linearsolver230824\Repolarization山本\obj\x86\Debug\Repolarization山本.Form1.resources
C:\Users\hime\Documents\Desk\amanoLab\Arrhythmia\Biomolecules\Revision\ProgramsForResubmission\純正再分極伝播linearsolver230824\Repolarization山本\obj\x86\Debug\Repolarization山本.Resources.resources
C:\Users\hime\Documents\Desk\amanoLab\Arrhythmia\Biomolecules\Revision\ProgramsForResubmission\純正再分極伝播linearsolver230824\Repolarization山本\obj\x86\Debug\Repolarization山本.vbproj.GenerateResource.cache
C:\Users\hime\Documents\Desk\amanoLab\Arrhythmia\Biomolecules\Revision\ProgramsForResubmission\純正再分極伝播linearsolver230824\Repolarization山本\obj\x86\Debug\Repolarization山本.vbproj.CoreCompileInputs.cache
C:\Users\hime\Documents\Desk\amanoLab\Arrhythmia\Biomolecules\Revision\ProgramsForResubmission\純正再分極伝播linearsolver230824\Repolarization山本\obj\x86\Debug\Repolarization山本.exe
C:\Users\hime\Documents\Desk\amanoLab\Arrhythmia\Biomolecules\Revision\ProgramsForResubmission\純正再分極伝播linearsolver230824\Repolarization山本\obj\x86\Debug\Repolarization山本.xml
C:\Users\hime\Documents\Desk\amanoLab\Arrhythmia\Biomolecules\Revision\ProgramsForResubmission\純正再分極伝播linearsolver230824\Repolarization山本\obj\x86\Debug\Repolarization山本.pdb
C:\Users\hime\Documents\Desk\amanoLab\Arrhythmia\Biomolecules\Revision\ResubmissionFiles\SupplementaryFiles\RepolarizationPropagation230929\Repolarization山本\bin\Debug\Repolarization山本.exe
C:\Users\hime\Documents\Desk\amanoLab\Arrhythmia\Biomolecules\Revision\ResubmissionFiles\SupplementaryFiles\RepolarizationPropagation230929\Repolarization山本\bin\Debug\Repolarization山本.pdb
C:\Users\hime\Documents\Desk\amanoLab\Arrhythmia\Biomolecules\Revision\ResubmissionFiles\SupplementaryFiles\RepolarizationPropagation230929\Repolarization山本\bin\Debug\Repolarization山本.xml
C:\Users\hime\Documents\Desk\amanoLab\Arrhythmia\Biomolecules\Revision\ResubmissionFiles\SupplementaryFiles\RepolarizationPropagation230929\Repolarization山本\obj\x86\Debug\Repolarization山本.vbproj.AssemblyReference.cache
C:\Users\hime\Documents\Desk\amanoLab\Arrhythmia\Biomolecules\Revision\ResubmissionFiles\SupplementaryFiles\RepolarizationPropagation230929\Repolarization山本\obj\x86\Debug\Repolarization山本.Form1.resources
C:\Users\hime\Documents\Desk\amanoLab\Arrhythmia\Biomolecules\Revision\ResubmissionFiles\SupplementaryFiles\RepolarizationPropagation230929\Repolarization山本\obj\x86\Debug\Repolarization山本.Resources.resources
C:\Users\hime\Documents\Desk\amanoLab\Arrhythmia\Biomolecules\Revision\ResubmissionFiles\SupplementaryFiles\RepolarizationPropagation230929\Repolarization山本\obj\x86\Debug\Repolarization山本.vbproj.GenerateResource.cache
C:\Users\hime\Documents\Desk\amanoLab\Arrhythmia\Biomolecules\Revision\ResubmissionFiles\SupplementaryFiles\RepolarizationPropagation230929\Repolarization山本\obj\x86\Debug\Repolarization山本.vbproj.CoreCompileInputs.cache
C:\Users\hime\Documents\Desk\amanoLab\Arrhythmia\Biomolecules\Revision\ResubmissionFiles\SupplementaryFiles\RepolarizationPropagation230929\Repolarization山本\obj\x86\Debug\Repolarization山本.exe
C:\Users\hime\Documents\Desk\amanoLab\Arrhythmia\Biomolecules\Revision\ResubmissionFiles\SupplementaryFiles\RepolarizationPropagation230929\Repolarization山本\obj\x86\Debug\Repolarization山本.xml
C:\Users\hime\Documents\Desk\amanoLab\Arrhythmia\Biomolecules\Revision\ResubmissionFiles\SupplementaryFiles\RepolarizationPropagation230929\Repolarization山本\obj\x86\Debug\Repolarization山本.pdb
