# Supplementary material for: Ionic Mechanisms of Propagated Repolarization in a One-Dimensional Strand of Human Ventricular Myocyte Model
Source: Int J Mol Sci. 2023 Oct 19;24(20):15378. doi: 10.3390/ijms242015378 (PMC10607672; doi:10.3390/ijms242015378)
Supplement: Supplementary file 1 [file ijms-24-15378-s001.zip › RepolarizationPropagation230929/RepolarizationÄRû{/obj/x86/Release/RepolarizationÄRû{.vbproj.FileListAbsolute.txt]

C:\Users\Fuji-5\Documents\paperFull\修士論文\山本\R4投稿論文LinearSolver180728\model\純正再分極伝播linearsolver180817\Repolarization山本\bin\Release\Repolarization山本.exe
C:\Users\Fuji-5\Documents\paperFull\修士論文\山本\R4投稿論文LinearSolver180728\model\純正再分極伝播linearsolver180817\Repolarization山本\bin\Release\Repolarization山本.pdb
C:\Users\Fuji-5\Documents\paperFull\修士論文\山本\R4投稿論文LinearSolver180728\model\純正再分極伝播linearsolver180817\Repolarization山本\bin\Release\Repolarization山本.xml
C:\Users\Fuji-5\Documents\paperFull\修士論文\山本\R4投稿論文LinearSolver180728\model\純正再分極伝播linearsolver180817\Repolarization山本\obj\x86\Release\Repolarization山本.Form1.resources
C:\Users\Fuji-5\Documents\paperFull\修士論文\山本\R4投稿論文LinearSolver180728\model\純正再分極伝播linearsolver180817\Repolarization山本\obj\x86\Release\Repolarization山本.Resources.resources
C:\Users\Fuji-5\Documents\paperFull\修士論文\山本\R4投稿論文LinearSolver180728\model\純正再分極伝播linearsolver180817\Repolarization山本\obj\x86\Release\Repolarization山本.vbproj.GenerateResource.cache
C:\Users\Fuji-5\Documents\paperFull\修士論文\山本\R4投稿論文LinearSolver180728\model\純正再分極伝播linearsolver180817\Repolarization山本\obj\x86\Release\Repolarization山本.exe
C:\Users\Fuji-5\Documents\paperFull\修士論文\山本\R4投稿論文LinearSolver180728\model\純正再分極伝播linearsolver180817\Repolarization山本\obj\x86\Release\Repolarization山本.xml
C:\Users\Fuji-5\Documents\paperFull\修士論文\山本\R4投稿論文LinearSolver180728\model\純正再分極伝播linearsolver180817\Repolarization山本\obj\x86\Release\Repolarization山本.pdb
C:\Users\Fuji-5\Documents\FukuokaProject2020\再分極伝播NY\純正再分極伝播linearsolver180817\Repolarization山本\bin\Release\Repolarization山本.exe
C:\Users\Fuji-5\Documents\FukuokaProject2020\再分極伝播NY\純正再分極伝播linearsolver180817\Repolarization山本\bin\Release\Repolarization山本.pdb
C:\Users\Fuji-5\Documents\FukuokaProject2020\再分極伝播NY\純正再分極伝播linearsolver180817\Repolarization山本\bin\Release\Repolarization山本.xml
C:\Users\Fuji-5\Documents\FukuokaProject2020\再分極伝播NY\純正再分極伝播linearsolver180817\Repolarization山本\obj\x86\Release\Repolarization山本.vbprojAssemblyReference.cache
C:\Users\Fuji-5\Documents\FukuokaProject2020\再分極伝播NY\純正再分極伝播linearsolver180817\Repolarization山本\obj\x86\Release\Repolarization山本.Form1.resources
C:\Users\Fuji-5\Documents\FukuokaProject2020\再分極伝播NY\純正再分極伝播linearsolver180817\Repolarization山本\obj\x86\Release\Repolarization山本.Resources.resources
C:\Users\Fuji-5\Documents\FukuokaProject2020\再分極伝播NY\純正再分極伝播linearsolver180817\Repolarization山本\obj\x86\Release\Repolarization山本.vbproj.GenerateResource.cache
C:\Users\Fuji-5\Documents\FukuokaProject2020\再分極伝播NY\純正再分極伝播linearsolver180817\Repolarization山本\obj\x86\Release\Repolarization山本.exe
C:\Users\Fuji-5\Documents\FukuokaProject2020\再分極伝播NY\純正再分極伝播linearsolver180817\Repolarization山本\obj\x86\Release\Repolarization山本.xml
C:\Users\Fuji-5\Documents\FukuokaProject2020\再分極伝播NY\純正再分極伝播linearsolver180817\Repolarization山本\obj\x86\Release\Repolarization山本.pdb
C:\Users\Fuji-5\Documents\FukuokaProject2020\再分極伝播NY\純正再分極伝播linearsolver211206\Repolarization山本\bin\Release\Repolarization山本.exe
C:\Users\Fuji-5\Documents\FukuokaProject2020\再分極伝播NY\純正再分極伝播linearsolver211206\Repolarization山本\bin\Release\Repolarization山本.pdb
C:\Users\Fuji-5\Documents\FukuokaProject2020\再分極伝播NY\純正再分極伝播linearsolver211206\Repolarization山本\bin\Release\Repolarization山本.xml
C:\Users\Fuji-5\Documents\FukuokaProject2020\再分極伝播NY\純正再分極伝播linearsolver211206\Repolarization山本\obj\x86\Release\Repolarization山本.vbprojAssemblyReference.cache
C:\Users\Fuji-5\Documents\FukuokaProject2020\再分極伝播NY\純正再分極伝播linearsolver211206\Repolarization山本\obj\x86\Release\Repolarization山本.Form1.resources
C:\Users\Fuji-5\Documents\FukuokaProject2020\再分極伝播NY\純正再分極伝播linearsolver211206\Repolarization山本\obj\x86\Release\Repolarization山本.Resources.resources
C:\Users\Fuji-5\Documents\FukuokaProject2020\再分極伝播NY\純正再分極伝播linearsolver211206\Repolarization山本\obj\x86\Release\Repolarization山本.vbproj.GenerateResource.cache
C:\Users\Fuji-5\Documents\FukuokaProject2020\再分極伝播NY\純正再分極伝播linearsolver211206\Repolarization山本\obj\x86\Release\Repolarization山本.exe
C:\Users\Fuji-5\Documents\FukuokaProject2020\再分極伝播NY\純正再分極伝播linearsolver211206\Repolarization山本\obj\x86\Release\Repolarization山本.xml
C:\Users\Fuji-5\Documents\FukuokaProject2020\再分極伝播NY\純正再分極伝播linearsolver211206\Repolarization山本\obj\x86\Release\Repolarization山本.pdb
C:\Users\Fuji-5\Documents\FukuokaProject2020\再分極伝播NY\純正再分極伝播linearsolver211207\Repolarization山本\bin\Release\Repolarization山本.exe
C:\Users\Fuji-5\Documents\FukuokaProject2020\再分極伝播NY\純正再分極伝播linearsolver211207\Repolarization山本\bin\Release\Repolarization山本.pdb
C:\Users\Fuji-5\Documents\FukuokaProject2020\再分極伝播NY\純正再分極伝播linearsolver211207\Repolarization山本\bin\Release\Repolarization山本.xml
C:\Users\Fuji-5\Documents\FukuokaProject2020\再分極伝播NY\純正再分極伝播linearsolver211207\Repolarization山本\obj\x86\Release\Repolarization山本.vbprojAssemblyReference.cache
C:\Users\Fuji-5\Documents\FukuokaProject2020\再分極伝播NY\純正再分極伝播linearsolver211207\Repolarization山本\obj\x86\Release\Repolarization山本.Form1.resources
C:\Users\Fuji-5\Documents\FukuokaProject2020\再分極伝播NY\純正再分極伝播linearsolver211207\Repolarization山本\obj\x86\Release\Repolarization山本.Resources.resources
C:\Users\Fuji-5\Documents\FukuokaProject2020\再分極伝播NY\純正再分極伝播linearsolver211207\Repolarization山本\obj\x86\Release\Repolarization山本.vbproj.GenerateResource.cache
C:\Users\Fuji-5\Documents\FukuokaProject2020\再分極伝播NY\純正再分極伝播linearsolver211207\Repolarization山本\obj\x86\Release\Repolarization山本.exe
C:\Users\Fuji-5\Documents\FukuokaProject2020\再分極伝播NY\純正再分極伝播linearsolver211207\Repolarization山本\obj\x86\Release\Repolarization山本.xml
C:\Users\Fuji-5\Documents\FukuokaProject2020\再分極伝播NY\純正再分極伝播linearsolver211207\Repolarization山本\obj\x86\Release\Repolarization山本.pdb
C:\Users\Fuji-5\Documents\FukuokaProject2020\再分極伝播NY\純正再分極伝播linearsolver211210\Repolarization山本\bin\Release\Repolarization山本.exe
C:\Users\Fuji-5\Documents\FukuokaProject2020\再分極伝播NY\純正再分極伝播linearsolver211210\Repolarization山本\bin\Release\Repolarization山本.pdb
C:\Users\Fuji-5\Documents\FukuokaProject2020\再分極伝播NY\純正再分極伝播linearsolver211210\Repolarization山本\bin\Release\Repolarization山本.xml
C:\Users\Fuji-5\Documents\FukuokaProject2020\再分極伝播NY\純正再分極伝播linearsolver211210\Repolarization山本\obj\x86\Release\Repolarization山本.vbprojAssemblyReference.cache
C:\Users\Fuji-5\Documents\FukuokaProject2020\再分極伝播NY\純正再分極伝播linearsolver211210\Repolarization山本\obj\x86\Release\Repolarization山本.Form1.resources
C:\Users\Fuji-5\Documents\FukuokaProject2020\再分極伝播NY\純正再分極伝播linearsolver211210\Repolarization山本\obj\x86\Release\Repolarization山本.Resources.resources
C:\Users\Fuji-5\Documents\FukuokaProject2020\再分極伝播NY\純正再分極伝播linearsolver211210\Repolarization山本\obj\x86\Release\Repolarization山本.vbproj.GenerateResource.cache
C:\Users\Fuji-5\Documents\FukuokaProject2020\再分極伝播NY\純正再分極伝播linearsolver211210\Repolarization山本\obj\x86\Release\Repolarization山本.exe
C:\Users\Fuji-5\Documents\FukuokaProject2020\再分極伝播NY\純正再分極伝播linearsolver211210\Repolarization山本\obj\x86\Release\Repolarization山本.xml
C:\Users\Fuji-5\Documents\FukuokaProject2020\再分極伝播NY\純正再分極伝播linearsolver211210\Repolarization山本\obj\x86\Release\Repolarization山本.pdb
C:\Users\Fuji-5\Documents\FukuokaProject2020\再分極伝播NY\純正再分極伝播linearsolver211212\Repolarization山本\obj\x86\Release\Repolarization山本.vbprojAssemblyReference.cache
C:\Users\Fuji-5\Documents\FukuokaProject2020\再分極伝播NY\純正再分極伝播linearsolver211212\Repolarization山本\obj\x86\Release\Repolarization山本.Form1.resources
C:\Users\Fuji-5\Documents\FukuokaProject2020\再分極伝播NY\純正再分極伝播linearsolver211212\Repolarization山本\obj\x86\Release\Repolarization山本.Resources.resources
C:\Users\Fuji-5\Documents\FukuokaProject2020\再分極伝播NY\純正再分極伝播linearsolver211212\Repolarization山本\obj\x86\Release\Repolarization山本.vbproj.GenerateResource.cache
C:\Users\Fuji-5\Documents\FukuokaProject2020\再分極伝播NY\純正再分極伝播linearsolver211212\Repolarization山本\obj\x86\Release\Repolarization山本.exe
C:\Users\Fuji-5\Documents\FukuokaProject2020\再分極伝播NY\純正再分極伝播linearsolver211212\Repolarization山本\obj\x86\Release\Repolarization山本.xml
C:\Users\Fuji-5\Documents\FukuokaProject2020\再分極伝播NY\純正再分極伝播linearsolver211212\Repolarization山本\obj\x86\Release\Repolarization山本.pdb
C:\Users\Fuji-5\Documents\FukuokaProject2020\再分極伝播NY\純正再分極伝播linearsolver211212\Repolarization山本\bin\Release\Repolarization山本.exe
C:\Users\Fuji-5\Documents\FukuokaProject2020\再分極伝播NY\純正再分極伝播linearsolver211212\Repolarization山本\bin\Release\Repolarization山本.pdb
C:\Users\Fuji-5\Documents\FukuokaProject2020\再分極伝播NY\純正再分極伝播linearsolver211212\Repolarization山本\bin\Release\Repolarization山本.xml
C:\Users\Fuji-5\Documents\FukuokaProject2020\再分極伝播NY\純正再分極伝播linearsolver211213\Repolarization山本\bin\Release\Repolarization山本.exe
C:\Users\Fuji-5\Documents\FukuokaProject2020\再分極伝播NY\純正再分極伝播linearsolver211213\Repolarization山本\bin\Release\Repolarization山本.pdb
C:\Users\Fuji-5\Documents\FukuokaProject2020\再分極伝播NY\純正再分極伝播linearsolver211213\Repolarization山本\bin\Release\Repolarization山本.xml
C:\Users\Fuji-5\Documents\FukuokaProject2020\再分極伝播NY\純正再分極伝播linearsolver211213\Repolarization山本\obj\x86\Release\Repolarization山本.vbprojAssemblyReference.cache
C:\Users\Fuji-5\Documents\FukuokaProject2020\再分極伝播NY\純正再分極伝播linearsolver211213\Repolarization山本\obj\x86\Release\Repolarization山本.Form1.resources
C:\Users\Fuji-5\Documents\FukuokaProject2020\再分極伝播NY\純正再分極伝播linearsolver211213\Repolarization山本\obj\x86\Release\Repolarization山本.Resources.resources
C:\Users\Fuji-5\Documents\FukuokaProject2020\再分極伝播NY\純正再分極伝播linearsolver211213\Repolarization山本\obj\x86\Release\Repolarization山本.vbproj.GenerateResource.cache
C:\Users\Fuji-5\Documents\FukuokaProject2020\再分極伝播NY\純正再分極伝播linearsolver211213\Repolarization山本\obj\x86\Release\Repolarization山本.exe
C:\Users\Fuji-5\Documents\FukuokaProject2020\再分極伝播NY\純正再分極伝播linearsolver211213\Repolarization山本\obj\x86\Release\Repolarization山本.xml
C:\Users\Fuji-5\Documents\FukuokaProject2020\再分極伝播NY\純正再分極伝播linearsolver211213\Repolarization山本\obj\x86\Release\Repolarization山本.pdb
C:\Users\Fuji-1\Documents\FukuokaProject2212\再分極伝播NY\純正再分極伝播linearsolver211218\Repolarization山本\obj\x86\Release\Repolarization山本.exe
C:\Users\Fuji-1\Documents\FukuokaProject2212\再分極伝播NY\純正再分極伝播linearsolver211218\Repolarization山本\obj\x86\Release\Repolarization山本.xml
C:\Users\Fuji-1\Documents\FukuokaProject2212\再分極伝播NY\純正再分極伝播linearsolver211218\Repolarization山本\obj\x86\Release\Repolarization山本.pdb
C:\Users\Fuji-1\Documents\FukuokaProject2212\再分極伝播NY\純正再分極伝播linearsolver211218\Repolarization山本\bin\Release\Repolarization山本.exe
C:\Users\Fuji-1\Documents\FukuokaProject2212\再分極伝播NY\純正再分極伝播linearsolver211218\Repolarization山本\bin\Release\Repolarization山本.pdb
C:\Users\Fuji-1\Documents\FukuokaProject2212\再分極伝播NY\純正再分極伝播linearsolver211218\Repolarization山本\bin\Release\Repolarization山本.xml
C:\Users\Fuji-1\Documents\FukuokaProject2212\再分極伝播NY\純正再分極伝播linearsolver211218\Repolarization山本\obj\x86\Release\Repolarization山本.Form1.resources
C:\Users\Fuji-1\Documents\FukuokaProject2212\再分極伝播NY\純正再分極伝播linearsolver211218\Repolarization山本\obj\x86\Release\Repolarization山本.Resources.resources
C:\Users\Fuji-1\Documents\FukuokaProject2212\再分極伝播NY\純正再分極伝播linearsolver211218\Repolarization山本\obj\x86\Release\Repolarization山本.vbproj.GenerateResource.Cache
C:\Users\Fuji-1\Documents\FukuokaProject2212\再分極伝播NY\純正再分極伝播linearsolver211218 A\Repolarization山本\obj\x86\Release\Repolarization山本.exe
C:\Users\Fuji-1\Documents\FukuokaProject2212\再分極伝播NY\純正再分極伝播linearsolver211218 A\Repolarization山本\obj\x86\Release\Repolarization山本.xml
C:\Users\Fuji-1\Documents\FukuokaProject2212\再分極伝播NY\純正再分極伝播linearsolver211218 A\Repolarization山本\obj\x86\Release\Repolarization山本.pdb
C:\Users\Fuji-1\Documents\FukuokaProject2212\再分極伝播NY\純正再分極伝播linearsolver211218 A\Repolarization山本\bin\Release\Repolarization山本.exe
C:\Users\Fuji-1\Documents\FukuokaProject2212\再分極伝播NY\純正再分極伝播linearsolver211218 A\Repolarization山本\bin\Release\Repolarization山本.pdb
C:\Users\Fuji-1\Documents\FukuokaProject2212\再分極伝播NY\純正再分極伝播linearsolver211218 A\Repolarization山本\bin\Release\Repolarization山本.xml
C:\Users\Fuji-1\Documents\FukuokaProject2212\再分極伝播NY\純正再分極伝播linearsolver211218 A\Repolarization山本\obj\x86\Release\Repolarization山本.Form1.resources
C:\Users\Fuji-1\Documents\FukuokaProject2212\再分極伝播NY\純正再分極伝播linearsolver211218 A\Repolarization山本\obj\x86\Release\Repolarization山本.Resources.resources
C:\Users\Fuji-1\Documents\FukuokaProject2212\再分極伝播NY\純正再分極伝播linearsolver211218 A\Repolarization山本\obj\x86\Release\Repolarization山本.vbproj.GenerateResource.Cache
C:\Users\Fuji-1\Documents\FukuokaProject2212\再分極伝播NY\純正再分極伝播linearsolver230824\Repolarization山本\obj\x86\Release\Repolarization山本.exe
C:\Users\Fuji-1\Documents\FukuokaProject2212\再分極伝播NY\純正再分極伝播linearsolver230824\Repolarization山本\obj\x86\Release\Repolarization山本.xml
C:\Users\Fuji-1\Documents\FukuokaProject2212\再分極伝播NY\純正再分極伝播linearsolver230824\Repolarization山本\obj\x86\Release\Repolarization山本.pdb
C:\Users\Fuji-1\Documents\FukuokaProject2212\再分極伝播NY\純正再分極伝播linearsolver230824\Repolarization山本\bin\Release\Repolarization山本.exe
C:\Users\Fuji-1\Documents\FukuokaProject2212\再分極伝播NY\純正再分極伝播linearsolver230824\Repolarization山本\bin\Release\Repolarization山本.pdb
C:\Users\Fuji-1\Documents\FukuokaProject2212\再分極伝播NY\純正再分極伝播linearsolver230824\Repolarization山本\bin\Release\Repolarization山本.xml
C:\Users\Fuji-1\Documents\FukuokaProject2212\再分極伝播NY\純正再分極伝播linearsolver230824\Repolarization山本\obj\x86\Release\Repolarization山本.Form1.resources
C:\Users\Fuji-1\Documents\FukuokaProject2212\再分極伝播NY\純正再分極伝播linearsolver230824\Repolarization山本\obj\x86\Release\Repolarization山本.Resources.resources
C:\Users\Fuji-1\Documents\FukuokaProject2212\再分極伝播NY\純正再分極伝播linearsolver230824\Repolarization山本\obj\x86\Release\Repolarization山本.vbproj.GenerateResource.Cache
C:\Users\Fuji-1\Documents\FukuokaProject2212\再分極伝播FujiNY230919\純正再分極伝播linearsolver230824\Repolarization山本\obj\x86\Release\Repolarization山本.exe
C:\Users\Fuji-1\Documents\FukuokaProject2212\再分極伝播FujiNY230919\純正再分極伝播linearsolver230824\Repolarization山本\obj\x86\Release\Repolarization山本.xml
C:\Users\Fuji-1\Documents\FukuokaProject2212\再分極伝播FujiNY230919\純正再分極伝播linearsolver230824\Repolarization山本\obj\x86\Release\Repolarization山本.pdb
C:\Users\Fuji-1\Documents\FukuokaProject2212\再分極伝播FujiNY230919\純正再分極伝播linearsolver230824\Repolarization山本\bin\Release\Repolarization山本.exe
C:\Users\Fuji-1\Documents\FukuokaProject2212\再分極伝播FujiNY230919\純正再分極伝播linearsolver230824\Repolarization山本\bin\Release\Repolarization山本.pdb
C:\Users\Fuji-1\Documents\FukuokaProject2212\再分極伝播FujiNY230919\純正再分極伝播linearsolver230824\Repolarization山本\bin\Release\Repolarization山本.xml
C:\Users\Fuji-1\Documents\FukuokaProject2212\再分極伝播FujiNY230919\純正再分極伝播linearsolver230824\Repolarization山本\obj\x86\Release\Repolarization山本.Form1.resources
C:\Users\Fuji-1\Documents\FukuokaProject2212\再分極伝播FujiNY230919\純正再分極伝播linearsolver230824\Repolarization山本\obj\x86\Release\Repolarization山本.Resources.resources
C:\Users\Fuji-1\Documents\FukuokaProject2212\再分極伝播FujiNY230919\純正再分極伝播linearsolver230824\Repolarization山本\obj\x86\Release\Repolarization山本.vbproj.GenerateResource.Cache
